# Supplementary material for: Soluble TREM2 engages cell-surface nucleolin to drive vascular permeability and malignant ascites in ovarian cancer
Source: EMBO Mol Med. 2026 May 26;18(7):2667–90. doi: 10.1038/s44321-026-00452-2 (PMC13365401; doi:10.1038/s44321-026-00452-2)
Supplement: Supplementary file 3 — Source data Fig. 1 [file 44321_2026_452_MOESM3_ESM.zip]

Archive with 21 entries (15 files):
- Figure 1/
- Figure 1/1A/
- Figure 1/1A/Figure 1A.tif
- Figure 1/1A/Figure1A_TREM2andCelltype_HRA002362_New.txt
- Figure 1/1B/
- Figure 1/1B/Figure 1B.tif
- Figure 1/1B/Figure1B_TREM2andoriginMacro_HRA002362_New.txt
- Figure 1/1C-D/
- Figure 1/1C-D/Figure 1D.xlsx
- Figure 1/1C-D/IF  Ctrl   CD68.jpg
- Figure 1/1C-D/IF  Ctrl   Merge.jpg
- Figure 1/1C-D/IF  Ctrl   TREM2.jpg
- Figure 1/1C-D/IF  Ctrl  DAPI.jpg
- Figure 1/1C-D/IF  OC  CD68.jpg
- Figure 1/1C-D/IF  OC  DAPI.jpg
- Figure 1/1C-D/IF  OC  Merge.jpg
- Figure 1/1C-D/IF  OC  TREM2.jpg
- Figure 1/1E-F/
- Figure 1/1E-F/Figure 1E-F.xlsx
- Figure 1/1G-H/
- Figure 1/1G-H/Figure 1G-H.xlsx
