# Supplementary material for: Soluble TREM2 engages cell-surface nucleolin to drive vascular permeability and malignant ascites in ovarian cancer
Source: EMBO Mol Med. 2026 May 26;18(7):2667–90. doi: 10.1038/s44321-026-00452-2 (PMC13365401; doi:10.1038/s44321-026-00452-2)
Supplement: Supplementary file 3 — Source data Fig. 1 [file 44321_2026_452_MOESM3_ESM.zip › Figure 1/1A/Figure1A_TREM2andCelltype_HRA002362_New.txt]

Sample	TREM2	Group
AAACCCAAGAAGCCAC_1	0	CD4 T
AAACCCAAGATCCCGC_1	0	CD8 T
AAACCCAAGGTTCATC_1	0	CD4 T
AAACCCACAGCAGGAT_1	0	Plasma B
AAACCCACAGGTCCCA_1	0	CD4 T
AAACCCAGTAGAGCTG_1	0	CD8 T
AAACCCAGTTACGGAG_1	1.625021634	Macrophage
AAACCCAGTTGCATTG_1	0	NK
AAACCCAGTTTGGGTT_1	0	CD8 T
AAACCCATCCACAGCG_1	0	CD8 T
AAACCCATCGTAGAGG_1	0	CD8 T
AAACGAAAGGCATCAG_1	0	B
AAACGAACAGATCCAT_1	0	Plasma B
AAACGAACATGCAGGA_1	0	NK
AAACGAAGTCATTCCC_1	0	CD8 T
AAACGAAGTTCTCGTC_1	0	CD8 T
AAACGAATCCGATTAG_1	0	Plasma B
AAACGAATCCGTTGAA_1	0	CD8 T
AAACGAATCTCTGAGA_1	0	B
AAACGCTAGAGATCGC_1	0	CD8 T
AAACGCTAGGTCGCCT_1	0	CD8 T
AAACGCTAGTGTTCCA_1	0	NK
AAACGCTCACATGAAA_1	0	Plasma B
AAACGCTCATCGTGCG_1	0	CD8 T
AAACGCTGTTCAGGTT_1	0	Plasma B
AAACGCTGTTGAGTCT_1	1.198762676	Macrophage
AAACGCTTCCCAGTGG_1	0	Plasma B
AAACGCTTCCCATGGG_1	0	NK
AAACGCTTCCTTACCG_1	0	CD4 T
AAACGCTTCGATGCAT_1	0	Plasma B
AAACGCTTCTCCGATC_1	0	CD8 T
AAAGAACAGATGGGCT_1	0	CD8 T
AAAGAACAGTGATAGT_1	1.37078153	Macrophage
AAAGAACCAAGTCGTT_1	0	CD8 T
AAAGAACCATGTGACT_1	0	CD8 T
AAAGAACCATTGTCGA_1	0	B
AAAGAACGTCATCCGG_1	0	Macrophage
AAAGAACGTGTATCCA_1	0	CD4 T
AAAGAACGTTAAGCAA_1	0	CD8 T
AAAGGATAGACGGAAA_1	0	CD8 T
AAAGGATAGGAATCGC_1	0	CD4 T
AAAGGATCAACAGTGG_1	0	Plasma B
AAAGGATCAATACGCT_1	0	CD4 T
AAAGGATCAGTAGATA_1	0	CD8 T
AAAGGATCATGATCTG_1	0	CD8 T
AAAGGATGTTTACACG_1	0	Plasma B
AAAGGATTCCTTCAGC_1	0	CD8 T
AAAGGGCAGCCGAACA_1	0	CD4 T
AAAGGGCAGCTCTGTA_1	0	CD8 T
AAAGGGCAGTAAGCAT_1	0	NK
AAAGGGCCACACCGCA_1	0	CD8 T
AAAGGGCGTCCACACG_1	0	Plasma B
AAAGGGCGTCTGTGTA_1	2.431284468	Macrophage
AAAGGGCGTGGCACTC_1	0	Plasma B
AAAGGGCGTGTACATC_1	0	CD8 T
AAAGGGCTCAATCCAG_1	0	CD8 T
AAAGGGCTCATTCATC_1	0	CD4 T
AAAGGTACACGTCGGT_1	0	CD4 T
AAAGGTAGTCTTCCGT_1	0	CD8 T
AAAGGTAGTTCTTGTT_1	0	CD8 T
AAAGGTATCCGCAAAT_1	0	Macrophage
AAAGTCCAGTAACGAT_1	0	CD8 T
AAAGTCCAGTTCGCAT_1	0	CD8 T
AAAGTCCCAACCGTAT_1	0	CD4 T
AAAGTCCTCCTTCACG_1	0	CD8 T
AAAGTCCTCGGCACTG_1	0	CD4 T
AAAGTCCTCTGTGCAA_1	0	CD8 T
AAAGTGAAGTCATTGC_1	0	CD4 T
AAAGTGACAATAGAGT_1	0	CD4 T
AAAGTGACACTACACA_1	0	CD4 T
AAAGTGAGTAGAGCTG_1	0	CD8 T
AAAGTGAGTCGACTTA_1	0	CD4 T
AAAGTGAGTCTAATCG_1	0	Plasma B
AAAGTGAGTCTACTGA_1	0	CD8 T
AAAGTGAGTTGATGTC_1	0	CD4 T
AAAGTGATCAACCCGG_1	0	Plasma B
AAATGGAAGACTGAGC_1	0	CD8 T
AAATGGACACCCTTGT_1	0.861637108	Macrophage
AAATGGACACTCCGGA_1	0	CD4 T
AAATGGAGTAGCGAGT_1	0	CD8 T
AAATGGAGTGCCCGTA_1	0	NK
AAATGGAGTTAGTTCG_1	0	CD4 T
AAATGGAGTTGGCTAT_1	0	B
AAATGGATCCGATGTA_1	0	Plasma B
AAATGGATCTCTATGT_1	0	CD4 T
AACAAAGAGACGCTCC_1	0	CD4 T
AACAAAGAGCGAGTCA_1	0	DC
AACAAAGCAAGTTCGT_1	0	CD4 T
AACAAAGCAGGCCTGT_1	0	CD8 T
AACAAAGCATAGGCGA_1	0	CD8 T
AACAAAGCATTACTCT_1	0	CD4 T
AACAAAGGTATTGAGA_1	0	CD4 T
AACAAAGGTTCCACAA_1	0	CD8 T
AACAAAGGTTTCCAAG_1	0	Plasma B
AACAAAGTCAGCAGAG_1	0	CD4 T
AACAAAGTCGTCTACC_1	0	Plasma B
AACAAAGTCTGGCCGA_1	0	CD4 T
AACAACCAGTGTACCT_1	0	CD4 T
AACAACCAGTTCCATG_1	0	B
AACAACCCACGCACCA_1	0	CD4 T
AACAACCCATGACTAC_1	0	CD8 T
AACAACCGTGACTAAA_1	0	CD8 T
AACAACCTCATAGACC_1	0	CD8 T
AACAACCTCGCCATAA_1	0	CD8 T
AACAACCTCGTCAAAC_1	0	CD4 T
AACAAGAAGACATACA_1	0	Plasma B
AACAAGAAGCAGAAAG_1	1.991887468	Macrophage
AACAAGACAGGGAATC_1	0	NK
AACAAGAGTCTTCGAA_1	0	CD8 T
AACAAGATCAGCAATC_1	0	CD8 T
AACACACAGGTCCCGT_1	0	CD8 T
AACACACCAACAGCTT_1	0	CD4 T
AACACACCAAGGCTTT_1	0	CD4 T
AACACACCAGTTGTTG_1	0	CD4 T
AACACACGTCTTCAAG_1	0.678486581	Macrophage
AACACACGTTATCTGG_1	0	Macrophage
AACACACGTTGCAACT_1	0	CD8 T
AACACACTCACCGACG_1	0	CD8 T
AACACACTCGGATTAC_1	0	CD8 T
AACACACTCTTCACAT_1	0	CD8 T
AACAGGGAGTATAACG_1	0	CD8 T
AACAGGGGTATGTCCA_1	0	CD4 T
AACAGGGGTCGCCTAG_1	0	CD4 T
AACAGGGGTCTGTCCT_1	1.483778794	Macrophage
AACAGGGTCACTCCGT_1	0	CD4 T
AACAGGGTCATGCCCT_1	0	B
AACCAACCACGCCACA_1	0	CD8 T
AACCAACCACTGTGTA_1	0	Plasma B
AACCAACCAGCATCTA_1	0	CD8 T
AACCAACGTAAGGAGA_1	0	CD8 T
AACCAACGTAGGGAGG_1	0	CD4 T
AACCAACGTATACCTG_1	0	CD8 T
AACCAACGTCTTGCTC_1	0	CD8 T
AACCAACGTTGTAGCT_1	0	CD8 T
AACCAACTCCACCTGT_1	0	CD8 T
AACCAACTCGTGCACG_1	0	CD8 T
AACCAACTCTAAGCGT_1	0	Plasma B
AACCACAAGAGCTTTC_1	0	CD4 T
AACCACAAGGCGTTGA_1	0	CD4 T
AACCACAAGTAAGACT_1	0	CD4 T
AACCACACAAAGCAAT_1	0	CD8 T
AACCACACACCGTACG_1	0	CD8 T
AACCACACATCATTGG_1	0	CD8 T
AACCACAGTAGTTACC_1	0	Plasma B
AACCACAGTGCCGGTT_1	0	B
AACCACAGTTGTGCCG_1	0	Plasma B
AACCACATCCTTCAGC_1	0	Plasma B
AACCACATCGCCGATG_1	0	CD4 T
AACCATGAGACTTCCA_1	0	CD8 T
AACCATGAGGGCTAAC_1	0	CD8 T
AACCATGAGTGTTCAC_1	0	CD4 T
AACCATGCAATCAGCT_1	0	CD8 T
AACCATGCACCTGAAT_1	0	CD4 T
AACCATGCAGAGGTAC_1	0	CD8 T
AACCATGCATAATCGC_1	0	CD4 T
AACCATGGTCTGTAAC_1	0	CD8 T
AACCATGGTGGCCTCA_1	0	B
AACCATGTCCATCCGT_1	0	CD8 T
AACCATGTCCTACGAA_1	0	Plasma B
AACCATGTCTGCTTTA_1	0	Plasma B
AACCCAAAGACGCCCT_1	0	CD8 T
AACCCAAAGAGGTGCT_1	0	CD8 T
AACCCAAAGTCTGTAC_1	0	NK
AACCCAACAACAACAA_1	0	CD4 T
AACCCAACATTCTCTA_1	0	CD8 T
AACCCAAGTAAGATTG_1	0	CD8 T
AACCCAAGTACGACAG_1	0	Plasma B
AACCCAAGTGCCGAAA_1	0	CD8 T
AACCCAAGTTGCATCA_1	0.624340607	Macrophage
AACCCAATCCAGCACG_1	0	CD8 T
AACCCAATCCGTATAG_1	0	CD8 T
AACCCAATCGCCAGAC_1	0	CD8 T
AACCCAATCTCTAGGA_1	0	CD8 T
AACCCAATCTGGACTA_1	0	Plasma B
AACCTGAAGAAACACT_1	0	CD8 T
AACCTGACACGCAGTC_1	0	CD8 T
AACCTGACAGGGTTGA_1	0	CD4 T
AACCTGACATCCGATA_1	0.732575546	Macrophage
AACCTGACATGACTGT_1	0	CD8 T
AACCTGAGTGCATTAC_1	0	CD4 T
AACCTGAGTGGTACAG_1	0	Plasma B
AACCTGAGTGGTTCTA_1	0	CD8 T
AACCTGAGTTGTAGCT_1	0	CD8 T
AACCTGATCGATTTCT_1	0	CD8 T
AACCTTTAGAGTACCG_1	0	Macrophage
AACCTTTAGCCGTTAT_1	0	CD4 T
AACCTTTAGGCGAACT_1	0	CD8 T
AACCTTTAGGCTTTCA_1	0	CD8 T
AACCTTTAGTTAACGA_1	1.564952998	Monocyte
AACCTTTCAACAGCCC_1	0	CD8 T
AACCTTTCACAGTCGC_1	0	CD4 T
AACCTTTGTCTACAGT_1	0	CD8 T
AACCTTTTCATCCTAT_1	0	CD8 T
AACGAAAAGCTACTGT_1	0	CD8 T
AACGAAACACGGCTAC_1	0	CD4 T
AACGAAACAGACCTGC_1	0	CD4 T
AACGAAATCAACCTTT_1	0	CD8 T
AACGAAATCTAAGCCA_1	0	CD4 T
AACGGGAAGCTGTACT_1	0	CD8 T
AACGGGAAGGGATCGT_1	0	CD8 T
AACGGGACATGACCCG_1	0	CD4 T
AACGGGAGTCCCTCAT_1	0	CD4 T
AACGGGATCGCTGACG_1	0	CD8 T
AACGGGATCGTCTCAC_1	1.128172798	Macrophage
AACGTCAAGACCACGA_1	0	CD4 T
AACGTCAAGACCTCAT_1	0	CD4 T
AACGTCAAGGGATCTG_1	0	CD8 T
AACGTCAAGTCAGCGA_1	0	B
AACGTCACAAGGACAC_1	0	Plasma B
AACGTCAGTTGGGTAG_1	0	Plasma B
AACGTCATCGTAGAGG_1	0	CD8 T
AACGTCATCTGAGAGG_1	0.577063246	Monocyte
AACTTCTAGGCAATGC_1	0	CD8 T
AACTTCTCACTAGGTT_1	0	CD4 T
AACTTCTCACTGCACG_1	0	CD8 T
AACTTCTCAGGTACGA_1	0	Macrophage
AACTTCTCAGTCTACA_1	0	Plasma B
AACTTCTCATGAGGGT_1	0.55958213	Macrophage
AACTTCTGTTACCCTC_1	0	CD8 T
AACTTCTTCACAATGC_1	0	CD4 T
AACTTCTTCCCTCTAG_1	0	CD4 T
AAGAACAAGACAGCTG_1	0	CD8 T
AAGAACAAGATCCCAT_1	0	CD8 T
AAGAACACATGTACGT_1	0	CD4 T
AAGAACAGTAGTGCGA_1	0	CD4 T
AAGAACAGTGAGCTCC_1	0	Plasma B
AAGAACAGTGCGAACA_1	0	CD8 T
AAGAACAGTGCTCTCT_1	0	CD4 T
AAGAACAGTGGTCCGT_1	0	CD8 T
AAGAACAGTTGGGCCT_1	0	Macrophage
AAGAACATCTCCGATC_1	0	Plasma B
AAGACAACAAAGGCAC_1	0	CD4 T
AAGACAACAAGCGAAC_1	0	CD4 T
AAGACAACAAGTGATA_1	0	CD8 T
AAGACAACACACCGAC_1	0	CD8 T
AAGACAAGTACCTAAC_1	0	CD8 T
AAGACAAGTTGCATCA_1	0	CD4 T
AAGACAATCAACCTTT_1	2.414680294	Macrophage
AAGACAATCACCATCC_1	0	CD8 T
AAGACTCAGACGAAGA_1	0	CD8 T
AAGACTCCAATGAAAC_1	0	CD8 T
AAGACTCCAGAAACCG_1	0	Plasma B
AAGACTCGTACGGTTT_1	0	Macrophage
AAGACTCGTGCCCACA_1	0	CD8 T
AAGACTCGTGGATACG_1	0	CD8 T
AAGACTCTCACAATGC_1	0	CD8 T
AAGACTCTCAGGGATG_1	0	CD4 T
AAGACTCTCGATGCTA_1	0	B
AAGACTCTCGCTAGCG_1	0	Plasma B
AAGATAGAGATGCTGG_1	0	CD8 T
AAGATAGAGCACTGGA_1	0	Plasma B
AAGATAGAGGAGTCTG_1	0	CD4 T
AAGATAGAGGTCCTGC_1	0	B
AAGATAGCAACCAGAG_1	0.582263938	Macrophage
AAGATAGCAGGGCTTC_1	0	NK
AAGATAGCAGGTGACA_1	0	Macrophage
AAGATAGCATAGTCAC_1	0	CD8 T
AAGATAGGTATCGAGG_1	0	CD4 T
AAGATAGGTTTCAGAC_1	0	CD8 T
AAGATAGTCGCAGATT_1	0	CD8 T
AAGATAGTCGTTAGTG_1	0	Plasma B
AAGCATCAGCTTCGTA_1	0	NK
AAGCATCAGGCGCTTC_1	0	CD4 T
AAGCATCAGTCATGCT_1	0	CD4 T
AAGCATCCATCGATGT_1	0	B
AAGCATCGTCGTACAT_1	0	Plasma B
AAGCATCGTCTGTGAT_1	0	CD8 T
AAGCATCGTGGCGCTT_1	0	CD4 T
AAGCATCGTTCAGTAC_1	0	CD8 T
AAGCATCGTTGGGTTT_1	0	CD8 T
AAGCATCTCGGTAACT_1	1.170494905	Macrophage
AAGCATCTCGGTCTAA_1	0.965007907	Macrophage
AAGCCATAGAAGCGAA_1	0	CD4 T
AAGCCATAGGGATGTC_1	0	CD4 T
AAGCCATCAGAAGTTA_1	0	Plasma B
AAGCCATGTACGATCT_1	0	CD4 T
AAGCCATGTATAATGG_1	0	CD8 T
AAGCCATGTCCGAAGA_1	0	CD8 T
AAGCCATGTGCCTGAC_1	0	Macrophage
AAGCCATGTGTGTGTT_1	0	CD8 T
AAGCCATGTTCCGCAG_1	0	CD4 T
AAGCCATGTTCTCAGA_1	0	NK
AAGCCATTCCGAAATC_1	0	CD8 T
AAGCCATTCGTCACCT_1	0	CD4 T
AAGCGAGAGAGAGCAA_1	1.000356236	Macrophage
AAGCGAGAGCGCCGTT_1	0	CD8 T
AAGCGAGAGTAACCTC_1	0	CD8 T
AAGCGAGGTTAAGAAC_1	0	CD8 T
AAGCGAGGTTAGGCCC_1	0	CD8 T
AAGCGAGTCCAATCCC_1	0	Monocyte
AAGCGAGTCTGAATCG_1	0	NK
AAGCGTTAGTAAGAGG_1	0	Plasma B
AAGCGTTAGTGATAGT_1	0	NK
AAGCGTTGTTTCCATT_1	0	B
AAGCGTTTCAAGGACG_1	0	CD8 T
AAGCGTTTCATTGAGC_1	0	CD8 T
AAGCGTTTCGAAACAA_1	0	CD4 T
AAGCGTTTCGACATTG_1	0	CD8 T
AAGCGTTTCGGAACTT_1	0	Plasma B
AAGGAATAGCAAGTCG_1	0	CD4 T
AAGGAATAGGAATTAC_1	0	CD8 T
AAGGAATCAGCACGAA_1	0	B
AAGGAATGTACCAGAG_1	0	DC
AAGGAATGTAGCGCCT_1	0	CD8 T
AAGGAATGTGATGGCA_1	0	CD8 T
AAGGAATTCCTTACCG_1	0	NK
AAGGAATTCGAAGTGG_1	0	CD8 T
AAGGTAAAGGTACATA_1	0	B
AAGGTAACACCGCTGA_1	0	CD8 T
AAGGTAACAGGAATAT_1	0	CD8 T
AAGGTAACATCCAATG_1	0	CD8 T
AAGGTAAGTTGAGAGC_1	0	CD4 T
AAGGTAATCGAGAGCA_1	0	CD8 T
AAGGTAATCGGATAAA_1	0	CD8 T
AAGGTAATCTCTGGTC_1	0	CD8 T
AAGTACCAGCCTTTCC_1	0	CD8 T
AAGTACCAGCGCGTTC_1	0	CD4 T
AAGTACCAGTACAACA_1	0	CD8 T
AAGTACCAGTCCTACA_1	0	CD8 T
AAGTACCAGTGTACCT_1	0	CD4 T
AAGTACCAGTTAGTAG_1	0	CD4 T
AAGTACCAGTTCGCAT_1	1.002121583	Macrophage
AAGTACCCATCGTCCT_1	0	CD4 T
AAGTCGTAGCAATAAC_1	0	CD8 T
AAGTCGTAGCCTATCA_1	0	CD8 T
AAGTCGTAGCTATCTG_1	0	CD8 T
AAGTCGTAGCTTCATG_1	0	Plasma B
AAGTCGTAGTACTGGG_1	0	CD8 T
AAGTCGTAGTGTGTTC_1	0	CD8 T
AAGTCGTCAAAGTGTA_1	0	B
AAGTCGTCACGGTAGA_1	0	CD4 T
AAGTCGTCAGGAACCA_1	0	CD8 T
AAGTCGTGTTAAGAAC_1	0	CD8 T
AAGTCGTTCGGAGTGA_1	0	CD8 T
AAGTCGTTCTGTAAGC_1	0	B
AAGTGAAAGAATTTGG_1	0	CD4 T
AAGTGAAAGACCTTTG_1	0	CD4 T
AAGTGAAAGCTCTGTA_1	0	CD4 T
AAGTGAAAGGGAGGCA_1	0.480551336	Macrophage
AAGTGAAAGGTGGCTA_1	0	CD8 T
AAGTGAACAAGGCCTC_1	0	CD8 T
AAGTGAACAGATCATC_1	0	CD4 T
AAGTGAACATCGCTGG_1	0	CD8 T
AAGTGAAGTCGACTTA_1	0	CD8 T
AAGTGAATCAAGCCCG_1	0	CD8 T
AAGTGAATCTGACAGT_1	0	CD4 T
AAGTGAATCTGAGAAA_1	0	CD8 T
AAGTTCGAGAAGCCAC_1	0	CD8 T
AAGTTCGAGAGCCATG_1	0	NK
AAGTTCGAGATTAGCA_1	0	CD8 T
AAGTTCGAGCATTGTC_1	0	CD8 T
AAGTTCGCACCTATCC_1	0	CD8 T
AAGTTCGGTCTCAGGC_1	0	CD4 T
AAGTTCGTCCGTATAG_1	0	CD4 T
AAGTTCGTCGAGAAAT_1	0	Plasma B
AAGTTCGTCTTCGGTC_1	0	CD8 T
AATAGAGAGACGCCCT_1	0	NK
AATAGAGAGAGTACCG_1	0	CD4 T
AATAGAGAGGTCCCTG_1	0	CD4 T
AATAGAGAGTAGGTTA_1	0	CD8 T
AATAGAGGTACGTTCA_1	0	CD8 T
AATAGAGGTGTAGCAG_1	1.425107069	Macrophage
AATAGAGTCAGGGTAG_1	0	CD8 T
AATAGAGTCGTTGTAG_1	0	Plasma B
AATCACGAGACTCTTG_1	0	Plasma B
AATCACGAGATGGCAC_1	0	B
AATCACGCATGTGCCG_1	0.430743438	Macrophage
AATCACGGTGCCTTTC_1	0	B
AATCACGTCAAATGCC_1	0	Plasma B
AATCGACAGAGTCGAC_1	0	CD8 T
AATCGACAGGCCATAG_1	0	CD8 T
AATCGACAGTTAACGA_1	0	CD4 T
AATCGACGTCCACGCA_1	0	CD8 T
AATCGACTCCTTCTGG_1	1.235231666	Macrophage
AATCGACTCGAGCACC_1	1.146216289	Macrophage
AATCGTGAGAGAGGGC_1	0	DC
AATCGTGAGGAACGTC_1	0	CD4 T
AATCGTGCATTCAGGT_1	0	CD8 T
AATCGTGTCAACACCA_1	0	CD8 T
AATCGTGTCCGATCTC_1	0	Plasma B
AATCGTGTCTTGTGCC_1	0	CD8 T
AATGAAGAGAGCTGCA_1	0	CD4 T
AATGAAGCAAGCGGAT_1	0	CD8 T
AATGAAGCACTCCGGA_1	0	CD4 T
AATGAAGCAGCCCAGT_1	0	B
AATGAAGCAGTCGAGA_1	0	CD4 T
AATGAAGGTCATTGCA_1	0	CD8 T
AATGAAGGTGAACGGT_1	0	CD8 T
AATGAAGGTGACACAG_1	0	CD4 T
AATGAAGGTGGACAGT_1	0	CD4 T
AATGAAGGTGTTTACG_1	0	CD4 T
AATGAAGTCCTGGTCT_1	0	CD8 T
AATGAAGTCGCTAGCG_1	0	CD8 T
AATGACCAGCACTCGC_1	0	CD8 T
AATGACCAGCAGCCTC_1	0	CD4 T
AATGACCAGCTGGAGT_1	0	CD8 T
AATGACCAGGCTGGAT_1	0	NK
AATGACCCAATCTCTT_1	1.103595123	Macrophage
AATGACCCAGCACAGA_1	0	CD8 T
AATGACCCAGTCAGCC_1	0	CD8 T
AATGACCCAGTTACCA_1	0	CD4 T
AATGACCCATTAGGAA_1	0	CD8 T
AATGACCCATTCATCT_1	0	CD8 T
AATGACCGTGGTCAAG_1	0	CD8 T
AATGACCGTGTTCGAT_1	0	CD8 T
AATGACCTCGCGTGCA_1	0	CD8 T
AATGACCTCGTAGGAG_1	0	CD8 T
AATGCCAAGCTTCGTA_1	0	CD4 T
AATGCCAAGGGCTTCC_1	0	CD8 T
AATGCCAAGTTGTAGA_1	0	CD8 T
AATGCCACAGCATCTA_1	0	B
AATGCCAGTGGCTTGC_1	0	CD4 T
AATGCCAGTTTACGTG_1	0	CD8 T
AATGCCATCGGACCAC_1	0	CD8 T
AATGGAAAGGCTCTCG_1	0	CD4 T
AATGGAAAGTCTTGGT_1	0	CD8 T
AATGGAAAGTGAGGTC_1	0	CD8 T
AATGGAAAGTTACTCG_1	0	CD8 T
AATGGAACACCTAAAC_1	0	Plasma B
AATGGAACACGCTGCA_1	0	CD8 T
AATGGAACAGGGAGAG_1	0	CD8 T
AATGGAACATGCACTA_1	0	CD8 T
AATGGAAGTGAGTCAG_1	0	CD4 T
AATGGAAGTGGATTTC_1	0	CD8 T
AATGGAAGTTATGGTC_1	0	CD8 T
AATGGCTAGCTTCGTA_1	0.973493383	Macrophage
AATGGCTAGTTATGGA_1	0	B
AATGGCTCACGACCTG_1	0	NK
AATGGCTGTATTAAGG_1	1.104536682	Macrophage
AATGGCTTCACTGTCC_1	0	CD4 T
AATTCCTCAATTCACG_1	0	CD4 T
AATTCCTCATGCAGGA_1	0	CD8 T
AATTCCTGTAAGTCAA_1	0	Plasma B
AATTCCTGTGAATATG_1	0	B
AATTCCTGTTCTGACA_1	0	Plasma B
AATTCCTTCACCATGA_1	0	CD8 T
AATTCCTTCCACTAGA_1	1.427310803	Macrophage
AATTCCTTCCCTCTCC_1	0	DC
AATTTCCAGATGTTCC_1	0	CD8 T
AATTTCCAGCCGTCGT_1	0	CD8 T
AATTTCCGTATCAAGA_1	0	CD8 T
AATTTCCGTCACTCAA_1	0	CD8 T
AATTTCCGTTGGTGTT_1	0	Plasma B
AATTTCCTCTATCCAT_1	0	CD4 T
AATTTCCTCTGTACAG_1	0	CD4 T
ACAAAGAAGCTCCACG_1	1.538423486	Macrophage
ACAAAGAAGTGTGTTC_1	0	CD8 T
ACAAAGACACGGCTAC_1	0	CD8 T
ACAAAGAGTATAGGGC_1	0	CD4 T
ACAAAGAGTCAACACT_1	0	Plasma B
ACAAAGAGTCATCGCG_1	0	CD4 T
ACAAAGAGTTCAGCGC_1	0	CD8 T
ACAAAGATCGCCTTGT_1	0	CD8 T
ACAACCAAGAGTCACG_1	0	CD8 T
ACAACCAAGCCTATTG_1	0	CD8 T
ACAACCAAGTAACCTC_1	0	CD8 T
ACAACCACACTAGGTT_1	0	CD4 T
ACAACCACAGGACGAT_1	0	CD8 T
ACAACCAGTAACCCGC_1	0	CD8 T
ACAACCAGTCGTTCAA_1	0	CD8 T
ACAACCAGTGTCGATT_1	0	CD8 T
ACAACCATCACGGACC_1	0	CD8 T
ACAACCATCGTTCTGC_1	0	Plasma B
ACAAGCTAGCCTAGGA_1	0	CD4 T
ACAAGCTAGCGACAGT_1	0	CD8 T
ACAAGCTAGCGTTCAT_1	0	CD8 T
ACAAGCTAGTGGCAGT_1	0	CD8 T
ACAAGCTCAAGGACAC_1	0	CD4 T
ACAAGCTCATAGATGA_1	0	B
ACAAGCTGTCTTCATT_1	1.260808354	Macrophage
ACAAGCTGTGCCTTTC_1	0	Plasma B
ACAAGCTTCAACACGT_1	0	CD8 T
ACAAGCTTCGGCTCTT_1	0	CD8 T
ACAAGCTTCGTTTACT_1	0	CD8 T
ACAAGCTTCTCGGGAC_1	0	Plasma B
ACACAGTAGGAGAGTA_1	0	CD8 T
ACACAGTCAGTATACC_1	0	CD8 T
ACACAGTGTATCTCGA_1	0	CD4 T
ACACAGTGTGGCGCTT_1	0	CD8 T
ACACAGTTCCACCTGT_1	0	B
ACACAGTTCGGAGATG_1	0	CD8 T
ACACCAAAGAATAACC_1	0	CD4 T
ACACCAACAATGACCT_1	0	CD8 T
ACACCAACACGCGTCA_1	0	CD4 T
ACACCAACATAACAGA_1	0	CD4 T
ACACCAACATATGGCT_1	0	CD8 T
ACACCAAGTAGGCTCC_1	0	CD8 T
ACACCAAGTGTCTTGA_1	0	CD8 T
ACACCAATCAGTAGGG_1	0	CD8 T
ACACCAATCTAGCATG_1	0	CD4 T
ACACGCGAGATCCGAG_1	0	CD8 T
ACACGCGAGCGCCTTG_1	0	CD8 T
ACACGCGAGGGCGAGA_1	0	CD8 T
ACACGCGCACTCATAG_1	0	CD8 T
ACACGCGGTTCGGACC_1	0	B
ACACGCGTCAGTCAGT_1	0	CD8 T
ACACTGAAGGAGCAAA_1	0	Plasma B
ACACTGAAGGCATCTT_1	0	CD4 T
ACACTGAAGTACAACA_1	0	CD8 T
ACACTGATCGGTAAGG_1	0	CD8 T
ACACTGATCTTGGTGA_1	0	CD8 T
ACAGAAAAGACCATTC_1	0	CD8 T
ACAGAAAAGCAACAGC_1	0	Macrophage
ACAGAAAAGGGAGATA_1	0	Plasma B
ACAGAAAAGTAAGCAT_1	1.768226567	Macrophage
ACAGAAACAAGTATAG_1	0	CD4 T
ACAGAAACAGACATCT_1	0	B
ACAGAAAGTAAGTCAA_1	0	Plasma B
ACAGAAAGTATCCTCC_1	0	CD8 T
ACAGAAAGTCGATGCC_1	0	CD8 T
ACAGAAAGTTGCTTGA_1	0	Monocyte
ACAGAAATCACCCTTG_1	0	CD8 T
ACAGAAATCCACAAGT_1	0	CD8 T
ACAGAAATCCATGCAA_1	0	Plasma B
ACAGAAATCGAGTGAG_1	0	CD4 T
ACAGAAATCTCGTCAC_1	1.556020367	Monocyte
ACAGAAATCTGGTTGA_1	0	CD8 T
ACAGCCGAGAACTCCT_1	0	CD8 T
ACAGCCGAGACAAGCC_1	0	Macrophage
ACAGCCGAGCGATTCT_1	0	CD8 T
ACAGCCGAGGACTGGT_1	0	CD4 T
ACAGCCGCACCGTCGA_1	0	CD8 T
ACAGCCGCACGGTCTG_1	0	CD8 T
ACAGCCGGTGACCGAA_1	0	CD4 T
ACAGCCGGTTGTGGCC_1	2.140328408	Macrophage
ACAGGGAAGTTGCATC_1	0	CD8 T
ACAGGGACATAGGCGA_1	0	CD8 T
ACAGGGAGTCGCTGCA_1	0	CD4 T
ACAGGGAGTGTCCCTT_1	0	CD8 T
ACAGGGATCCCTTTGG_1	0	CD4 T
ACAGGGATCTTTCGAT_1	0	CD8 T
ACATCCCAGAATTTGG_1	0.953969478	Macrophage
ACATCCCAGGCCTAAG_1	0	CD8 T
ACATCCCCAAGGGTCA_1	0	CD8 T
ACATCCCCAGTCAACT_1	0	CD8 T
ACATCCCGTACTCGTA_1	0	B
ACATCCCGTCAGGCAA_1	0	CD8 T
ACATCCCGTCGTGGTC_1	0	Plasma B
ACATCCCGTGAGATAT_1	0	CD8 T
ACATCCCGTGCATTTG_1	0	CD8 T
ACATCCCGTGGCTACC_1	0	CD8 T
ACATCCCTCCACTAGA_1	0.502176016	Macrophage
ACATCCCTCGTTAGAC_1	0	CD4 T
ACATCGAAGAGCATTA_1	0	CD8 T
ACATCGAAGCGAGTCA_1	0	Plasma B
ACATCGAAGGTAAGAG_1	0	CD4 T
ACATCGAGTACTTCCC_1	0	CD8 T
ACATCGAGTCAACCTA_1	0	CD8 T
ACATCGAGTGGTCCGT_1	0	B
ACATCGAGTGTATTCG_1	0	CD8 T
ACATCGATCAACCGAT_1	0	CD4 T
ACATCGATCTAGACAC_1	0	CD8 T
ACATCGATCTCAATCT_1	1.528985075	Macrophage
ACATGCAAGTCCTACA_1	0	CD8 T
ACATGCACAAGGGTCA_1	0	CD8 T
ACATGCACAGCCATTA_1	0	CD8 T
ACATGCACATACTGAC_1	0	CD8 T
ACATGCACATGGTACT_1	0	B
ACATGCAGTACCGGCT_1	0	CD8 T
ACATGCAGTATTTCGG_1	0	CD4 T
ACATGCATCAGACCGC_1	0	CD8 T
ACATGCATCGCCGATG_1	0	B
ACATTTCAGCGCAATG_1	0	CD4 T
ACATTTCAGGAGTCTG_1	0	CD8 T
ACATTTCCAAACACCT_1	0	CD4 T
ACATTTCCACCAGTTA_1	0	CD8 T
ACATTTCCAGGTAGTG_1	0	CD8 T
ACATTTCGTCAGATTC_1	0	CD4 T
ACATTTCTCGTCCTTG_1	0	CD8 T
ACCAAACAGTACCGGA_1	0	CD8 T
ACCAAACCAAGAATGT_1	0	CD8 T
ACCAAACCAAGACTGG_1	0.795273722	Macrophage
ACCAAACCAGGTGTTT_1	0	Plasma B
ACCAAACGTCGGTGTC_1	0	Plasma B
ACCAAACGTCGTATGT_1	0	Macrophage
ACCAAACTCAGCGCAC_1	0	CD8 T
ACCAAACTCCGGACTG_1	0	CD8 T
ACCAAACTCGATACTG_1	0	CD8 T
ACCAAACTCTTCTCAA_1	1.380071773	Macrophage
ACCAACAAGCCTGGAA_1	0	CD4 T
ACCAACAAGGATACAT_1	0	CD4 T
ACCAACACAGCATACT_1	0	Plasma B
ACCAACATCCATTTAC_1	0	CD8 T
ACCAACATCCCGATCT_1	0	CD8 T
ACCACAAAGGCAGTCA_1	0	Plasma B
ACCACAAAGGCGATAC_1	0	Macrophage
ACCACAAAGTATTGCC_1	0	CD4 T
ACCACAAAGTTGTAGA_1	0	CD8 T
ACCACAACAAACTGCT_1	0	CD4 T
ACCACAACAAGGGTCA_1	0	CD4 T
ACCACAAGTACCCGAC_1	0	CD8 T
ACCACAAGTGGGTTGA_1	0	Fibroblast
ACCACAAGTTAGGCCC_1	0	CD8 T
ACCACAATCGTCTCAC_1	0	CD8 T
ACCACAATCTTTACAC_1	0	CD4 T
ACCATTTAGCGTATAA_1	0.977371666	Macrophage
ACCATTTAGCTTAAGA_1	0	CD4 T
ACCATTTAGTCGGGAT_1	0	CD8 T
ACCATTTAGTTGAAGT_1	0	CD8 T
ACCATTTCAAGTACCT_1	0	CD4 T
ACCATTTCACGGCCAT_1	0	Plasma B
ACCATTTCAGGCGATA_1	0	CD8 T
ACCATTTCATTACTCT_1	0	CD8 T
ACCATTTGTACTTCCC_1	0	B
ACCATTTGTCCGGATC_1	0	CD4 T
ACCATTTTCAGCATTG_1	0	B
ACCATTTTCGTGCTCT_1	0	CD4 T
ACCCAAAAGAAGCGGG_1	0	CD8 T
ACCCAAACACAATGTC_1	0	CD8 T
ACCCAAATCTGAATGC_1	0	CD8 T
ACCCTCAAGCCATATC_1	0	CD8 T
ACCCTCAAGGTAGACC_1	0	CD8 T
ACCCTCAAGTCAATCC_1	0	CD4 T
ACCCTCAAGTCGGGAT_1	0	CD4 T
ACCCTCACACGGCTAC_1	0	CD8 T
ACCCTCACATATAGCC_1	0	CD4 T
ACCCTCACATCGGCCA_1	0	CD4 T
ACCCTCAGTGACATCT_1	0	CD4 T
ACCCTCAGTTAGGACG_1	0	NK
ACCCTCAGTTTCGATG_1	0	Plasma B
ACCCTCATCGTAGGAG_1	0	CD8 T
ACCCTTGAGAGCTGAC_1	0	CD4 T
ACCCTTGAGCCTGACC_1	0	CD4 T
ACCCTTGAGGCTCCCA_1	0	CD4 T
ACCCTTGCACCTGCGA_1	0	CD8 T
ACCCTTGCAGCTGTGC_1	0	Plasma B
ACCCTTGCAGGCTCTG_1	0	CD8 T
ACCCTTGCATCGAGCC_1	0	CD4 T
ACCCTTGGTTACTCAG_1	0	Plasma B
ACCCTTGGTTTCGTTT_1	0	CD8 T
ACCCTTGTCAGCGCGT_1	0	CD8 T
ACCCTTGTCTGAATGC_1	0	CD4 T
ACCGTTCAGGCTAAAT_1	0	Plasma B
ACCGTTCAGGGCAGAG_1	0	CD8 T
ACCGTTCCAGTAGAGC_1	0	CD8 T
ACCGTTCGTACCGTGC_1	0	CD8 T
ACCGTTCGTGCCGGTT_1	0	CD8 T
ACCGTTCTCAACTGAC_1	0	CD8 T
ACCGTTCTCAGAACCT_1	0	CD8 T
ACCTACCAGAGAGTGA_1	0	CD8 T
ACCTACCAGATTACCC_1	0	CD8 T
ACCTACCAGGGAGATA_1	0	Macrophage
ACCTACCCAAACCACT_1	0	CD8 T
ACCTACCCAAGAGGCT_1	0	CD4 T
ACCTACCCACCTAAAC_1	0	CD4 T
ACCTACCCACTCCGAG_1	0	CD4 T
ACCTACCGTTGTGCCG_1	0	Macrophage
ACCTACCTCCGCACTT_1	0	B
ACCTGAACACCCTCTA_1	0	CD4 T
ACCTGAACATACTGAC_1	0	CD4 T
ACCTGAAGTAGCTGTT_1	0	CD4 T
ACCTGAAGTCGATTCA_1	0	NK
ACCTGAATCCAATCCC_1	0	CD8 T
ACCTGTCAGCGTCAGA_1	0	B
ACCTGTCAGGTACCTT_1	0	CD8 T
ACCTGTCAGTGCGTCC_1	0	CD8 T
ACCTGTCTCACTTTGT_1	0	Macrophage
ACCTGTCTCGGCATAT_1	0	CD4 T
ACGATCAAGAATAGTC_1	0	CD8 T
ACGATCAAGTAAATGC_1	0	CD8 T
ACGATCACAAACTCGT_1	0	CD8 T
ACGATCACACGAAGAC_1	0	CD8 T
ACGATCACACGACGAA_1	0	B
ACGATCATCCCGAAAT_1	0	CD8 T
ACGATGTAGCTGTTAC_1	0	CD4 T
ACGATGTAGTATGAAC_1	0	CD8 T
ACGATGTCAACACGTT_1	0	CD8 T
ACGATGTCAATATCCG_1	0	Macrophage
ACGATGTGTAGATCGG_1	0	Monocyte
ACGATGTTCACATCAG_1	0	CD4 T
ACGATGTTCACGTAGT_1	0	CD8 T
ACGATGTTCGGAAGGT_1	0	CD8 T
ACGATGTTCTCGCTTG_1	0	Plasma B
ACGCACGAGAGCCATG_1	0	B
ACGCACGAGCATACTC_1	0	CD8 T
ACGCACGAGCCTCAGC_1	0	CD8 T
ACGCACGAGCTATCCA_1	0	Plasma B
ACGCACGCAGACGCTC_1	0	CD8 T
ACGCACGCATGTGCTA_1	0	CD8 T
ACGCACGGTACTCGTA_1	0	CD4 T
ACGCACGTCATGCAGT_1	0.473093235	Macrophage
ACGCACGTCCGAAGGA_1	0	CD8 T
ACGGAAGCACGGAAGT_1	0	CD4 T
ACGGAAGCAGAAGCTG_1	0	B
ACGGAAGGTGTGAATA_1	0	NK
ACGGAAGTCTGCATAG_1	0	CD8 T
ACGGAAGTCTGTCAGA_1	0	CD8 T
ACGGGTCAGCGTATAA_1	0	CD4 T
ACGGGTCAGCTGAGTG_1	0	CD8 T
ACGGGTCCACAGTGTT_1	0	CD4 T
ACGGGTCCAGTTCCAA_1	0	CD4 T
ACGGGTCTCATCCCGT_1	0	CD4 T
ACGGGTCTCATGCCCT_1	0	CD8 T
ACGGGTCTCGAGTCCG_1	0	CD8 T
ACGGGTCTCGTCTACC_1	0	CD8 T
ACGGGTCTCTCTATGT_1	0	CD8 T
ACGGTCGAGACTACCT_1	0	CD8 T
ACGGTCGAGATACGAT_1	0	CD8 T
ACGGTCGCACGGCCAT_1	1.01537221	CD4 T
ACGGTCGCAGTCAGCC_1	0	CD8 T
ACGGTCGGTACGGGAT_1	0	Plasma B
ACGGTCGTCCATTCAT_1	0	Macrophage
ACGGTCGTCGACACCG_1	0	CD8 T
ACGGTCGTCTCATGGA_1	0	CD8 T
ACGGTCGTCTTTGGAG_1	0	CD8 T
ACGGTTAAGCTAGAGC_1	0	Plasma B
ACGGTTACATCCTTCG_1	0	CD8 T
ACGGTTATCCATAAGC_1	0	CD4 T
ACGGTTATCGAATCCA_1	0	CD4 T
ACGGTTATCGATCCCT_1	0	CD8 T
ACGTAACAGCTGACAG_1	0	CD4 T
ACGTAACAGGAGATAG_1	0	CD8 T
ACGTAACAGTGTCATC_1	0	CD4 T
ACGTAACCAACGATCT_1	0	CD8 T
ACGTAACCAAGAAACT_1	0	CD4 T
ACGTAACCACTTCCTG_1	0	B
ACGTAACTCGGTCGGT_1	0	CD4 T
ACGTACAAGGGCTGAT_1	0	B
ACGTACAAGGGTATAT_1	0	CD4 T
ACGTACACAATCCAGT_1	0	CD4 T
ACGTACACATAACTCG_1	0	CD8 T
ACGTACAGTAACTGCT_1	0	CD8 T
ACGTACAGTATTTCGG_1	0	CD8 T
ACGTACAGTCCTCAGG_1	0	CD8 T
ACGTACAGTTTGAAAG_1	0	CD8 T
ACGTACATCAAACTGC_1	0	CD8 T
ACGTACATCCCAAGTA_1	0	CD4 T
ACGTACATCCTTATGT_1	0	CD4 T
ACGTAGTAGATGTTCC_1	0	Plasma B
ACGTAGTAGCCAAGGT_1	0	B
ACGTAGTAGCCTGTCG_1	0	CD4 T
ACGTAGTAGGAGTATT_1	0	CD4 T
ACGTAGTAGTGTAGAT_1	0	CD8 T
ACGTAGTGTACTCAAC_1	0	CD8 T
ACGTAGTGTCGAGTGA_1	0	CD4 T
ACGTAGTGTGAGACGT_1	0	Plasma B
ACGTAGTTCATCGCCT_1	0	CD8 T
ACGTCCTAGATGTTAG_1	0	Epithelial
ACGTCCTAGTGCCAGA_1	0	CD4 T
ACGTCCTAGTTGCGCC_1	0	CD4 T
ACGTCCTCAAAGGGCT_1	0	CD8 T
ACGTCCTCAAATCAGA_1	0	CD4 T
ACGTCCTCAGACACCC_1	0	CD4 T
ACGTCCTCAGCACAAG_1	0	CD8 T
ACGTCCTCAGCAGTAG_1	0	Macrophage
ACGTCCTCAGGAATAT_1	0	CD8 T
ACGTCCTCATTCTGTT_1	0	Plasma B
ACGTCCTGTACACGTT_1	0	CD4 T
ACGTCCTGTGAACGGT_1	0	CD8 T
ACGTCCTGTGACTCTA_1	0	Macrophage
ACGTCCTGTTGTGGAG_1	0	CD8 T
ACGTCCTTCACTTGTT_1	0	CD8 T
ACGTTCCAGCACTCGC_1	0	CD8 T
ACGTTCCAGCGGCTCT_1	0	CD8 T
ACGTTCCAGCTTGTGT_1	0	CD4 T
ACGTTCCCAGAACATA_1	0	CD4 T
ACGTTCCCATACAGGG_1	0	CD4 T
ACGTTCCGTTGGGTAG_1	2.178831831	Macrophage
ACGTTCCTCATCAGTG_1	0	CD4 T
ACGTTCCTCCCAGGCA_1	0	Epithelial
ACGTTCCTCCTTCTAA_1	0	CD4 T
ACGTTCCTCTGCTGAA_1	0	CD8 T
ACTACGAAGACATAAC_1	0	B
ACTACGAAGATCGCCC_1	1.76826914	Macrophage
ACTACGACAGGAATCG_1	0	CD8 T
ACTACGACAGTAACCT_1	0	CD8 T
ACTACGACATCCCGTT_1	0	CD4 T
ACTACGAGTAACCCTA_1	0	CD4 T
ACTACGAGTGGAAATT_1	0	CD8 T
ACTACGAGTGTATTCG_1	0	Plasma B
ACTACGAGTTCAGGTT_1	0	CD8 T
ACTACGATCACCCATC_1	0	CD4 T
ACTACGATCATCCTAT_1	0	CD8 T
ACTATCTCAACGATCT_1	0	CD8 T
ACTATCTCAACTAGAA_1	0	Plasma B
ACTATCTCAATAACCC_1	0	CD8 T
ACTATCTGTAAGCGGT_1	0	CD8 T
ACTATCTGTCAAGGCA_1	0	CD4 T
ACTATCTGTCCAGAAG_1	0	CD8 T
ACTATCTGTCCTGTCT_1	0.860314478	Macrophage
ACTATCTGTCTTTCAT_1	0	CD8 T
ACTATCTTCACCTCAC_1	0	CD8 T
ACTATCTTCCCAGGAC_1	0	CD4 T
ACTATCTTCTGCCTGT_1	0	CD4 T
ACTATGGAGACCAGAC_1	0	B
ACTATGGAGTCATCGT_1	0	CD4 T
ACTATGGCAAGAAATC_1	0	CD8 T
ACTATGGCATCGAACT_1	0	CD4 T
ACTATGGCATCGTGGC_1	1.515859027	Macrophage
ACTATGGCATTGACTG_1	0	B
ACTATGGGTAGACAGC_1	0	CD8 T
ACTATGGGTGACTGTT_1	0	Plasma B
ACTATGGGTTTACTGG_1	0	CD8 T
ACTATTCAGACCCGCT_1	0	CD8 T
ACTATTCAGCTCCACG_1	0	Macrophage
ACTATTCCAAATACAG_1	0	CD8 T
ACTATTCCAGGCTTGC_1	0	Plasma B
ACTATTCGTAGGAGTC_1	0	Plasma B
ACTATTCTCATCGCCT_1	0	CD8 T
ACTATTCTCCCGGTAG_1	0	CD4 T
ACTATTCTCGGCTTCT_1	0	CD8 T
ACTATTCTCTGCCTCA_1	0	Plasma B
ACTCCCAAGAGCATAT_1	0	CD8 T
ACTCCCACACAGTCCG_1	0	CD4 T
ACTCCCACAGTCGCAC_1	0	CD4 T
ACTCCCAGTCGAACAG_1	1.567682816	Macrophage
ACTCCCAGTCTATGAC_1	0	CD8 T
ACTCCCAGTTCGAAGG_1	0	NK
ACTCCCATCGAGTCCG_1	0	CD4 T
ACTCTCGAGATGGGCT_1	0	Plasma B
ACTCTCGAGGTCGTAG_1	0	CD8 T
ACTCTCGCAGTCTGGC_1	0	CD4 T
ACTCTCGCATTCGATG_1	0	B
ACTCTCGGTCTCGACG_1	0	CD8 T
ACTCTCGGTTCGTAAC_1	0	CD8 T
ACTCTCGTCAACGTGT_1	0	B
ACTCTCGTCATCCTAT_1	0	NK
ACTGATGAGGTAGGCT_1	0.989580353	Macrophage
ACTGATGCAAGCAGGT_1	0	CD8 T
ACTGATGCATCATGAC_1	0	CD8 T
ACTGATGTCGTCGATA_1	0	CD8 T
ACTGCAAAGAATGTTG_1	0	Plasma B
ACTGCAAAGACAGTCG_1	0	CD4 T
ACTGCAAAGAGCCATG_1	0	Monocyte
ACTGCAAAGGAAGTCC_1	0	Plasma B
ACTGCAACAAAGTGTA_1	0	DC
ACTGCAACAAGTGCTT_1	0	B
ACTGCAACACGGGCTT_1	0	Plasma B
ACTGCAACACGTTGGC_1	0	CD8 T
ACTGCAAGTATACAGA_1	0	NK
ACTGCAAGTTAGGACG_1	0	CD8 T
ACTGCAAGTTGGACCC_1	0	CD4 T
ACTGCAATCCGCTTAC_1	0.968080592	Macrophage
ACTGCAATCGCGGTAC_1	0	Plasma B
ACTGCAATCTAGCAAC_1	0	CD8 T
ACTGTCCAGACAACTA_1	0	CD8 T
ACTGTCCAGTTGCATC_1	0	B
ACTGTCCCAGCAGATG_1	0	CD8 T
ACTGTCCCATAATGAG_1	0	CD8 T
ACTGTCCGTGAAGCGT_1	2.232699854	Macrophage
ACTGTCCGTGATCGTT_1	0	CD4 T
ACTGTCCTCCAAGGGA_1	0	CD4 T
ACTGTGAAGGAGATAG_1	0	CD4 T
ACTGTGACAAGACTGG_1	0	CD8 T
ACTGTGACATCGATAC_1	0	CD8 T
ACTGTGAGTAACCCTA_1	0	CD4 T
ACTGTGAGTACCCAGC_1	0	Plasma B
ACTGTGAGTATATGGA_1	0	CD4 T
ACTGTGAGTTAGAAAC_1	0	CD8 T
ACTGTGATCAATCCGA_1	0	CD8 T
ACTGTGATCCCAGGCA_1	1.904740246	Macrophage
ACTGTGATCTAGTGAC_1	0	CD4 T
ACTGTGATCTCTATAC_1	0	CD8 T
ACTTAGGAGCGCCTTG_1	0	CD8 T
ACTTAGGAGGGCGAAG_1	0	CD4 T
ACTTAGGCAATAGTGA_1	0	Plasma B
ACTTAGGGTACCGGCT_1	0	B
ACTTAGGTCCTTGACC_1	0	CD8 T
ACTTATCAGCGGGTTA_1	0	Macrophage
ACTTATCAGGTAGTCG_1	0	CD8 T
ACTTATCCACGAAAGC_1	0	B
ACTTATCGTGCTTCAA_1	0	CD4 T
ACTTATCGTGTTAGCT_1	0	B
ACTTATCTCATGACAC_1	0	CD4 T
ACTTATCTCCAACCGG_1	0	B
ACTTATCTCCACTGGG_1	0	CD4 T
ACTTCCGAGTATTCCG_1	0	Plasma B
ACTTCCGCACTACTTT_1	0	CD8 T
ACTTCCGGTACCTAGT_1	0	CD4 T
ACTTCCGGTGTCACAT_1	0	CD8 T
ACTTCCGTCCACTTTA_1	0	Macrophage
ACTTCCGTCCTAACAG_1	0	Plasma B
ACTTCCGTCCTCATAT_1	0	CD4 T
ACTTCGCCAAGACCGA_1	0	CD4 T
ACTTCGCCACTTACAG_1	0	Plasma B
ACTTCGCCATCCGAAT_1	0	CD8 T
ACTTCGCCATCGAAGG_1	0	Plasma B
ACTTCGCGTACATTGC_1	0	CD4 T
ACTTCGCGTACCGTGC_1	0	CD4 T
ACTTCGCGTCAAGTTC_1	0	CD4 T
ACTTCGCGTCACAATC_1	0	CD8 T
ACTTCGCGTCTAACGT_1	0	CD8 T
ACTTCGCGTTGCTCCT_1	0	CD8 T
ACTTCGCTCATCTATC_1	0	CD4 T
ACTTCGCTCCGTATGA_1	0	CD8 T
ACTTCGCTCCTCTTTC_1	0	CD4 T
ACTTCGCTCGTCTCAC_1	0	CD8 T
ACTTCGCTCTAACGGT_1	0	CD4 T
ACTTTCAAGGTGGTTG_1	0	CD8 T
ACTTTCACACATTACG_1	0	B
ACTTTCACACGTGTGC_1	0	CD4 T
ACTTTCACAGGCGAAT_1	0	Plasma B
ACTTTCACATCCAATG_1	0	CD8 T
ACTTTCAGTAAGCAAT_1	0	CD4 T
ACTTTCAGTCATTCCC_1	0	CD8 T
ACTTTCAGTCTACAAC_1	0	CD8 T
ACTTTCATCGTGCACG_1	0	Plasma B
ACTTTCATCTCACCCA_1	0	Plasma B
ACTTTGTCAATATCCG_1	0	NK
ACTTTGTCACTATCCC_1	0	Plasma B
ACTTTGTCAGAATTCC_1	0	CD8 T
ACTTTGTGTCTGTGAT_1	0	CD8 T
ACTTTGTGTTGTCATG_1	1.649999486	Macrophage
ACTTTGTTCCACCTCA_1	0	CD8 T
ACTTTGTTCTAGTCAG_1	1.036482734	Macrophage
ACTTTGTTCTCTAAGG_1	0	Monocyte
ACTTTGTTCTCTGCCA_1	0	CD8 T
AGAAATGAGCGTGAGT_1	0	CD8 T
AGAAATGAGGCATCAG_1	0	B
AGAAATGAGTGTTCCA_1	0	CD8 T
AGAAATGGTATGGAGC_1	0	CD8 T
AGAAATGGTGAATATG_1	0	CD4 T
AGAAATGGTTACACTG_1	0	Plasma B
AGAAATGTCATCGCTC_1	0	CD8 T
AGAAATGTCTTCTGTA_1	0	Macrophage
AGAAATGTCTTGAACG_1	0	CD8 T
AGAACAAAGAGAGTGA_1	0	CD8 T
AGAACAACACGTAGTT_1	0	CD4 T
AGAACAACAGATACTC_1	0	CD8 T
AGAACAACAGGCATTT_1	0	CD4 T
AGAACAAGTAACAGTA_1	0	CD8 T
AGAACAAGTGACCGTC_1	0	Plasma B
AGAACAAGTGGATACG_1	0	Macrophage
AGAACAAGTGTCCGGT_1	0	CD8 T
AGAACAATCAAATGCC_1	0	CD8 T
AGAACAATCCCAAGTA_1	0	CD8 T
AGAACAATCCTCAGAA_1	0	Plasma B
AGAACAATCGGCATAT_1	0	CD8 T
AGAACAATCGGCATTA_1	0	CD8 T
AGAACAATCTCACGAA_1	0	CD8 T
AGAACCTAGCACTTTG_1	0	CD4 T
AGAACCTAGCCTATCA_1	0	CD4 T
AGAACCTAGCTGACTT_1	0	CD4 T
AGAACCTAGGGCATGT_1	0	CD8 T
AGAACCTAGTGGTTAA_1	1.3168966	Macrophage
AGAACCTAGTTCCGTA_1	0	CD8 T
AGAACCTCAATCAAGA_1	0	CD8 T
AGAACCTCAGGTGTGA_1	0	CD4 T
AGAACCTGTGTTCATG_1	0	CD4 T
AGAAGCGAGGACACTG_1	0	CD4 T
AGAAGCGCAGCGCTTG_1	0	CD4 T
AGAAGCGGTAGACGTG_1	0	CD8 T
AGAAGCGGTCCAGCGT_1	0	NK
AGAAGCGGTCGAGTTT_1	0	CD4 T
AGAAGCGGTTCAAGTC_1	0	NK
AGAAGCGTCTAGTTCT_1	0	CD4 T
AGAAGCGTCTGTTCAT_1	0	B
AGAAGTAAGGATGTTA_1	0	CD8 T
AGAAGTACAAGTGACG_1	0	Plasma B
AGAAGTACAGACAATA_1	0	CD4 T
AGAAGTATCAGGAAGC_1	0	Plasma B
AGACAAACAACAGAGC_1	0	CD4 T
AGACAAACACCACTGG_1	0	CD4 T
AGACAAACACTACACA_1	0	CD4 T
AGACAAACAGCACCCA_1	0	Macrophage
AGACAAACATAGGTAA_1	0	CD4 T
AGACAAACATGGCCCA_1	0	CD4 T
AGACAAAGTACGGGAT_1	0	CD4 T
AGACAAAGTACTCGAT_1	0	Macrophage
AGACAAAGTTCTCACC_1	0	CD8 T
AGACACTAGTCATACC_1	0	CD8 T
AGACACTCACCGTGCA_1	0.968614448	DC
AGACACTCACTTGAGT_1	0	Monocyte
AGACACTCAGTCGAGA_1	0	Plasma B
AGACACTGTAGGGTAC_1	0	B
AGACACTGTATGTCTG_1	0	CD8 T
AGACACTTCTCTCTTC_1	0	CD4 T
AGACACTTCTTAGGAC_1	0	CD4 T
AGACAGGAGCACTCAT_1	0	CD4 T
AGACAGGAGGCTTAGG_1	0	CD8 T
AGACAGGCAACTCCAA_1	0	CD8 T
AGACAGGCAAGTGCTT_1	0	CD4 T
AGACAGGCACACCGCA_1	0	Macrophage
AGACAGGCACTTTAGG_1	0.973207239	Macrophage
AGACAGGCAGTCAGTT_1	0	CD4 T
AGACAGGGTAACTGCT_1	0	CD4 T
AGACAGGGTGCGTCGT_1	0	CD8 T
AGACAGGGTGTACAGG_1	0	CD8 T
AGACAGGTCATAGACC_1	0	CD8 T
AGACAGGTCATGCATG_1	0	Plasma B
AGACAGGTCCAAAGGG_1	0	CD8 T
AGACAGGTCTCGTGGG_1	0	Macrophage
AGACAGGTCTTCGACC_1	0	CD8 T
AGACCATAGACTAAGT_1	0	NK
AGACCATAGACTTCCA_1	0	Plasma B
AGACCATAGGAGAGTA_1	0	Plasma B
AGACCATAGTGATAGT_1	0	CD4 T
AGACCATCAGTACTAC_1	0	CD4 T
AGACCATGTGAGGATC_1	0	CD8 T
AGACCATGTGCTCCGA_1	0	CD4 T
AGACCATGTTACGGAG_1	0	CD4 T
AGACCATTCACATCAG_1	0	CD8 T
AGACCATTCCCTTTGG_1	0	CD4 T
AGACCCGAGCCAACCC_1	0	CD8 T
AGACCCGAGGAATCGC_1	2.128790993	Macrophage
AGACCCGAGGTCACAG_1	0	CD8 T
AGACCCGAGTCACACT_1	0	B
AGACCCGAGTCTAGAA_1	0	CD4 T
AGACCCGGTATCGCTA_1	1.073693069	Macrophage
AGACCCGGTGTCCAAT_1	0	CD8 T
AGACCCGGTTCCGTTC_1	0	Plasma B
AGACCCGTCACCGCTT_1	0	DC
AGACCCGTCCACGTCT_1	0	CD8 T
AGACCCGTCTATACGG_1	0	CD8 T
AGACCCGTCTCCCATG_1	0	Plasma B
AGACCCGTCTGCTTAT_1	0	CD8 T
AGACTCAAGGCACCAA_1	0	Plasma B
AGACTCACACAGCATT_1	0	CD8 T
AGACTCACACGCGTCA_1	0	B
AGACTCACAGAGCTAG_1	0	CD4 T
AGACTCACATGACGGA_1	0	CD8 T
AGACTCAGTTCGAGCC_1	0	CD4 T
AGACTCATCACCATCC_1	0	CD8 T
AGACTCATCTGAATGC_1	0	CD8 T
AGAGAATAGCATCCTA_1	0	CD8 T
AGAGAATAGCGTCAAG_1	0	CD8 T
AGAGAATAGTTGTCAC_1	0	CD8 T
AGAGAATCATCGTGCG_1	0	CD8 T
AGAGAATGTTCTCACC_1	0	Monocyte
AGAGAATGTTTAGTCG_1	0	CD4 T
AGAGAATTCATTACCT_1	0	CD4 T
AGAGAATTCGAACGGA_1	0	CD8 T
AGAGAATTCGCATTAG_1	1.567902339	Macrophage
AGAGAATTCTGATTCT_1	0	Plasma B
AGAGAATTCTGCAGCG_1	0	CD8 T
AGAGAGCGTACATACC_1	0	CD8 T
AGAGAGCGTGCAATAA_1	0	CD8 T
AGAGAGCTCAAGGAGC_1	0	CD8 T
AGAGAGCTCATTCCTA_1	0	CD4 T
AGAGAGCTCTCCTACG_1	0	NK
AGAGCAGAGCACCCAC_1	0	CD8 T
AGAGCAGAGCGTGAGT_1	0	CD4 T
AGAGCAGAGCTTGTGT_1	0	CD8 T
AGAGCAGAGGGTAGCT_1	0	CD8 T
AGAGCAGCACCGTCGA_1	0	CD4 T
AGAGCAGGTATCCCTC_1	0	CD4 T
AGAGCAGGTCACGACC_1	0	CD4 T
AGAGCAGTCAAGATAG_1	0	CD8 T
AGAGCAGTCGCCTATC_1	0	CD8 T
AGAGCCCAGCAGCCTC_1	0	CD8 T
AGAGCCCCAGCTCATA_1	0	B
AGAGCCCGTTAGAGAT_1	0	NK
AGAGCCCTCGATACAC_1	0	CD4 T
AGAGCCCTCTCTTCAA_1	0	CD8 T
AGAGCCCTCTTACGTT_1	0	B
AGATAGAAGGATCATA_1	0	CD4 T
AGATAGAAGGCCCACT_1	0	CD8 T
AGATAGAAGGGACTGT_1	0	CD4 T
AGATAGAAGTACAGAT_1	0	Macrophage
AGATAGAAGTAGGAAG_1	0	CD8 T
AGATAGACAGGTCAAG_1	0	CD8 T
AGATAGAGTCCTGGTG_1	0	CD8 T
AGATAGAGTGATAGAT_1	0	CD8 T
AGATAGATCAAGAGGC_1	0	CD8 T
AGATAGATCACCGGTG_1	0	CD4 T
AGATAGATCGCCTTGT_1	0	NK
AGATCCAAGATCGCCC_1	0	CD4 T
AGATCCACAGCACCCA_1	0	CD8 T
AGATCCACAGGTCTCG_1	0	Plasma B
AGATCCACATTGAAGA_1	0	CD8 T
AGATCCAGTAGATGTA_1	1.927369427	Macrophage
AGATCCAGTAGGATAT_1	0	CD4 T
AGATCCAGTCACTTAG_1	0	CD4 T
AGATCCAGTGGATACG_1	0	CD8 T
AGATCCATCAGACCGC_1	0	CD4 T
AGATCCATCTGGCCTT_1	0	CD4 T
AGATCGTAGCGCGTTC_1	0	CD8 T
AGATCGTCAAGTGGAC_1	0	CD8 T
AGATCGTCAATAGGGC_1	0	NK
AGATCGTCAGACCCGT_1	0	CD8 T
AGATCGTGTACCGGAA_1	0	B
AGATCGTGTCATCGCG_1	1.918468998	Macrophage
AGATCGTGTTCGGCCA_1	0	B
AGATCGTGTTCGGTCG_1	0	CD4 T
AGATCGTGTTGTTTGG_1	0	CD8 T
AGATCGTGTTTCACTT_1	2.038758121	Macrophage
AGATCGTTCACTCTTA_1	0	CD8 T
AGATCGTTCCCGAGGT_1	0	CD8 T
AGATCGTTCGTAGGGA_1	0	CD8 T
AGATCGTTCTGGAGAG_1	0	Plasma B
AGATGAAAGAAGAACG_1	0	CD8 T
AGATGAAAGAGAGCAA_1	0	CD4 T
AGATGAAAGCTCCCTT_1	0	CD4 T
AGATGAACATGTCAGT_1	0	CD8 T
AGATGAAGTGAATAAC_1	0	CD8 T
AGATGAATCGAGTACT_1	0	Plasma B
AGATGAATCTAGAACC_1	0	Plasma B
AGATGAATCTCAGGCG_1	0	CD8 T
AGATGAATCTGTCTCG_1	0	CD8 T
AGATGCTAGATGCCGA_1	0	Macrophage
AGATGCTAGCTGAGTG_1	0	B
AGATGCTAGTATTGCC_1	0	Monocyte
AGATGCTAGTCGGCCT_1	0	CD8 T
AGATGCTCAAATCGGG_1	0	CD8 T
AGATGCTCACCGTGCA_1	0	CD4 T
AGATGCTCAGTCTGGC_1	0	CD8 T
AGATGCTCATGTAACC_1	0	CD4 T
AGATGCTGTCTACATG_1	0	Plasma B
AGATGCTGTGAGGATC_1	1.650674239	Macrophage
AGATGCTGTGCCTGAC_1	0	CD4 T
AGATGCTTCGAGAGAC_1	0	CD8 T
AGATGCTTCTAGCCAA_1	0	CD8 T
AGCATCAAGCGCTGAA_1	0	CD4 T
AGCATCAAGTTGAAGT_1	0	CD8 T
AGCATCACAAGCACAG_1	0	Plasma B
AGCATCACATCGTGCG_1	0	CD8 T
AGCATCAGTAGCGAGT_1	0	CD4 T
AGCATCAGTGAGCGAT_1	0	CD4 T
AGCATCAGTGGCAGAT_1	0	CD8 T
AGCATCATCCAGCCTT_1	0	CD8 T
AGCATCATCGCCATAA_1	0	CD8 T
AGCCAATAGAACCGCA_1	0	CD8 T
AGCCAATCAGAGACTG_1	0	Monocyte
AGCCAATCAGCTTCGG_1	0	CD4 T
AGCCAATCAGGGTCTC_1	0	CD8 T
AGCCAATGTACCGGAA_1	2.560302758	Macrophage
AGCCAATGTCCAACGC_1	0	CD4 T
AGCCAATGTCGTGTTA_1	0	CD4 T
AGCCAATGTGTCCACG_1	0	CD4 T
AGCCAATTCAGATTGC_1	0	Plasma B
AGCCAATTCTACTGAG_1	0	NK
AGCCACGAGCGGTATG_1	0	CD4 T
AGCCACGCAAATGAGT_1	0	Plasma B
AGCCACGCAGCAGTAG_1	0	CD8 T
AGCCACGGTCAGGTGA_1	0	CD8 T
AGCCACGGTTCTGAGT_1	1.099843787	Macrophage
AGCCAGCAGCCAAGCA_1	0	CD4 T
AGCCAGCAGCGTGAAC_1	0	CD8 T
AGCCAGCAGTAGTCTC_1	0	B
AGCCAGCCAACTGGTT_1	0	CD4 T
AGCCAGCCAGTCCCGA_1	0	CD4 T
AGCCAGCGTGGACCAA_1	0	CD4 T
AGCCAGCTCAGACATC_1	0	Plasma B
AGCGATTAGCACTCAT_1	0	CD4 T
AGCGATTCATGGCTAT_1	0	CD8 T
AGCGATTGTGAGATTA_1	0	CD4 T
AGCGATTTCTGACAGT_1	0	CD8 T
AGCGCCAAGACTTCGT_1	0	CD8 T
AGCGCCAAGAGTTGCG_1	0	B
AGCGCCAAGCCTGTCG_1	2.015987502	Macrophage
AGCGCCAAGGGCAGGA_1	0	Plasma B
AGCGCCACAATAGTAG_1	1.421828652	Monocyte
AGCGCCACACAGTCGC_1	0	CD8 T
AGCGCCACACGGTGTC_1	0	CD8 T
AGCGCCAGTAAGGCTG_1	0	CD8 T
AGCGCCAGTCTGTTAG_1	0	CD4 T
AGCGCCATCAAGTCTG_1	0	CD8 T
AGCGCCATCAGAGCGA_1	0	CD8 T
AGCGCCATCATGTCTT_1	0	CD4 T
AGCGCCATCCGCACGA_1	0	CD8 T
AGCGCCATCGGTAGAG_1	0	CD4 T
AGCGCCATCTGCCTGT_1	0	CD8 T
AGCGCTGAGAACTTCC_1	0	CD8 T
AGCGCTGAGCGTTCCG_1	0	CD8 T
AGCGCTGAGGATATGT_1	0	CD4 T
AGCGCTGCAAATGGTA_1	0	Plasma B
AGCGCTGCAGAGTAAT_1	0	CD4 T
AGCGCTGCAGCGAGTA_1	0	B
AGCGCTGCAGGGATAC_1	0	B
AGCGCTGCATACAGAA_1	0	CD8 T
AGCGCTGGTATCGGTT_1	0	CD8 T
AGCGCTGGTGCAGATG_1	0	CD8 T
AGCGCTGGTGCGGTAA_1	1.304684786	Macrophage
AGCGCTGGTGGGACAT_1	0	Plasma B
AGCGCTGTCATTTGGG_1	0	CD4 T
AGCGCTGTCCAACCAA_1	0	B
AGCGCTGTCGCAAGAG_1	0	CD4 T
AGCGCTGTCTACTTCA_1	0	CD4 T
AGCGCTGTCTTGGCTC_1	0	CD8 T
AGCGTATAGAGATGCC_1	0	Plasma B
AGCGTATAGCAATTCC_1	0.673757248	Macrophage
AGCGTATAGGTGCTTT_1	0	CD4 T
AGCGTATAGGTGGGTT_1	0	B
AGCGTATAGTGGAAGA_1	0	CD8 T
AGCGTATCACGCGTGT_1	0	CD8 T
AGCGTATGTACCCGCA_1	0	CD4 T
AGCGTATGTAGTGGCA_1	0	CD8 T
AGCGTATGTGGATCAG_1	0	CD8 T
AGCGTATTCAGCGGAA_1	0	Plasma B
AGCGTATTCGAATGCT_1	0	CD4 T
AGCGTATTCGCGAAGA_1	0	CD8 T
AGCGTATTCGCTGACG_1	0	CD8 T
AGCGTATTCGCTGCGA_1	0	B
AGCGTATTCTTACGTT_1	0	CD4 T
AGCGTATTCTTCGGTC_1	0	CD4 T
AGCGTCGCAAATACGA_1	0	CD8 T
AGCGTCGCATGGTACT_1	0	Plasma B
AGCGTCGCATTGACAC_1	0	CD4 T
AGCGTCGCATTGGATC_1	0	CD4 T
AGCGTCGGTTAAGGGC_1	0	CD8 T
AGCGTCGGTTACGCCG_1	0	CD4 T
AGCTACAAGGGATCTG_1	0	CD8 T
AGCTACACAAGACCTT_1	0	CD4 T
AGCTACACACGACAGA_1	0	Plasma B
AGCTACACATGACGGA_1	0	CD4 T
AGCTACAGTACAGAGC_1	0	CD8 T
AGCTACAGTCAGGAGT_1	0	CD8 T
AGCTACAGTTACGGAG_1	0	Plasma B
AGCTACAGTTAGGACG_1	0	CD8 T
AGCTACATCAGCTGAT_1	0	CD4 T
AGCTACATCCTGTAGA_1	0	CD4 T
AGCTCAAAGAGGTATT_1	0	Plasma B
AGCTCAAAGCCGTTGC_1	0	CD4 T
AGCTCAACACGACAAG_1	0	Plasma B
AGCTCAAGTAGGACTG_1	0	CD4 T
AGCTCAATCGGACCAC_1	0	Macrophage
AGCTCAATCTATCGGA_1	0	B
AGCTCAATCTATTTCG_1	0	CD8 T
AGCTTCCCACTCACTC_1	0	CD8 T
AGCTTCCCAGACACAG_1	0	CD8 T
AGCTTCCCAGACCCGT_1	0	Plasma B
AGCTTCCCAGTTAGGG_1	0	CD4 T
AGCTTCCTCCGCTAGG_1	0	CD4 T
AGCTTCCTCCTGGTCT_1	0	CD8 T
AGCTTCCTCGTAACAC_1	0	Plasma B
AGGAAATAGCGATGCA_1	0	CD8 T
AGGAAATAGGCACTCC_1	0	CD8 T
AGGAAATCAGAGAATT_1	0	CD4 T
AGGAAATGTCTACGTA_1	0	Plasma B
AGGAAATTCGAACACT_1	0	CD4 T
AGGAATACATGAAGCG_1	0	CD8 T
AGGAATAGTACCGCGT_1	0	CD8 T
AGGAATAGTAGTCACT_1	0	CD8 T
AGGAATAGTATCTTCT_1	0	CD4 T
AGGAATATCCAAATGC_1	0	CD8 T
AGGAATATCGAACGCC_1	0	CD4 T
AGGAATATCGTGCACG_1	0	Plasma B
AGGAATATCGTGGTAT_1	0	CD8 T
AGGACGAAGCCACCGT_1	0	B
AGGACGAAGGTGCGAT_1	0	CD8 T
AGGACGAGTCAAATCC_1	0	CD8 T
AGGACGAGTGCACGCT_1	0	CD8 T
AGGACGATCAGGAAGC_1	2.006480932	Monocyte
AGGACGATCGCCACTT_1	0	Monocyte
AGGACTTAGATGACCG_1	0	CD4 T
AGGACTTAGCAATAGT_1	0	CD8 T
AGGACTTAGCATGTTC_1	0	B
AGGACTTAGGTTACCT_1	0	CD8 T
AGGACTTAGTTACGTC_1	0	CD8 T
AGGACTTAGTTGAATG_1	0	B
AGGACTTCAGCTGAAG_1	0	CD8 T
AGGACTTCAGGTTACT_1	0	Macrophage
AGGACTTCATAACGGG_1	0	CD8 T
AGGACTTCATAGACTC_1	0	B
AGGACTTCATGGAATA_1	0	CD8 T
AGGACTTGTCGTCATA_1	0	CD4 T
AGGACTTTCAGCGCGT_1	0	CD8 T
AGGACTTTCCATCGTC_1	0	CD8 T
AGGACTTTCGGAGTGA_1	0	Plasma B
AGGACTTTCTGAGTCA_1	0	CD4 T
AGGACTTTCTGTACAG_1	0	CD4 T
AGGAGGTAGAAGCTGC_1	0	B
AGGAGGTAGCACCCAC_1	0	Macrophage
AGGAGGTAGCCGCACT_1	0	CD8 T
AGGAGGTAGTGGAAAG_1	0	B
AGGAGGTCAAGTTGGG_1	0	Plasma B
AGGAGGTCAATGCTCA_1	0	CD8 T
AGGAGGTCAATGTTGC_1	0	CD8 T
AGGAGGTGTACCGTCG_1	0	CD8 T
AGGAGGTGTGATACAA_1	0	CD8 T
AGGAGGTGTTCTAACG_1	0	Plasma B
AGGAGGTGTTGTAAAG_1	0	CD8 T
AGGAGGTTCATGTCAG_1	0	NK
AGGAGGTTCCCATGGG_1	0	Plasma B
AGGATAAAGAGGATGA_1	0	CD8 T
AGGATAAAGCACCCAC_1	0	CD4 T
AGGATAAAGCATTGTC_1	0	CD4 T
AGGATAACAAACCGGA_1	0	Macrophage
AGGATAACACCTGTCT_1	0	NK
AGGATAAGTAGTGATA_1	0	CD4 T
AGGATAAGTCTCACAA_1	0	CD4 T
AGGATAAGTTCGTTCC_1	0	B
AGGATAAGTTGAGGAC_1	0	Epithelial
AGGATAATCAATCCGA_1	0	Plasma B
AGGATCTAGACCATGG_1	0	Plasma B
AGGATCTCAAGTCCCG_1	0	CD8 T
AGGATCTCATGGTACT_1	0	CD8 T
AGGATCTGTTCGATTG_1	0	Macrophage
AGGATCTTCAAGGAGC_1	0	B
AGGATCTTCGATAACC_1	1.422845567	Macrophage
AGGCATTAGAAGTCTA_1	0	Plasma B
AGGCATTAGCTGGTGA_1	1.847596373	Macrophage
AGGCATTAGGTACAAT_1	0	CD8 T
AGGCATTAGGTGCAGT_1	0	CD8 T
AGGCATTAGTAATCCC_1	0	CD8 T
AGGCATTAGTTCCAGT_1	0	CD8 T
AGGCATTGTCACTTAG_1	0	CD8 T
AGGCATTGTGAATTGA_1	0	CD8 T
AGGCATTGTTGCGAAG_1	0	CD4 T
AGGCATTTCCAACTAG_1	0	CD8 T
AGGCATTTCCATTCAT_1	0	CD4 T
AGGCATTTCCTTATAC_1	0	CD8 T
AGGCATTTCGTGCGAC_1	0	CD8 T
AGGCCACAGGGACCAT_1	1.166477095	Macrophage
AGGCCACAGGGTACGT_1	0	CD8 T
AGGCCACAGGTCATCT_1	0	CD4 T
AGGCCACCAGCGTGCT_1	0	CD8 T
AGGCCACCATCCCACT_1	0	CD4 T
AGGCCACGTCAAATCC_1	0	CD8 T
AGGCCACGTCAGCTTA_1	0	CD4 T
AGGCCACGTCCCACGA_1	0	B
AGGCCACGTTGGGTTT_1	0	CD8 T
AGGCCACTCCTTGGAA_1	0	CD4 T
AGGCCACTCTGGACTA_1	0	NK
AGGCTGCAGAGCCCAA_1	0	CD8 T
AGGCTGCAGCTGACCC_1	0	CD4 T
AGGCTGCCAAACCATC_1	0	CD4 T
AGGCTGCCAACAAGAT_1	0	CD8 T
AGGCTGCCAGCAGGAT_1	0	B
AGGCTGCCATCGCTGG_1	0	CD8 T
AGGCTGCGTGCTGCAC_1	0	CD4 T
AGGCTGCGTGGTAATA_1	0	Plasma B
AGGCTGCGTTTGGAAA_1	0	CD8 T
AGGCTGCTCACCGGGT_1	0	B
AGGCTGCTCCGACAGC_1	0	CD4 T
AGGGAGTAGAGGCGTT_1	0	CD4 T
AGGGAGTCACGACAAG_1	0	CD8 T
AGGGAGTGTCGTTTCC_1	0	CD8 T
AGGGAGTGTGTTGCCG_1	0	CD8 T
AGGGCCTAGGTACAAT_1	0	Plasma B
AGGGCCTCACTTGGCG_1	0	Plasma B
AGGGCCTGTCGCACAC_1	0	CD8 T
AGGGCCTGTTCCCACT_1	0	CD4 T
AGGGCCTGTTCGTAAC_1	0	CD8 T
AGGGCCTTCTAGACCA_1	0	CD4 T
AGGGCCTTCTTTGCAT_1	0	B
AGGGCTCAGAATCGTA_1	0	CD8 T
AGGGCTCAGGCTATCT_1	0	CD8 T
AGGGCTCCACAAAGCG_1	0	CD8 T
AGGGCTCTCACTGCTC_1	0	CD8 T
AGGGCTCTCGAGCCTG_1	0	B
AGGGTCCAGGACTGGT_1	0	CD8 T
AGGGTCCAGGGACAGG_1	0	CD8 T
AGGGTCCCACCCTAGG_1	0	CD8 T
AGGGTCCCATCGTGCG_1	0	CD4 T
AGGGTCCGTCACAGTT_1	0	CD8 T
AGGGTCCGTCTGTCCT_1	0	CD8 T
AGGGTCCGTGAACTAA_1	0	CD8 T
AGGGTCCGTGCGGATA_1	0	CD4 T
AGGGTCCTCAAGAATG_1	0	CD8 T
AGGGTCCTCCTACGGG_1	2.090696425	Monocyte
AGGGTCCTCTAGTTCT_1	1.236455844	Macrophage
AGGGTGAGTGGACCTC_1	0	Plasma B
AGGGTGAGTTGTAAAG_1	0	CD4 T
AGGGTTTAGACAGTCG_1	0	CD8 T
AGGGTTTAGAGATGCC_1	0	CD8 T
AGGGTTTCACCTGCGA_1	0	CD4 T
AGGGTTTCATACATCG_1	0	CD8 T
AGGGTTTCATTGACCA_1	0	CD8 T
AGGGTTTTCACGGTCG_1	0	CD8 T
AGGGTTTTCATTTGGG_1	0	Macrophage
AGGTAGGAGCAAGGAA_1	0	CD4 T
AGGTAGGCACCAGCGT_1	0	CD4 T
AGGTAGGCATCGTTCC_1	1.528410593	Macrophage
AGGTAGGCATCTGCGG_1	0	CD8 T
AGGTAGGTCCAGGACC_1	0	B
AGGTCATAGCATCTTG_1	0	CD8 T
AGGTCATAGGCACGAT_1	0	CD8 T
AGGTCATGTAAGGTCG_1	0	CD4 T
AGGTCATGTAGGTTTC_1	0	CD8 T
AGGTCATTCACGATCA_1	0	Macrophage
AGGTCTAAGAGAGTTT_1	0	CD8 T
AGGTCTAAGAGTGACC_1	0	CD8 T
AGGTCTAAGGTAGATT_1	0	CD8 T
AGGTCTACACAAAGCG_1	0	CD8 T
AGGTCTACATGCAGGA_1	0	NK
AGGTCTAGTGATTCAC_1	0	CD4 T
AGGTGTTAGTTAACAG_1	0.941172894	Macrophage
AGGTGTTCAAACTCTG_1	0	CD4 T
AGGTGTTCACCCTAAA_1	0	CD8 T
AGGTGTTCACCTTCCA_1	0	CD4 T
AGGTGTTGTACGTTCA_1	0	CD4 T
AGGTGTTGTATCGCAT_1	0	CD8 T
AGGTGTTGTCCACATA_1	0	CD8 T
AGGTGTTGTTCTTGTT_1	0	Plasma B
AGGTGTTTCCAGCAAT_1	0	CD4 T
AGGTGTTTCTCACCCA_1	0	CD4 T
AGGTGTTTCTCTGCTG_1	0	CD8 T
AGGTTACAGAGAGCCT_1	0	CD4 T
AGGTTACAGCTGCCAC_1	0	CD8 T
AGGTTACCAGTGTATC_1	0	CD4 T
AGGTTACCATTAAGCC_1	0	Plasma B
AGGTTACGTAACAAGT_1	0	CD4 T
AGGTTACGTATCAAGA_1	0	CD8 T
AGGTTACTCAGTGTGT_1	0	CD4 T
AGGTTGTAGCCAAGGT_1	0	CD4 T
AGGTTGTAGCTGTTCA_1	0	CD4 T
AGGTTGTGTGAGAACC_1	0	CD8 T
AGGTTGTGTGGCTGAA_1	0	CD4 T
AGTAACCAGTGTTGTC_1	0	CD4 T
AGTAACCAGTTATGGA_1	0	CD8 T
AGTAACCCAAATGATG_1	0	CD8 T
AGTAACCGTAACAGGC_1	0	CD4 T
AGTAACCGTAACTGCT_1	0	Plasma B
AGTAACCGTAATACCC_1	0	Macrophage
AGTAACCGTACCATAC_1	0	CD4 T
AGTAACCGTCCGGACT_1	0	CD8 T
AGTAACCGTCGTGATT_1	0	CD8 T
AGTAACCGTTGTTGAC_1	0	CD8 T
AGTACCAAGCATATGA_1	0	Plasma B
AGTACCAAGGGACTGT_1	0	CD8 T
AGTACCAAGGTACATA_1	0	Plasma B
AGTACCAAGTAAACAC_1	0	CD8 T
AGTACCAAGTCTCTGA_1	0	CD8 T
AGTACCACACAGTACT_1	0	B
AGTACCACAGACAAAT_1	0	CD4 T
AGTACCACAGACACCC_1	0	CD4 T
AGTACCATCCAATCTT_1	0	Macrophage
AGTACTGCAAATTAGG_1	0	Macrophage
AGTACTGCATTCATCT_1	0	CD4 T
AGTACTGGTGTCATTG_1	0	CD8 T
AGTACTGTCGAGTACT_1	0	CD8 T
AGTAGCTAGACGTCGA_1	0	CD8 T
AGTAGCTAGGGAGGTG_1	0	CD4 T
AGTAGCTGTGATGGCA_1	0	Fibroblast
AGTAGCTGTTCCGCTT_1	0	CD4 T
AGTAGCTTCACCTTGC_1	0	CD4 T
AGTAGCTTCAGCATTG_1	0	CD8 T
AGTAGCTTCAGTGTTG_1	0	CD8 T
AGTAGCTTCGATACAC_1	0	CD8 T
AGTAGCTTCGGAAACG_1	0	CD4 T
AGTAGCTTCTATCACT_1	0	CD8 T
AGTAGTCAGCATTTGC_1	0	CD4 T
AGTAGTCAGGGTGAAA_1	0	B
AGTAGTCAGGTTATAG_1	0	CD8 T
AGTAGTCAGTCTAGCT_1	0	CD4 T
AGTAGTCAGTGTACAA_1	0	CD8 T
AGTAGTCCAACACTAC_1	0	CD4 T
AGTAGTCCAATGACCT_1	0	CD8 T
AGTAGTCGTACCGGAA_1	0	Plasma B
AGTAGTCGTCTGATAC_1	0	CD8 T
AGTAGTCTCAGAGCGA_1	0	CD8 T
AGTCAACAGACATAGT_1	0	Plasma B
AGTCAACAGACCTTTG_1	0	B
AGTCAACAGGGACTGT_1	0	CD8 T
AGTCAACCAAGAAATC_1	0	CD8 T
AGTCAACCAGCGTTGC_1	0	CD8 T
AGTCAACGTATCGTAC_1	0.915889643	Macrophage
AGTCAACGTTATAGAG_1	0	CD8 T
AGTCAACTCCGGTAGC_1	0	CD8 T
AGTCACAAGAAAGCGA_1	0	CD8 T
AGTCACAAGCACCGAA_1	0	CD8 T
AGTCACAAGTAGTCAA_1	0	B
AGTCACAAGTTGGACG_1	0	CD4 T
AGTCACACACGCACCA_1	0	CD8 T
AGTCACACACTCGATA_1	0	B
AGTCACACAGAGGTTG_1	0	CD8 T
AGTCACACAGGAGGAG_1	0	CD8 T
AGTCACACAGTCGCAC_1	0	CD8 T
AGTCACAGTCTCGGAC_1	0	Plasma B
AGTCACATCTCGGTCT_1	0	Macrophage
AGTCATGAGAGGCGGA_1	0	CD4 T
AGTCATGGTAACTGCT_1	0	Plasma B
AGTCATGGTAGTAAGT_1	0	CD8 T
AGTCATGTCCATAGGT_1	0	CD8 T
AGTCATGTCTCTGAGA_1	0	CD8 T
AGTCTCCAGGACAGCT_1	0	CD4 T
AGTCTCCAGTAGTCTC_1	0	Macrophage
AGTCTCCCAGAATGTA_1	0	CD8 T
AGTCTCCCATTCAGCA_1	0	CD8 T
AGTCTCCGTACCTAAC_1	0	CD8 T
AGTCTCCGTCGCTGCA_1	0	Plasma B
AGTCTCCGTTGCTCGG_1	0	CD8 T
AGTCTCCTCATGAGAA_1	0	CD4 T
AGTCTCCTCCCGTGTT_1	0	CD8 T
AGTGACTAGAATCGAT_1	0	Plasma B
AGTGACTAGACCAACG_1	0	CD4 T
AGTGACTAGCCATCCG_1	0	CD8 T
AGTGACTCAGCACGAA_1	0	CD4 T
AGTGACTGTAGTCTGT_1	0	Macrophage
AGTGACTGTCAATCTG_1	0	CD8 T
AGTGACTTCCATAGGT_1	0	CD4 T
AGTGATCAGGGAGTGG_1	0	Plasma B
AGTGATCAGTACTCGT_1	0	CD8 T
AGTGATCCACGGTAGA_1	0	CD8 T
AGTGATCCATCCGGTG_1	0	B
AGTGATCGTCCAGCGT_1	0	CD8 T
AGTGCCGAGCCATTCA_1	0	CD8 T
AGTGCCGAGCGACCCT_1	0	CD8 T
AGTGCCGAGTCTAACC_1	0	CD8 T
AGTGCCGCACCAACAT_1	0	CD4 T
AGTGCCGCACTTACAG_1	0	CD8 T
AGTGCCGCAGCATACT_1	0	DC
AGTGCCGGTCGGCTAC_1	0	CD8 T
AGTGCCGGTGCACGCT_1	0	CD8 T
AGTGCCGGTGTCTTGA_1	0	CD4 T
AGTGCCGGTTCATCTT_1	0	CD8 T
AGTGCCGTCCGGCAGT_1	0	B
AGTGCCGTCCTACCAC_1	1.000767859	Macrophage
AGTGCCGTCCTTATGT_1	0	CD8 T
AGTGCCGTCTACCTTA_1	0	Macrophage
AGTGCCGTCTTGTTAC_1	0	CD4 T
AGTGTTGAGATGATTG_1	0	CD4 T
AGTGTTGAGCGCTTCG_1	0	CD8 T
AGTGTTGAGCTAAATG_1	0	CD4 T
AGTGTTGAGCTGTACT_1	0	CD8 T
AGTGTTGAGGGCAATC_1	2.019633403	Macrophage
AGTGTTGCAACTCGTA_1	0	CD4 T
AGTGTTGCAACTGTGT_1	0	CD8 T
AGTGTTGCACGGCGTT_1	0	CD8 T
AGTGTTGCACGTGAGA_1	0	CD4 T
AGTGTTGCAGAGAAAG_1	0	CD4 T
AGTGTTGTCGTCTAAG_1	0	CD8 T
AGTGTTGTCTCAGAAC_1	0	Plasma B
AGTTAGCAGATACTGA_1	0	Plasma B
AGTTAGCAGCGTATGG_1	0	CD8 T
AGTTAGCAGGACGCTA_1	0	CD8 T
AGTTAGCAGGAGCAAA_1	0	CD4 T
AGTTAGCAGTTGAATG_1	0	CD4 T
AGTTAGCCATGTTACG_1	0.748193689	Fibroblast
AGTTAGCGTATCTTCT_1	0	CD4 T
AGTTAGCGTGTAGGAC_1	1.982774719	Macrophage
AGTTAGCTCATTCGTT_1	0	NK
AGTTAGCTCGAAGCAG_1	0	CD8 T
AGTTCCCAGAGAGCGG_1	0	CD8 T
AGTTCCCAGGGTGAAA_1	0	CD8 T
AGTTCCCAGTGTAGTA_1	0	CD8 T
AGTTCCCCAAATCGTC_1	0	CD4 T
AGTTCCCCAATCTGCA_1	0	CD8 T
AGTTCCCGTTGTGTAC_1	0	Plasma B
AGTTCCCTCAACCCGG_1	0	CD8 T
AGTTCGAAGATAACGT_1	0	CD8 T
AGTTCGAAGTATGAGT_1	0	CD4 T
AGTTCGACAAATGGTA_1	0	CD4 T
AGTTCGACAGGAATAT_1	0	Plasma B
AGTTCGACATCGGTTA_1	0	CD8 T
AGTTCGAGTGACTCGC_1	0	CD8 T
AGTTCGAGTGACTGAG_1	0	B
AGTTCGATCAGAACCT_1	0	CD8 T
AGTTCGATCATTTGGG_1	0	Monocyte
AGTTCGATCTTCTAAC_1	0	CD8 T
ATACCGAAGCGGTATG_1	0	Plasma B
ATACCGAAGGTCACCC_1	0.527877563	DC
ATACCGAAGTGCAGCA_1	0	CD8 T
ATACCGAGTACTCCGG_1	1.95827668	Macrophage
ATACCTTAGACACACG_1	0	CD4 T
ATACCTTAGCGCCTTG_1	0	NK
ATACCTTGTAAGTTGA_1	0	Macrophage
ATACCTTGTCCGTACG_1	0	Plasma B
ATACCTTTCCTTTGAT_1	0	CD8 T
ATACTTCAGTTGTACC_1	0	CD4 T
ATACTTCCAAACTAAG_1	0	CD8 T
ATACTTCCAACCGGAA_1	0	CD4 T
ATACTTCGTCTTGCTC_1	0	CD8 T
ATACTTCTCCTGTACC_1	0	CD8 T
ATACTTCTCGATGCTA_1	0	CD8 T
ATAGACCAGCCATGCC_1	0	CD8 T
ATAGACCCACATCCCT_1	0	CD8 T
ATAGACCCAGGACAGT_1	0	CD8 T
ATAGACCGTAATTGGA_1	0	CD4 T
ATAGACCGTAGGCTGA_1	0	CD8 T
ATAGACCGTATGAGGC_1	0	Plasma B
ATAGACCGTCTTGCGG_1	0	CD8 T
ATAGACCTCAGAGTGG_1	0	CD4 T
ATAGACCTCCGAGGCT_1	0	CD8 T
ATAGAGAAGCTAGAGC_1	0	Plasma B
ATAGAGAAGCTTTCTT_1	0	CD8 T
ATAGAGAAGGCACTCC_1	0	CD8 T
ATAGAGAAGTGTTCCA_1	0	CD8 T
ATAGAGAGTAACCCTA_1	0	CD8 T
ATAGAGAGTCGCGTCA_1	0	CD4 T
ATAGAGATCCTTCAGC_1	0	CD4 T
ATAGAGATCGCTCCTA_1	0	CD8 T
ATAGAGATCTCTCTAA_1	0	B
ATAGGCTCAGAGGGTT_1	0	CD8 T
ATAGGCTCAGCCCACA_1	0	CD8 T
ATAGGCTCAGCGGATA_1	0	CD8 T
ATATCCTAGAGCCGAT_1	0	CD4 T
ATATCCTAGCCTCTTC_1	0	CD8 T
ATATCCTCAATCTAGC_1	0	CD8 T
ATATCCTGTATCAAGA_1	0	CD8 T
ATATCCTTCCGAACGC_1	0	CD8 T
ATATCCTTCGCTAATG_1	0	CD8 T
ATATCCTTCTGCGATA_1	0	NK
ATCACAGAGGCATCTT_1	0	CD8 T
ATCACAGAGGTCGTCC_1	0	CD4 T
ATCACAGAGTCCGCGT_1	0	B
ATCACAGCAATTGAGA_1	0.813684033	Macrophage
ATCACAGCACCAGTTA_1	0	CD4 T
ATCACAGCATGCGTGC_1	0	CD8 T
ATCACAGTCGGAGTAG_1	1.94424015	Macrophage
ATCACAGTCTACCCAC_1	0	Plasma B
ATCACAGTCTCCAAGA_1	0	Plasma B
ATCACGAAGCTATCCA_1	0	CD8 T
ATCACGAAGGATACCG_1	0	CD8 T
ATCACGAAGGCCACCT_1	0	CD4 T
ATCACGACAGTAGAAT_1	0	CD8 T
ATCACGACAGTGTGCC_1	0	CD4 T
ATCACGAGTTGGGTTT_1	0	B
ATCACGATCATGCATG_1	0	CD8 T
ATCACGATCCAGTGCG_1	0	CD4 T
ATCACGATCGGCTCTT_1	0	CD8 T
ATCACGATCTACTGCC_1	0	CD8 T
ATCACTTAGGTCACCC_1	0	CD8 T
ATCACTTCACGTAGTT_1	0	B
ATCACTTGTGCATCTA_1	0	B
ATCACTTGTGCGACAA_1	0	CD8 T
ATCACTTTCACGGGCT_1	0	CD4 T
ATCACTTTCATACGAC_1	0	CD8 T
ATCACTTTCATCACTT_1	0	CD4 T
ATCAGGTAGGCCTTGC_1	0	CD8 T
ATCAGGTCACACCGCA_1	0	CD4 T
ATCAGGTCATCCGAGC_1	0.64280854	Macrophage
ATCAGGTGTACTGAGG_1	0	CD8 T
ATCAGGTGTCCACGCA_1	0	CD8 T
ATCAGGTGTGCAACGA_1	0	CD8 T
ATCAGGTTCGAAGTGG_1	0	CD8 T
ATCAGGTTCGCTGCGA_1	0	CD8 T
ATCATTCAGAAGATCT_1	0.420114006	Macrophage
ATCATTCAGAGTCTGG_1	0	CD8 T
ATCATTCAGAGTTGCG_1	0	CD4 T
ATCATTCAGATACAGT_1	0	Plasma B
ATCATTCAGTAGGCCA_1	0	CD8 T
ATCATTCAGTGTTCAC_1	0	CD4 T
ATCATTCAGTTACGGG_1	0	CD8 T
ATCATTCCAGGAATAT_1	0	CD4 T
ATCCACCAGACGTCCC_1	0	CD4 T
ATCCACCAGTAAACGT_1	0	CD4 T
ATCCACCAGTCGAAAT_1	0	Plasma B
ATCCACCCAAGTACCT_1	0	DC
ATCCACCCAATCGCCG_1	0	CD4 T
ATCCACCCACATACTG_1	0	CD8 T
ATCCACCCATCGTTCC_1	0	CD8 T
ATCCACCGTCGCAGTC_1	0	Plasma B
ATCCACCGTCTTCGAA_1	0	CD8 T
ATCCACCGTTAGGCTT_1	1.153315019	Macrophage
ATCCACCTCCATCCGT_1	0	CD8 T
ATCCACCTCTGCATAG_1	0	CD4 T
ATCCATTCACGATAGG_1	0	Plasma B
ATCCATTGTATCGAGG_1	0	CD4 T
ATCCATTGTCACCACG_1	0	CD8 T
ATCCATTGTCCACTTC_1	0	CD8 T
ATCCATTGTCTGATAC_1	0	Plasma B
ATCCATTGTTTAAGGA_1	0	CD4 T
ATCCATTTCACCACAA_1	0	CD8 T
ATCCATTTCAGCAATC_1	0	CD8 T
ATCCATTTCGCTTGAA_1	0	CD8 T
ATCCCTGAGATAGTCA_1	0	CD8 T
ATCCCTGAGGGTAATT_1	0	CD4 T
ATCCCTGCAAGACCTT_1	0	CD8 T
ATCCCTGCAGCGGTTC_1	0	CD4 T
ATCCCTGCAGGACAGT_1	0	CD4 T
ATCCCTGGTAACAGTA_1	0	CD8 T
ATCCCTGGTATCGAGG_1	0	Plasma B
ATCCCTGTCGACCAAT_1	0	Macrophage
ATCCGTCAGAATCGAT_1	0	CD8 T
ATCCGTCCAAAGGCTG_1	0	CD8 T
ATCCGTCCAAGAGTAT_1	0	CD8 T
ATCCGTCCACGGAAGT_1	0	CD8 T
ATCCGTCCATGAGAAT_1	0	NK
ATCCGTCCATGATGCT_1	0	CD8 T
ATCCGTCGTGAATAAC_1	0	CD4 T
ATCCGTCTCATGTCAG_1	0	Macrophage
ATCCGTCTCCAAAGGG_1	0	CD8 T
ATCCGTCTCCCGTTCA_1	0	Macrophage
ATCCGTCTCTCGCTTG_1	0	CD8 T
ATCCTATCACATAACC_1	0	CD8 T
ATCCTATCACGTTGGC_1	0	CD8 T
ATCCTATTCATTCTTG_1	0	Plasma B
ATCCTATTCCTAGCCT_1	0	CD4 T
ATCCTATTCGCTCCTA_1	0	Macrophage
ATCCTATTCGTTGTAG_1	0	Plasma B
ATCCTATTCTCCATAT_1	0	CD8 T
ATCGATGAGCCAGTAG_1	0	Plasma B
ATCGATGCAAATAAGC_1	0	CD8 T
ATCGATGGTTCCCAAA_1	0	CD4 T
ATCGATGGTTCCGCTT_1	0	CD8 T
ATCGATGGTTTGTTGG_1	0	CD4 T
ATCGATGTCCCAGTGG_1	0	CD8 T
ATCGATGTCCGCAAAT_1	0	CD8 T
ATCGATGTCGCAGTTA_1	0	Plasma B
ATCGATGTCTACACAG_1	0	Monocyte
ATCGCCTCAGCGTATT_1	0	CD4 T
ATCGCCTGTAAGGCCA_1	0	CD8 T
ATCGCCTGTTCTTCAT_1	0	Plasma B
ATCGCCTTCATGAAAG_1	0	CD4 T
ATCGCCTTCGAGAATA_1	0	CD8 T
ATCGCCTTCGGATAAA_1	0	B
ATCGCCTTCTCGACGG_1	0	CD8 T
ATCGGATAGAAGTCTA_1	0	Plasma B
ATCGGATAGTAGTCTC_1	0	CD8 T
ATCGGATAGTATGAGT_1	0	CD4 T
ATCGGATCACTGTCCT_1	0	CD4 T
ATCGGATTCGACACCG_1	0	Plasma B
ATCGGATTCGTTGCCT_1	0	CD8 T
ATCGGATTCTACACAG_1	0	CD8 T
ATCGGCGAGCCAACCC_1	0	Macrophage
ATCGGCGAGCCTGAAG_1	0	CD8 T
ATCGGCGAGCTGTCCG_1	1.192322074	CD4 T
ATCGGCGCACGCCAGT_1	0	B
ATCGGCGGTAGACGTG_1	0	CD4 T
ATCGGCGGTTGGTAGG_1	0	CD8 T
ATCGGCGTCATAGACC_1	0	CD8 T
ATCGGCGTCTGGAGAG_1	0	Macrophage
ATCGGCGTCTTCGTGC_1	0	CD8 T
ATCGTAGAGACAGTCG_1	0	CD4 T
ATCGTAGAGTAGGCCA_1	0.782225912	Macrophage
ATCGTAGCACCAGCTG_1	0	CD8 T
ATCGTAGCACCCTAGG_1	0	CD8 T
ATCGTAGGTAGATGTA_1	0	CD8 T
ATCGTAGGTAGTATAG_1	0	CD4 T
ATCGTAGGTATGAAGT_1	0	CD4 T
ATCGTAGGTGGCACTC_1	0	CD4 T
ATCGTAGGTGGGTCAA_1	0	CD4 T
ATCGTAGGTGTCATGT_1	0	CD4 T
ATCGTAGGTTGGAGGT_1	0	Plasma B
ATCGTCCCACATGAAA_1	0	CD4 T
ATCGTCCGTATGCTAC_1	0	CD4 T
ATCGTCCGTTATAGCC_1	0	CD4 T
ATCGTCCGTTCTTGCC_1	0	CD8 T
ATCGTCCGTTGAGTCT_1	0	CD8 T
ATCGTCCTCAACTTTC_1	0	Macrophage
ATCGTCCTCCAGCCTT_1	0	CD8 T
ATCGTCCTCGACCTAA_1	0	CD8 T
ATCGTCCTCTACGGTA_1	0	CD8 T
ATCGTCCTCTGGCCGA_1	0	CD8 T
ATCGTCCTCTTGAGCA_1	0	CD4 T
ATCGTGACATAATCGC_1	0	CD8 T
ATCGTGAGTCTGTGAT_1	0	Plasma B
ATCGTGAGTGCTCTTC_1	0	Plasma B
ATCGTGAGTTCTCCTG_1	0	CD8 T
ATCGTGATCATCACTT_1	0	Plasma B
ATCGTGATCATTGAGC_1	0	CD8 T
ATCGTGATCGAACTCA_1	0	CD8 T
ATCGTGATCTCATAGG_1	0	CD8 T
ATCTCTACAAGGTACG_1	0	B
ATCTCTACACCGCTGA_1	0	CD8 T
ATCTCTACACTGAGGA_1	0	Plasma B
ATCTCTACAGTGCGCT_1	0	CD8 T
ATCTCTACAGTGTGCC_1	0	CD4 T
ATCTCTAGTACTGACT_1	1.867733555	Macrophage
ATCTCTAGTAGCGATG_1	0	NK
ATCTCTAGTATCGATC_1	0	Plasma B
ATCTCTATCTCTCGAC_1	0	Monocyte
ATCTTCACAGTGTGGA_1	0	Plasma B
ATCTTCAGTAACAGGC_1	0	CD4 T
ATCTTCAGTACGGGAT_1	0	CD8 T
ATCTTCAGTAGAAACT_1	0	CD8 T
ATCTTCAGTCACCACG_1	0	CD8 T
ATCTTCAGTGGCAGAT_1	1.451319028	Monocyte
ATCTTCAGTGGGACAT_1	0	CD4 T
ATCTTCATCTAGATCG_1	0	CD8 T
ATGAAAGAGACCAGCA_1	0	CD4 T
ATGAAAGAGCTGTGCC_1	0	B
ATGAAAGCAACCACAT_1	0	CD8 T
ATGAAAGCAAGTACCT_1	0	CD8 T
ATGAAAGCACCAATTG_1	0	B
ATGAAAGCATAGACTC_1	0	Plasma B
ATGAAAGGTTCTCGCT_1	0	NK
ATGAAAGGTTGTCCCT_1	0	CD8 T
ATGAAAGTCCCATAGA_1	0	B
ATGAAAGTCGTAGAGG_1	0	B
ATGACCACACAACCGC_1	0	CD8 T
ATGACCACACAGAAGC_1	0	CD8 T
ATGACCACAGACCTGC_1	0	CD8 T
ATGACCAGTCGGTAAG_1	0	CD8 T
ATGACCAGTGCATCTA_1	0	CD8 T
ATGACCAGTGTCTAAC_1	0	CD8 T
ATGACCAGTTGACTGT_1	0	CD4 T
ATGACCAGTTGGAGAC_1	0	CD4 T
ATGACCATCAGCGCAC_1	0	CD8 T
ATGACCATCGTGGACC_1	0	CD8 T
ATGAGGGAGATGGCGT_1	0	CD8 T
ATGAGGGAGTGGATTA_1	0	CD8 T
ATGAGGGCAACCTAAC_1	0	CD8 T
ATGAGGGCAATCTCGA_1	0	DC
ATGAGGGCAGAGTTGG_1	0	CD8 T
ATGAGGGCAGCGTGAA_1	0	CD8 T
ATGAGGGTCATTTCGT_1	0	CD8 T
ATGAGGGTCCGGGACT_1	0	CD8 T
ATGAGGGTCTCATTGT_1	0	CD4 T
ATGAGGGTCTCTGAGA_1	0	CD4 T
ATGAGGGTCTTACGTT_1	0	CD8 T
ATGAGGGTCTTCGCTG_1	0	CD4 T
ATGAGTCAGTAGTCTC_1	0	CD8 T
ATGAGTCCAATGGCAG_1	0	CD8 T
ATGAGTCGTAAGTCAA_1	0	CD8 T
ATGAGTCGTACGTACT_1	0	CD4 T
ATGAGTCGTCCATAGT_1	0	CD8 T
ATGAGTCGTCTAGATC_1	0	CD8 T
ATGAGTCGTCTGTAAC_1	0	CD8 T
ATGAGTCGTGGCAGAT_1	0	CD4 T
ATGAGTCGTGGGTATG_1	0	CD8 T
ATGAGTCTCCGACAGC_1	0	CD8 T
ATGAGTCTCCGGCAAC_1	0	Plasma B
ATGAGTCTCGCCTATC_1	0	CD8 T
ATGAGTCTCGGTGAAG_1	0	CD4 T
ATGATCGAGAAGGTAG_1	0	CD8 T
ATGATCGCAATGTCAC_1	0	NK
ATGATCGCACTGTGTA_1	0	CD4 T
ATGATCGGTATCGTTG_1	0	CD8 T
ATGATCGTCCGCAGTG_1	0	CD4 T
ATGATCGTCGCTCCTA_1	0	CD8 T
ATGCATGAGAACGTGC_1	0	CD8 T
ATGCATGAGAATAACC_1	0	CD4 T
ATGCATGAGACGCAGT_1	0	CD8 T
ATGCATGAGGGCGAGA_1	0	CD4 T
ATGCATGCAAGTGTCT_1	0	CD8 T
ATGCATGCACTCACTC_1	0	CD8 T
ATGCATGCAGAAACCG_1	0	CD8 T
ATGCATGCAGGTCAGA_1	0	CD8 T
ATGCATGCAGTTTCAG_1	0	CD8 T
ATGCATGCATACATCG_1	0	CD4 T
ATGCATGCATCTCATT_1	1.998223463	Monocyte
ATGCATGGTGACGCCT_1	0	CD4 T
ATGCCTCAGGAACATT_1	0	CD8 T
ATGCCTCAGTCTGGTT_1	0	CD4 T
ATGCCTCCAACACGAG_1	0	CD8 T
ATGCCTCCAGGCATTT_1	0	CD4 T
ATGCCTCCATGGCCAC_1	0	CD4 T
ATGCCTCGTCCCGCAA_1	0	CD4 T
ATGCCTCGTTGCGGCT_1	0	CD4 T
ATGCCTCTCTTGATTC_1	0	CD4 T
ATGCGATAGCTACTAC_1	0	CD8 T
ATGCGATAGGCATCAG_1	0	CD8 T
ATGCGATAGGTACATA_1	0	NK
ATGCGATAGTGATAGT_1	0	CD4 T
ATGCGATGTCACTCTC_1	0	CD8 T
ATGCGATTCTCAATCT_1	0	NK
ATGGAGGAGACTTAAG_1	0	Macrophage
ATGGAGGAGCACTAAA_1	0	CD4 T
ATGGAGGAGCCAGACA_1	0	B
ATGGAGGAGGGCAACT_1	0	CD8 T
ATGGAGGCAAGGATGC_1	0	CD8 T
ATGGAGGCAATCTCTT_1	0	CD8 T
ATGGAGGTCGTTAGAC_1	0	Monocyte
ATGGATCAGCACTAGG_1	0	CD4 T
ATGGATCAGGGCCCTT_1	0	CD4 T
ATGGATCCACCCTAGG_1	0	B
ATGGATCGTTCATCTT_1	0	CD8 T
ATGGATCGTTCGGCGT_1	0	CD8 T
ATGGATCTCATCGCCT_1	0	CD8 T
ATGGATCTCCAATCTT_1	0	B
ATGGATCTCCTCACCA_1	0	CD8 T
ATGGATCTCGGTGTTA_1	0	CD8 T
ATGGATCTCTAACGGT_1	0	CD4 T
ATGGGAGAGACTTCCA_1	0	Plasma B
ATGGGAGAGGTAGCCA_1	0	NK
ATGGGAGAGTTAGAAC_1	0	CD8 T
ATGGGAGAGTTCGGTT_1	0	CD4 T
ATGGGAGCACCAGTAT_1	0	CD4 T
ATGGGAGCAGCTAACT_1	0	CD8 T
ATGGGAGCATCGTCCT_1	0	CD8 T
ATGGGAGGTCAGCTTA_1	0	Plasma B
ATGGGAGGTGATACAA_1	0	Macrophage
ATGGGAGGTTTCGGCG_1	0	CD8 T
ATGGGAGTCAACTGAC_1	0	CD8 T
ATGGGAGTCTGAGGCC_1	0	CD4 T
ATGGGTTAGACGCCAA_1	0	Plasma B
ATGGGTTCACTCAAGT_1	0	CD8 T
ATGGGTTCACTCCACT_1	0	CD8 T
ATGGGTTCATGATAGA_1	0	CD8 T
ATGGGTTGTAACATAG_1	0	CD8 T
ATGGGTTGTTGGGACA_1	0	CD8 T
ATGGGTTTCAGGCGAA_1	0	Plasma B
ATGGGTTTCCGTCAAA_1	0	Plasma B
ATGGTTGAGGGTACAC_1	0	CD4 T
ATGGTTGAGTGATGGC_1	0	Plasma B
ATGGTTGCACTTTAGG_1	0	CD8 T
ATGGTTGCAGAGACTG_1	0	Plasma B
ATGGTTGCATCCTGTC_1	0	CD8 T
ATGGTTGCATCGTGCG_1	0	NK
ATGGTTGGTATTAAGG_1	0	CD4 T
ATGGTTGGTGTAACGG_1	0	CD4 T
ATGGTTGGTGTATTCG_1	0.77402743	Macrophage
ATGGTTGTCATGCAGT_1	0	B
ATGGTTGTCGATGCAT_1	0	B
ATGGTTGTCTTAGCTT_1	0	CD8 T
ATGTCCCAGACATAAC_1	0	Macrophage
ATGTCCCAGATCCGAG_1	0	CD8 T
ATGTCCCAGCTAGAAT_1	0	NK
ATGTCCCAGGAGTCTG_1	0	CD8 T
ATGTCCCCAATCTCTT_1	0	CD4 T
ATGTCCCGTATGCTAC_1	0	CD8 T
ATGTCCCGTATGTCCA_1	0	CD8 T
ATGTCCCGTCGCGGTT_1	0	CD4 T
ATGTCCCGTGGTCAAG_1	0	CD8 T
ATGTCCCTCGGCATCG_1	0	CD8 T
ATGTCCCTCTCGCTCA_1	0	CD4 T
ATGTCTTAGCGCTTCG_1	0	CD4 T
ATGTCTTCACTTCATT_1	0	NK
ATGTCTTGTATGGTAA_1	0.401780032	Macrophage
ATGTCTTGTCACTGAT_1	0	Plasma B
ATGTCTTGTCCATAGT_1	0	Macrophage
ATGTCTTTCCAGCCTT_1	0	Plasma B
ATGTCTTTCCATTTAC_1	0	CD8 T
ATGTCTTTCCCTAGGG_1	0	CD8 T
ATGTCTTTCGCTCTAC_1	0	CD8 T
ATTACCTAGGACAAGA_1	0	DC
ATTACCTAGGCCTTCG_1	0	CD4 T
ATTACCTCACAAGCTT_1	0	CD8 T
ATTACCTGTCCACTTC_1	0	CD4 T
ATTACCTGTGGTCCCA_1	0	CD8 T
ATTACCTTCATGACAC_1	0	CD4 T
ATTACCTTCGCAATGT_1	0	CD4 T
ATTACCTTCTCCGAGG_1	0	Plasma B
ATTACTCAGCTTCGTA_1	0	CD8 T
ATTACTCAGTCGTCTA_1	0	B
ATTACTCAGTGCTCGC_1	0	CD8 T
ATTACTCCACTTCTCG_1	0	CD4 T
ATTACTCCATGAGAAT_1	0	Plasma B
ATTACTCTCCCGTTCA_1	0	Plasma B
ATTACTCTCCGTCACT_1	0	CD8 T
ATTACTCTCTCCGTGT_1	0	CD8 T
ATTATCCAGAAGTCTA_1	0	CD8 T
ATTATCCCACCCTGAG_1	0	B
ATTATCCCATATCTGG_1	0	CD4 T
ATTATCCGTAACTTCG_1	0	Plasma B
ATTATCCGTGGCACTC_1	0	CD4 T
ATTATCCGTGGGTATG_1	0	CD8 T
ATTATCCGTTCTTAGG_1	0	CD8 T
ATTATCCTCGGAGTAG_1	0	CD4 T
ATTATCCTCGGTTGTA_1	0	B
ATTCACTAGATTGATG_1	0	CD8 T
ATTCACTAGTCAGCGA_1	0	CD8 T
ATTCACTAGTCGCTAT_1	1.058688498	Macrophage
ATTCACTAGTTCATGC_1	0	B
ATTCACTCAACGAGGT_1	0	Macrophage
ATTCACTCACGCGTCA_1	0	CD4 T
ATTCACTCATAGAGGC_1	0	CD4 T
ATTCACTGTAACCCGC_1	0	CD4 T
ATTCACTGTCCATCTC_1	1.124302734	Macrophage
ATTCACTGTCGAGCTC_1	0	Macrophage
ATTCACTTCACTCTTA_1	0	CD8 T
ATTCACTTCCAACTGA_1	0	B
ATTCACTTCCACCCTA_1	0	CD8 T
ATTCACTTCGATTGGT_1	0	CD8 T
ATTCACTTCGGTGTTA_1	0	CD4 T
ATTCAGGAGACTAGAT_1	0	CD4 T
ATTCAGGAGCAAGCCA_1	0	CD8 T
ATTCAGGAGTAAGACT_1	1.365235077	Macrophage
ATTCAGGCAGCATTGT_1	0	Macrophage
ATTCAGGCATCATTTC_1	0	CD8 T
ATTCAGGGTCGTATTG_1	0	CD4 T
ATTCAGGGTCTAACTG_1	0	CD8 T
ATTCAGGTCACCTCGT_1	0	CD4 T
ATTCAGGTCGGAACTT_1	0	CD4 T
ATTCAGGTCTGTGTGA_1	0	CD8 T
ATTCATCAGACTCTTG_1	0	CD8 T
ATTCATCCATAGACTC_1	0	CD8 T
ATTCATCTCATGAGAA_1	0	Plasma B
ATTCATCTCCAATCTT_1	0	CD8 T
ATTCCATAGCGGACAT_1	0	Plasma B
ATTCCATCAATTCTTC_1	0	Plasma B
ATTCCATCAGCTACTA_1	0	CD4 T
ATTCCATGTAATACCC_1	0	CD4 T
ATTCCATGTTTAGTCG_1	0	CD8 T
ATTCCATTCTGCTCTG_1	0	CD8 T
ATTCCATTCTTTGCAT_1	0	CD4 T
ATTCCCGAGATTCGCT_1	0	Plasma B
ATTCCCGAGATTGACA_1	0	CD8 T
ATTCCCGAGCTCAGAG_1	0	CD4 T
ATTCCCGAGGTTCTAC_1	1.720193617	Monocyte
ATTCCCGCAGAATTCC_1	0	NK
ATTCCCGCATTAAGCC_1	0	CD4 T
ATTCCCGGTATCGTAC_1	0	CD8 T
ATTCCCGTCACCTCTG_1	0	NK
ATTCCCGTCCATCTGC_1	0	CD8 T
ATTCCTAAGTAGCAAT_1	0	CD8 T
ATTCCTAAGTATGGCG_1	0	Macrophage
ATTCCTACAAATCGTC_1	0	CD8 T
ATTCCTACAGAACTCT_1	1.617145043	Macrophage
ATTCCTACAGCGTTGC_1	0	CD8 T
ATTCCTACAGGTGTTT_1	0	CD8 T
ATTCCTACATCGAAGG_1	0	CD8 T
ATTCCTAGTGACTATC_1	0	CD4 T
ATTCCTAGTGGATCAG_1	0	CD4 T
ATTCCTATCAGGCGAA_1	0	CD4 T
ATTCCTATCGAGTTGT_1	0	DC
ATTCGTTAGGCGAAGG_1	0	Plasma B
ATTCGTTAGTATTGCC_1	0	CD8 T
ATTCGTTCAAATAAGC_1	0	CD4 T
ATTCGTTCATTACGGT_1	0	CD8 T
ATTCGTTGTACGTAGG_1	0	CD4 T
ATTCGTTGTGCGGCTT_1	0	Plasma B
ATTCGTTGTTATGTGC_1	0	CD4 T
ATTCGTTTCCACATAG_1	0	CD8 T
ATTCTACAGGGAGGCA_1	0	CD8 T
ATTCTACCACACCTGG_1	0	CD8 T
ATTCTACCATCCTATT_1	0	CD8 T
ATTCTACTCAAGAGGC_1	0	Macrophage
ATTCTTGAGACTAAGT_1	0	CD8 T
ATTCTTGAGAGTCTGG_1	0	Plasma B
ATTCTTGAGCGCTGCT_1	0	CD8 T
ATTCTTGCAAGCTACT_1	0	CD8 T
ATTCTTGCATACTGAC_1	0	B
ATTCTTGGTAGTCGTT_1	0	Plasma B
ATTCTTGGTCTCAAGT_1	0	B
ATTCTTGTCTTAGTTC_1	0	Plasma B
ATTGGGTAGGTGGGTT_1	0	CD8 T
ATTGGGTAGTGAGGTC_1	0	CD4 T
ATTGGGTCAATGCAGG_1	0	CD4 T
ATTGGGTCAGTTAGGG_1	0	CD8 T
ATTGGGTGTATAATGG_1	0	CD4 T
ATTGGGTGTCTTGAAC_1	0	CD8 T
ATTGGGTGTGACCGTC_1	0	CD8 T
ATTGGGTTCAAGGTGG_1	0	CD8 T
ATTGGGTTCATGCGGC_1	0	Macrophage
ATTGGGTTCCTAGCCT_1	2.073468011	Macrophage
[truncated: 39,258 more rows]
