# Supplementary material for: Soluble TREM2 engages cell-surface nucleolin to drive vascular permeability and malignant ascites in ovarian cancer
Source: EMBO Mol Med. 2026 May 26;18(7):2667–90. doi: 10.1038/s44321-026-00452-2 (PMC13365401; doi:10.1038/s44321-026-00452-2)
Supplement: Supplementary file 3 — Source data Fig. 1 [file 44321_2026_452_MOESM3_ESM.zip › Figure 1/1B/Figure1B_TREM2andoriginMacro_HRA002362_New.txt]

Sample	TREM2	Group
AAACCCAGTTACGGAG_1	1.625021634	PT
AAACGCTGTTGAGTCT_1	1.198762676	PT
AAAGAACAGTGATAGT_1	1.37078153	PT
AAAGAACGTCATCCGG_1	0	PT
AAAGGGCGTCTGTGTA_1	2.431284468	PT
AAAGGTATCCGCAAAT_1	0	PT
AAATGGACACCCTTGT_1	0.861637108	PT
AACAAGAAGCAGAAAG_1	1.991887468	PT
AACACACGTCTTCAAG_1	0.678486581	PT
AACACACGTTATCTGG_1	0	PT
AACAGGGGTCTGTCCT_1	1.483778794	PT
AACCCAAGTTGCATCA_1	0.624340607	PT
AACCTGACATCCGATA_1	0.732575546	PT
AACCTTTAGAGTACCG_1	0	PT
AACGGGATCGTCTCAC_1	1.128172798	PT
AACTTCTCAGGTACGA_1	0	PT
AACTTCTCATGAGGGT_1	0.55958213	PT
AAGAACAGTTGGGCCT_1	0	PT
AAGACAATCAACCTTT_1	2.414680294	PT
AAGACTCGTACGGTTT_1	0	PT
AAGATAGCAACCAGAG_1	0.582263938	PT
AAGATAGCAGGTGACA_1	0	PT
AAGCATCTCGGTAACT_1	1.170494905	PT
AAGCATCTCGGTCTAA_1	0.965007907	PT
AAGCCATGTGCCTGAC_1	0	PT
AAGCGAGAGAGAGCAA_1	1.000356236	PT
AAGTACCAGTTCGCAT_1	1.002121583	PT
AAGTGAAAGGGAGGCA_1	0.480551336	PT
AATAGAGGTGTAGCAG_1	1.425107069	PT
AATCACGCATGTGCCG_1	0.430743438	PT
AATCGACTCCTTCTGG_1	1.235231666	PT
AATCGACTCGAGCACC_1	1.146216289	PT
AATGACCCAATCTCTT_1	1.103595123	PT
AATGGCTAGCTTCGTA_1	0.973493383	PT
AATGGCTGTATTAAGG_1	1.104536682	PT
AATTCCTTCCACTAGA_1	1.427310803	PT
ACAAAGAAGCTCCACG_1	1.538423486	PT
ACAAGCTGTCTTCATT_1	1.260808354	PT
ACAGAAAAGCAACAGC_1	0	PT
ACAGAAAAGTAAGCAT_1	1.768226567	PT
ACAGCCGAGACAAGCC_1	0	PT
ACAGCCGGTTGTGGCC_1	2.140328408	PT
ACATCCCAGAATTTGG_1	0.953969478	PT
ACATCCCTCCACTAGA_1	0.502176016	PT
ACATCGATCTCAATCT_1	1.528985075	PT
ACCAAACCAAGACTGG_1	0.795273722	PT
ACCAAACGTCGTATGT_1	0	PT
ACCAAACTCTTCTCAA_1	1.380071773	PT
ACCACAAAGGCGATAC_1	0	PT
ACCATTTAGCGTATAA_1	0.977371666	PT
ACCTACCAGGGAGATA_1	0	PT
ACCTACCGTTGTGCCG_1	0	PT
ACCTGTCTCACTTTGT_1	0	PT
ACGATGTCAATATCCG_1	0	PT
ACGCACGTCATGCAGT_1	0.473093235	PT
ACGGTCGTCCATTCAT_1	0	PT
ACGTCCTCAGCAGTAG_1	0	PT
ACGTCCTGTGACTCTA_1	0	PT
ACGTTCCGTTGGGTAG_1	2.178831831	PT
ACTACGAAGATCGCCC_1	1.76826914	PT
ACTATCTGTCCTGTCT_1	0.860314478	PT
ACTATGGCATCGTGGC_1	1.515859027	PT
ACTATTCAGCTCCACG_1	0	PT
ACTCCCAGTCGAACAG_1	1.567682816	PT
ACTGATGAGGTAGGCT_1	0.989580353	PT
ACTGCAATCCGCTTAC_1	0.968080592	PT
ACTGTCCGTGAAGCGT_1	2.232699854	PT
ACTGTGATCCCAGGCA_1	1.904740246	PT
ACTTATCAGCGGGTTA_1	0	PT
ACTTCCGTCCACTTTA_1	0	PT
ACTTTGTGTTGTCATG_1	1.649999486	PT
ACTTTGTTCTAGTCAG_1	1.036482734	PT
AGAAATGTCTTCTGTA_1	0	PT
AGAACAAGTGGATACG_1	0	PT
AGAACCTAGTGGTTAA_1	1.3168966	PT
AGACAAACAGCACCCA_1	0	PT
AGACAAAGTACTCGAT_1	0	PT
AGACAGGCACACCGCA_1	0	PT
AGACAGGCACTTTAGG_1	0.973207239	PT
AGACAGGTCTCGTGGG_1	0	PT
AGACCCGAGGAATCGC_1	2.128790993	PT
AGACCCGGTATCGCTA_1	1.073693069	PT
AGAGAATTCGCATTAG_1	1.567902339	PT
AGATAGAAGTACAGAT_1	0	PT
AGATCCAGTAGATGTA_1	1.927369427	PT
AGATCGTGTCATCGCG_1	1.918468998	PT
AGATCGTGTTTCACTT_1	2.038758121	PT
AGATGCTAGATGCCGA_1	0	PT
AGATGCTGTGAGGATC_1	1.650674239	PT
AGCCAATGTACCGGAA_1	2.560302758	PT
AGCCACGGTTCTGAGT_1	1.099843787	PT
AGCGCCAAGCCTGTCG_1	2.015987502	PT
AGCGCTGGTGCGGTAA_1	1.304684786	PT
AGCGTATAGCAATTCC_1	0.673757248	PT
AGCTCAATCGGACCAC_1	0	PT
AGGACTTCAGGTTACT_1	0	PT
AGGAGGTAGCACCCAC_1	0	PT
AGGATAACAAACCGGA_1	0	PT
AGGATCTGTTCGATTG_1	0	PT
AGGATCTTCGATAACC_1	1.422845567	PT
AGGCATTAGCTGGTGA_1	1.847596373	PT
AGGCCACAGGGACCAT_1	1.166477095	PT
AGGGTCCTCTAGTTCT_1	1.236455844	PT
AGGGTTTTCATTTGGG_1	0	PT
AGGTAGGCATCGTTCC_1	1.528410593	PT
AGGTCATTCACGATCA_1	0	PT
AGGTGTTAGTTAACAG_1	0.941172894	PT
AGTAACCGTAATACCC_1	0	PT
AGTACCATCCAATCTT_1	0	PT
AGTACTGCAAATTAGG_1	0	PT
AGTCAACGTATCGTAC_1	0.915889643	PT
AGTCACATCTCGGTCT_1	0	PT
AGTCTCCAGTAGTCTC_1	0	PT
AGTGACTGTAGTCTGT_1	0	PT
AGTGCCGTCCTACCAC_1	1.000767859	PT
AGTGCCGTCTACCTTA_1	0	PT
AGTGTTGAGGGCAATC_1	2.019633403	PT
AGTTAGCGTGTAGGAC_1	1.982774719	PT
ATACCGAGTACTCCGG_1	1.95827668	PT
ATACCTTGTAAGTTGA_1	0	PT
ATCACAGCAATTGAGA_1	0.813684033	PT
ATCACAGTCGGAGTAG_1	1.94424015	PT
ATCAGGTCATCCGAGC_1	0.64280854	PT
ATCATTCAGAAGATCT_1	0.420114006	PT
ATCCACCGTTAGGCTT_1	1.153315019	PT
ATCCCTGTCGACCAAT_1	0	PT
ATCCGTCTCATGTCAG_1	0	PT
ATCCGTCTCCCGTTCA_1	0	PT
ATCCTATTCGCTCCTA_1	0	PT
ATCGGCGAGCCAACCC_1	0	PT
ATCGGCGTCTGGAGAG_1	0	PT
ATCGTAGAGTAGGCCA_1	0.782225912	PT
ATCGTCCTCAACTTTC_1	0	PT
ATCTCTAGTACTGACT_1	1.867733555	PT
ATGGAGGAGACTTAAG_1	0	PT
ATGGGAGGTGATACAA_1	0	PT
ATGGTTGGTGTATTCG_1	0.77402743	PT
ATGTCCCAGACATAAC_1	0	PT
ATGTCTTGTATGGTAA_1	0.401780032	PT
ATGTCTTGTCCATAGT_1	0	PT
ATTCACTAGTCGCTAT_1	1.058688498	PT
ATTCACTCAACGAGGT_1	0	PT
ATTCACTGTCCATCTC_1	1.124302734	PT
ATTCACTGTCGAGCTC_1	0	PT
ATTCAGGAGTAAGACT_1	1.365235077	PT
ATTCAGGCAGCATTGT_1	0	PT
ATTCCTAAGTATGGCG_1	0	PT
ATTCCTACAGAACTCT_1	1.617145043	PT
ATTCTACTCAAGAGGC_1	0	PT
ATTGGGTTCATGCGGC_1	0	PT
ATTGGGTTCCTAGCCT_1	2.073468011	PT
ATTTACCTCCAAATGC_1	1.39277213	PT
CAAAGAAAGCTCTGTA_1	1.668566314	PT
CAAAGAACACACTTAG_1	0	PT
CAACAGTAGTAGGCCA_1	1.157700433	PT
CAACAGTGTGGTATGG_1	0.784666559	PT
CAACCTCCAGACCTAT_1	1.863661613	PT
CAACGATCAGTTTCGA_1	0	PT
CAACGATTCGGTATGT_1	0	PT
CAAGGGAGTAGCTTTG_1	0	PT
CAAGGGAGTATGTCTG_1	0	PT
CAATCGATCCGCACGA_1	0	PT
CAATTTCGTGATACCT_1	1.136462153	PT
CAATTTCGTGGCCTCA_1	1.890269639	PT
CACAACAGTTAGGGTG_1	1.266074728	PT
CACAACATCTGAATCG_1	0	PT
CACACAATCTGACAGT_1	1.236706781	PT
CACAGATCAGAGAATT_1	0	PT
CACAGATTCCTGTTAT_1	0	PT
CACCGTTGTAAGAACT_1	1.002649204	PT
CACCGTTGTATGGAGC_1	0	PT
CACGAATTCCATCGTC_1	1.013438849	PT
CACGGGTGTGGCATCC_1	2.234663534	PT
CACGTTCAGGTCGTCC_1	0	PT
CACTGAAGTCATCGGC_1	0	PT
CACTGTCCAGAATGTA_1	0	PT
CAGAGCCAGGAATGTT_1	0.830778393	PT
CAGATACGTTCGATTG_1	0.968394146	PT
CAGCACGTCCTCTAAT_1	0.791652594	PT
CAGCGTGAGGTCTTTG_1	0	PT
CAGCGTGAGTATGAAC_1	0.892299838	PT
CAGCGTGCACAGCATT_1	1.169872127	PT
CAGGCCAGTGCTCTCT_1	0	PT
CAGTTAGAGGACATCG_1	0.820523614	PT
CAGTTCCTCCCGATCT_1	1.793896965	PT
CATACAGGTTTGTGGT_1	0	PT
CATAGACGTGTTCCTC_1	0	PT
CATCAAGCAGGCGTTC_1	0	PT
CATCCACGTTGCATAC_1	1.853421393	PT
CATCGCTCACCCTGAG_1	0.604657885	PT
CATGCAACAGAACTTC_1	0	PT
CATGCGGGTCGTATGT_1	0	PT
CATGCTCAGAGCATAT_1	0	PT
CATGCTCTCATCCCGT_1	0.84383975	PT
CATGGATCATCTTAGG_1	0	PT
CATGGTACACAGTATC_1	0	PT
CATGGTATCTAGCAAC_1	1.999944501	PT
CATTCCGGTCATAGTC_1	2.632860646	PT
CATTGAGCAATTGAGA_1	0.496524882	PT
CATTGTTTCTCTCTTC_1	0	PT
CATTTCATCCCTCTCC_1	2.147672898	PT
CCAATTTAGGACTGGT_1	0	PT
CCACAAAAGTCTGGTT_1	0	PT
CCACGAGGTCCCGTGA_1	0	PT
CCACTTGCATCGCCTT_1	2.546751481	PT
CCATAAGTCTGTACAG_1	0	PT
CCATCACCAACTCGAT_1	0	PT
CCCATTGCAGTTAGAA_1	0	PT
CCCGGAAAGAATGTTG_1	0.438811535	PT
CCCTCAAAGTAGTCCT_1	0.847816765	PT
CCCTCAACACTAGTAC_1	0.717594149	PT
CCCTCAACATCGTGCG_1	0	PT
CCCTCTCCAAGCGAGT_1	0	PT
CCCTCTCCAGTCGGAA_1	0	PT
CCGGACAAGAGTGGCT_1	1.804415634	PT
CCGGTGACAATAAGGT_1	0.879405076	PT
CCGGTGACACTTCATT_1	0	PT
CCGTGAGCATGAAGCG_1	0	PT
CCTAAGAGTGTACATC_1	0	PT
CCTACGTGTTGCGGAA_1	0	PT
CCTACGTTCCGTAATG_1	1.075311881	PT
CCTCAACGTGTTGATC_1	0	PT
CCTCAGTGTTAGCGGA_1	1.926864838	PT
CCTCATGCACACAGAG_1	1.050842085	PT
CCTCCAAAGATGACAT_1	0	PT
CCTTGTGCAAATGGCG_1	0	PT
CCTTGTGCACTGAGTT_1	1.609019183	PT
CCTTGTGGTATGGTAA_1	0	PT
CGAAGGAGTCTCTCCA_1	0	PT
CGAAGTTTCGTTCCTG_1	1.288914699	PT
CGAATTGAGCGGCTCT_1	0.509454574	PT
CGAATTGTCCACGTAA_1	0.865590017	PT
CGACAGCGTGTCTTCC_1	0	PT
CGAGAAGCACTCCGAG_1	0	PT
CGAGGAAAGTCACTAC_1	1.206272725	PT
CGAGTTAGTTGTTTGG_1	1.005588241	PT
CGATGGCGTACGTAGG_1	0	PT
CGCAGGTAGCTCAGAG_1	0	PT
CGCAGGTCAATACGCT_1	0	PT
CGCCATTAGGTTGTTC_1	1.168412151	PT
CGCCATTGTCCAGGTC_1	1.702376356	PT
CGCGTGAAGCGGTAAC_1	1.382865672	PT
CGGAACCAGCCTCGTG_1	0	PT
CGGAACCGTACAAGTA_1	0	PT
CGGACACTCGGAGATG_1	2.18527371	PT
CGGCAGTCACTGGCCA_1	0	PT
CGGCAGTTCTAACGCA_1	0	PT
CGGGCATAGTTGTAAG_1	0	PT
CGGGTCAGTCGCGGTT_1	0	PT
CGTAAGTTCCATAGAC_1	0	PT
CGTAATGGTTACCTGA_1	0	PT
CGTAATGTCTACGCAA_1	0	PT
CGTAGTAAGGACAAGA_1	2.731826907	PT
CGTGAATTCTTTGCTA_1	0.434196771	PT
CGTGCTTCACTGCGAC_1	2.114564963	PT
CGTTAGAAGAGAGTTT_1	1.112867652	PT
CGTTAGATCAGTGATC_1	0.39253059	PT
CGTTCTGCATACTGTG_1	1.756125591	PT
CGTTCTGGTGGCCACT_1	1.159967923	PT
CGTTGGGTCACCTCAC_1	1.270600818	PT
CTAAGTGAGCTTCTAG_1	1.312919358	PT
CTAAGTGCAACGGTAG_1	2.283872045	PT
CTAAGTGCAGCTGTCG_1	0	PT
CTACCCAAGGGTAGCT_1	1.159856235	PT
CTACGGGGTCTTCCGT_1	1.129088641	PT
CTACGGGGTTTCACTT_1	0	PT
CTATAGGTCATTACGG_1	2.10727701	PT
CTCAATTCACCATTCC_1	0.722369645	PT
CTCAATTGTAAGCAAT_1	1.406012398	PT
CTCACTGAGGACAAGA_1	1.119093168	PT
CTCAGAACACACCAGC_1	1.709764074	PT
CTCAGGGGTGCTGATT_1	0	PT
CTCAGGGTCGACCAAT_1	0	PT
CTCATGCGTAGACGTG_1	0	PT
CTCATGCGTCGTCAGC_1	2.272598282	PT
CTCATGCTCACTAGCA_1	2.525640126	PT
CTCCACATCCTAGCGG_1	0.972422508	PT
CTCCATGCAGGTGTTT_1	1.065941245	PT
CTCCCAAGTGTCCAAT_1	1.515747331	PT
CTCCCTCCAAGTATAG_1	0	PT
CTCCGATAGATTGTGA_1	1.124296663	PT
CTCCTTTGTGAACGGT_1	0	PT
CTCTCGAGTTTACGTG_1	0	PT
CTGAATGCAGCGTACC_1	0.385047411	PT
CTGAGCGAGACATACA_1	2.73465491	PT
CTGAGGCCAGTCTACA_1	1.371437644	PT
CTGCAGGCAGCATTGT_1	0.860708697	PT
CTGCAGGGTCGAAACG_1	0	PT
CTGCATCGTAGTGGCA_1	1.006953954	PT
CTGCATCTCAGGAAAT_1	0	PT
CTGCCTAGTGTCTAAC_1	0	PT
CTGCCTAGTTCAGGTT_1	0.473014209	PT
CTGCGAGAGCGTCTGC_1	0	PT
CTGGACGGTACGATGG_1	0	PT
CTGGACGTCAAACTGC_1	2.208831843	PT
CTGGACGTCCTACGGG_1	0	PT
CTGGTCTGTTAAAGTG_1	1.341829767	PT
CTGGTCTTCCGAGTGC_1	0	PT
CTGTACCAGGGCAAGG_1	0.694366574	PT
CTGTACCTCCGTATAG_1	0.887979994	PT
CTGTATTGTACCCGCA_1	0	PT
CTGTCGTCATTGGATC_1	0	PT
CTGTCGTTCCTGCTAC_1	1.027111709	PT
CTTCCTTAGCTCACTA_1	0	PT
CTTCGGTAGCGTACAG_1	0	PT
CTTCTAACACCTGAAT_1	2.03162055	PT
CTTCTCTAGTAGGGTC_1	0.887420186	PT
CTTGAGAAGGACTATA_1	0	PT
CTTGAGATCAACTGAC_1	2.085977978	PT
CTTTCAATCCCGTTCA_1	1.801959633	PT
CTTTCGGCATGGGATG_1	1.544859831	PT
CTTTCGGGTTAGTTCG_1	0	PT
GAAATGAAGCTCATAC_1	1.358223826	PT
GAAGCCCTCATCACTT_1	0	PT
GAAGGGTAGGGTGAGG_1	0.444730208	PT
GAAGGGTCAAAGTGTA_1	1.302627226	PT
GAATCGTTCCCAGTGG_1	0	PT
GAATCGTTCCTCTGCA_1	0	PT
GACCAATAGACCTCAT_1	1.503453054	PT
GACCCTTGTCCGTACG_1	0.496341606	PT
GACCGTGCAAGTGGGT_1	0.665351603	PT
GACCGTGGTAGTGTGG_1	0.49314682	PT
GACGTTACATGAAAGT_1	1.18592178	PT
GACTCAAAGTATGGAT_1	0.56337718	PT
GACTCAATCCGCACGA_1	0	PT
GAGACCCAGGCACTAG_1	0	PT
GAGACCCTCGCCGAAC_1	2.006678426	PT
GAGATGGGTTAGGCTT_1	0	PT
GAGCCTGAGCATAGGC_1	1.629938103	PT
GAGGCCTTCATTTCGT_1	0.915301926	PT
GAGGGTATCAGATGCT_1	1.819058602	PT
GAGTGAGAGATACAGT_1	1.002116238	PT
GAGTGTTAGATGGGCT_1	2.043867266	PT
GAGTGTTAGTCGTCTA_1	0	PT
GAGTTTGTCAGACTGT_1	1.321055419	PT
GATCAGTGTTGCAACT_1	1.100027045	PT
GATCAGTTCCACGTCT_1	1.058275786	PT
GATCATGGTTCACCGG_1	2.560794485	PT
GATGATCCAACCGCTG_1	0.953444845	PT
GATGATCGTTGACGGA_1	0	PT
GATGCTACAGGTTCAT_1	1.963096422	PT
GATGTTGAGACGTCGA_1	1.997457255	PT
GATGTTGGTATACCCA_1	2.251715425	PT
GATTCGACATCACCAA_1	0	PT
GATTCGAGTAGGTGCA_1	1.267185752	PT
GATTCGATCCGCAACG_1	1.991989924	PT
GATTCTTCACAGTCAT_1	0	PT
GATTCTTTCGCCTATC_1	0	PT
GATTGGTCAACTGGTT_1	0	PT
GCAACATAGTAGATCA_1	1.509280009	PT
GCAACATGTTACCGTA_1	1.23689304	PT
GCAACCGTCTTCCGTG_1	0	PT
GCACATAAGCTACTGT_1	1.878815831	PT
GCACATACAATGTGGG_1	0	PT
GCACGTGAGCCGGAAT_1	0	PT
GCACGTGCAGGCACAA_1	0	PT
GCACGTGGTGGTCCGT_1	2.674525401	PT
GCAGCCAAGAAGCCTG_1	1.811276824	PT
GCAGCTGGTGGACCTC_1	0	PT
GCATGATGTTGCGAAG_1	0.652702147	PT
GCATTAGTCCGACATA_1	0	PT
GCCAGTGAGGTTAGTA_1	0	PT
GCCATTCGTCCAGAAG_1	2.443705791	PT
GCCGATGAGACGACTG_1	0.471194468	PT
GCCTGTTAGCACACAG_1	1.732409552	PT
GCGAGAAGTCCAGCGT_1	0.573258304	PT
GCGGATCGTGGCTCTG_1	1.626268862	PT
GCGGATCTCCTTCGAC_1	0	PT
GCTACAACATAACGGG_1	0	PT
GCTCAAAGTGCCGTAC_1	0.749113675	PT
GCTGAATCAGACACCC_1	0	PT
GCTGGGTGTACGTGAG_1	0	PT
GCTTCACAGACTCCGC_1	0	PT
GCTTGGGAGCTTGTTG_1	1.583246957	PT
GGAAGTGTCGAGAGCA_1	1.205707687	PT
GGAATCTCAGACCTAT_1	0	PT
GGAATGGGTCCACTCT_1	0	PT
GGAGATGCACAACCGC_1	0	PT
GGAGATGTCTAGAGCT_1	1.315663489	PT
GGAGCAATCACCTACC_1	1.365404778	PT
GGAGGATCAGCATCTA_1	1.399137548	PT
GGATCTATCGTAACCA_1	0	PT
GGCAGTCGTTCTTGTT_1	0	PT
GGGACAACATTGCCGG_1	0	PT
GGGACCTTCTGCCCTA_1	0.847082856	PT
GGGACTCCAAGTGGTG_1	0.692759099	PT
GGGATCCTCATACGGT_1	0	PT
GGGATGACAGACGGAT_1	0	PT
GGGATGACATGACAGG_1	2.011980494	PT
GGGCCATTCGACTCCT_1	0	PT
GGGCGTTCAAAGCTAA_1	1.691838533	PT
GGGCGTTTCTAGATCG_1	1.608340006	PT
GGGCTCAAGATGTAGT_1	0.779034294	PT
GGGTAGACAGGTCTCG_1	1.066415271	PT
GGGTAGAGTGCCCGTA_1	1.453190532	PT
GGGTCACAGGTTACAA_1	0	PT
GGGTCACGTGAGCCAA_1	0	PT
GGGTCTGCAAGCGCTC_1	0	PT
GGGTCTGTCAAGCCAT_1	0.978030526	PT
GGTAGAGCAGACCGCT_1	0	PT
GGTCACGCAACTTGCA_1	0	PT
GGTCACGGTATGTGTC_1	1.144438939	PT
GGTCTGGCAACCTATG_1	0	PT
GGTGATTTCGCGTCGA_1	1.418363692	PT
GGTGTTAGTCCTTTGC_1	1.768928741	PT
GGTTCTCGTCACTCGG_1	0	PT
GGTTGTAAGTTAGTAG_1	0	PT
GTAAGTCTCGTGACTA_1	0	PT
GTAATGCCAATTGTGC_1	1.598230682	PT
GTACAACTCCTTCTAA_1	1.684200175	PT
GTAGAAATCAACCTTT_1	1.391850864	PT
GTAGAAATCTTAATCC_1	0	PT
GTAGAGGAGGACGCTA_1	0	PT
GTAGATCAGTGGCGAT_1	1.267536206	PT
GTAGATCTCCCTGTTG_1	0	PT
GTAGATCTCGATTCCC_1	0	PT
GTAGCTAAGTTAACGA_1	1.418847077	PT
GTAGCTATCCTCTAAT_1	2.470930583	PT
GTAGGTTCAGGTTTAC_1	0	PT
GTATTGGGTCATGCAT_1	0	PT
GTCAAACCACGATAGG_1	1.053864996	PT
GTCAAACGTGTGGTCC_1	0.408693265	PT
GTCAAACTCCGCGATG_1	0	PT
GTCACGGGTGACACGA_1	0	PT
GTCACGGGTTCTCAGA_1	0.518243554	PT
GTCATCCAGGTCGCCT_1	0.951676719	PT
GTCATTTGTGAGCTCC_1	0	PT
GTCCACTAGATAGTCA_1	0	PT
GTCCACTTCCATTGGA_1	0	PT
GTCCCATCATCTTAGG_1	0.818762422	PT
GTCCCATTCGTGCAGC_1	0.81354292	PT
GTCCTCAAGCTGCCTG_1	1.058546565	PT
GTCCTCACAAGGTCTT_1	0.520122286	PT
GTCCTCACACAGTCAT_1	0.506313688	PT
GTCCTCATCTGGGCGT_1	0	PT
GTCGCGAAGGTTCTTG_1	1.529701929	PT
GTCGCGATCTACCTTA_1	0	PT
GTCTACCGTCCAAATC_1	1.814924158	PT
GTCTACCTCAACGCTA_1	0	PT
GTCTGTCAGATGTTCC_1	0.992450713	PT
GTCTGTCAGCAATTAG_1	0	PT
GTCTGTCTCCGTCACT_1	1.093987389	PT
GTGACGCTCCAGCTCT_1	0	PT
GTGCAGCCAAATGGTA_1	1.195341574	PT
GTGGAGAAGCCTTGAT_1	0	PT
GTGGAGAAGTACCATC_1	1.383277927	PT
GTGGGAACAGTAGTGG_1	1.259135447	PT
GTGGGAATCGGCCAAC_1	0	PT
GTGGTTACAATTGCCA_1	0.514374705	PT
GTGTCCTCAACGTATC_1	0.706966207	PT
GTGTTCCAGCTAATCC_1	1.740131285	PT
GTGTTCCGTTTCTATC_1	1.528468794	PT
GTTACAGAGGTACAAT_1	0	PT
GTTCATTTCTGCTTAT_1	1.852972158	PT
GTTCGCTCATTAAGCC_1	0.414271828	PT
GTTGAACGTGTATACC_1	0	PT
GTTGAACTCCTTCTTC_1	1.184375268	PT
GTTGCTCGTCTGCAAT_1	0	PT
GTTTGGATCCAAAGGG_1	0	PT
TAAGCACGTTTACTTC_1	0	PT
TAAGCCACATCGAACT_1	0.459885007	PT
TAAGTCGAGCGCGTTC_1	0	PT
TAATCTCGTCAGTCGC_1	1.705553699	PT
TAATCTCTCAAAGGTA_1	0	PT
TACACCCCAAGCGAAC_1	1.619237496	PT
TACACCCCACAATGTC_1	0.828705695	PT
TACAGGTGTGTACATC_1	1.37962559	PT
TACCCACAGCCACTCG_1	0	PT
TACCCGTCAAGGACAC_1	0	PT
TACCGAATCAAGCCAT_1	1.037106316	PT
TACTGCCAGGGCAATC_1	1.296613124	PT
TACTGCCTCGAAGTGG_1	0.542299281	PT
TACTTACCATAGAATG_1	0	PT
TACTTACGTGTGAGCA_1	1.041386282	PT
TACTTACTCATTTGTC_1	0.549791318	PT
TACTTCAGTGACTCGC_1	0	PT
TACTTGTAGGAAGTCC_1	1.614691114	PT
TAGGTTGAGGAGACCT_1	0	PT
TATATCCGTTTCTTAC_1	0.661754449	PT
TATATCCTCATCTGTT_1	0	PT
TATCCTACAAAGTATG_1	0	PT
TATCCTATCAAACCTG_1	2.202145937	PT
TATCTGTTCCCAGTGG_1	0.605035876	PT
TATCTGTTCCTAGCGG_1	1.125380637	PT
TATTGCTAGCAACAGC_1	0	PT
TATTGCTTCAGGAACG_1	0.795945184	PT
TATTGGGCAACAGTGG_1	0	PT
TCAAGACGTAATCAAG_1	0	PT
TCAAGCACAAAGGCAC_1	0	PT
TCAAGTGAGTATGTAG_1	0	PT
TCAAGTGGTTTACTGG_1	0	PT
TCAATCTCACTAACCA_1	0	PT
TCAATCTCATTGCAAC_1	1.206097923	PT
TCAATCTGTGGCAGAT_1	2.106843026	PT
TCACACCTCCTCTCTT_1	1.21584819	PT
TCACATTAGTTGGAGC_1	0	PT
TCACGCTAGCTGCCTG_1	0.736858275	PT
TCACTATGTCTAACGT_1	0.324188202	PT
TCACTATGTTCTCTAT_1	0	PT
TCACTCGAGTTTGAGA_1	0	PT
TCAGCAAAGATTCGCT_1	0	PT
TCAGCAACAAGTGGTG_1	1.641051425	PT
TCAGCAACAATACGAA_1	0	PT
TCAGCAACACCATATG_1	0	PT
TCAGCCTCATGGTGGA_1	0	PT
TCAGGGCAGTCATCGT_1	0.858455695	PT
TCATATCTCAGCGTCG_1	1.731726347	PT
TCATCCGCAGAATCGG_1	1.937029545	PT
TCATGGACAACAACAA_1	0	PT
TCATGGACACTTTAGG_1	1.368139185	PT
TCATTACGTCGATGCC_1	0	PT
TCATTACTCGTCCTTG_1	0	PT
TCATTGTAGTTAACGA_1	1.241426515	PT
TCCAGAAAGAGATGCC_1	0	PT
TCCCATGCACATACGT_1	0.725120585	PT
TCCCATGTCTCATTAC_1	1.928732246	PT
TCCGAAAAGATTAGAC_1	0.893335687	PT
TCCGAAATCCTTTGAT_1	1.323967071	PT
TCCTAATCACTTACAG_1	1.699600117	PT
TCCTGCAAGAGTCAAT_1	1.527937823	PT
TCCTGCAAGCGAACTG_1	1.503813776	PT
TCCTTTCAGACGCAGT_1	2.415620743	PT
TCGAAGTCACCAGGTC_1	2.039192881	PT
TCGACCTGTCGATTTG_1	0	PT
TCGACGGCAACTTGCA_1	1.587536	PT
TCGACGGCAGTGGGTA_1	0	PT
TCGCACTAGGCAATGC_1	0	PT
TCGCACTAGTTGGCGA_1	2.380087993	PT
TCGCAGGAGTCAATCC_1	0	PT
TCGCTCACAGCCGTTG_1	1.838259095	PT
TCGCTCACATTCATCT_1	0	PT
TCGCTTGAGCAATTAG_1	0	PT
TCGGGACTCGACGAGA_1	0.5745868	PT
TCGGGACTCTATCGCC_1	1.500308136	PT
TCGGGCAGTCGCCTAG_1	0	PT
TCGGTCTAGAGGATCC_1	1.73656242	PT
TCGGTCTAGGGCAACT_1	2.110302184	PT
TCGTAGACAAGGTACG_1	1.076495335	PT
TCGTAGAGTAGACAAT_1	0	PT
TCGTAGATCTATTTCG_1	0.695802523	PT
TCGTCCATCGCTGACG_1	0.99429048	PT
TCGTGCTAGGTAGATT_1	0	PT
TCGTGGGAGAAGTATC_1	0	PT
TCTATACAGCACCGAA_1	1.890766721	PT
TCTATCACAGATCATC_1	0.99751418	PT
TCTCAGCCATGGGAAC_1	2.105525893	PT
TCTCAGCTCCCATTTA_1	1.40443333	PT
TCTCCGACAGCATACT_1	0	PT
TCTCCGATCATGCTAG_1	0	PT
TCTCTGGAGCGAATGC_1	2.307026936	PT
TCTCTGGCACGAGAAC_1	0.689464732	PT
TCTCTGGGTTGGACCC_1	1.859472243	PT
TCTGGCTGTTCATCTT_1	0	PT
TCTTAGTCAACTTGGT_1	1.224223148	PT
TCTTAGTCAATTGGTC_1	0	PT
TCTTCCTCATTGAAAG_1	0	PT
TCTTGCGCACTATCGA_1	0.830489251	PT
TCTTTGAAGTGCTCGC_1	1.608978673	PT
TGAATCGTCTATCGGA_1	0	PT
TGACAGTGTGCGCTCA_1	1.493708663	PT
TGACTCCTCTCAGTCC_1	1.152628333	PT
TGAGACTTCGCCAATA_1	2.01666389	PT
TGAGCATCACGAGGTA_1	0	PT
TGAGCATGTTAGGACG_1	0	PT
TGAGCGCGTGTTGCCG_1	0	PT
TGAGCGCTCCACGTAA_1	0	PT
TGAGCGCTCCACTAGA_1	0	PT
TGAGGGAAGTTGGGAC_1	0	PT
TGAGTCATCGGACCAC_1	0	PT
TGATCTTCATAGAGGC_1	0	PT
TGATCTTCATGGGCAA_1	1.969309201	PT
TGATGGTAGAGTCGAC_1	0	PT
TGATTCTAGATCGGTG_1	0.554015746	PT
TGATTCTGTCGCATGC_1	0	PT
TGATTCTTCGGCCAAC_1	0	PT
TGCACGGCAGAAATTG_1	1.174391956	PT
TGCAGATCAAGTATCC_1	0	PT
TGCAGGCGTCACTTAG_1	1.259105514	PT
TGCAGTAAGGCCCGTT_1	0	PT
TGCAGTACAGGCTATT_1	0	PT
TGCATCCCATTAGGAA_1	1.758192498	PT
TGCATCCGTCTCTCCA_1	1.310485364	PT
TGCATGACATGGCCAC_1	0.398819736	PT
TGCCGAGGTTCCCAAA_1	0	PT
TGCGACGCAGACCGCT_1	1.794425289	PT
TGCGACGTCTTCGGAA_1	1.988522852	PT
TGCGATAAGAGATTCA_1	0.803638374	PT
TGCGATACATGTACGT_1	0	PT
TGCGGGTAGACCAGCA_1	1.135028741	PT
TGCGGGTGTATCTCTT_1	0.562600982	PT
TGCGGGTGTGTTACTG_1	0	PT
TGCGGGTGTTGTTGAC_1	0	PT
TGCTCGTAGGCACTCC_1	0	PT
TGCTCGTTCGGTCACG_1	2.347093357	PT
TGCTTGCCAGTGCCTG_1	0.873685288	PT
TGCTTGCTCGGTCACG_1	0	PT
TGGAACTCACAACATC_1	0	PT
TGGAGAGCATGTGGCC_1	0	PT
TGGAGAGTCAAGTGTC_1	1.059080587	PT
TGGAGAGTCATGTCAG_1	0.744849766	PT
TGGATCAAGAGCATCG_1	1.986902928	PT
TGGATCATCGATTCCC_1	0	PT
TGGATGTCACGTCGTG_1	1.345043849	PT
TGGATGTCATCGAGCC_1	0	PT
TGGATGTGTTACCCAA_1	0.534493297	PT
TGGGAAGTCTGGCCAG_1	1.023718029	PT
TGGGCGTCAGGTCCCA_1	0	PT
TGGGCTGTCACATTGG_1	0	PT
TGGGTTAGTGGCTGAA_1	2.33013545	PT
TGGTAGTGTTGGTAGG_1	0	PT
TGGTGATTCTGAGAGG_1	0	PT
TGTAACGAGCATCCTA_1	1.658769539	PT
TGTCAGAGTACGATCT_1	0.747843938	PT
TGTGGCGTCGAAGTGG_1	0.846956085	PT
TGTTACTTCCTACACC_1	1.456822204	PT
TGTTCATTCAGGACGA_1	0.563934905	PT
TGTTCATTCCACTGGG_1	1.620661881	PT
TGTTCTACATGAGTAA_1	0.923495688	PT
TGTTGAGCATGACAGG_1	1.160515034	PT
TGTTGGATCGACCAAT_1	0	PT
TTAATCCTCTCGTTTA_1	0	PT
TTACCATCAGCGTTGC_1	1.325594265	PT
TTACCGCCAGCACGAA_1	1.51331989	PT
TTACGTTCACGACGCT_1	0	PT
TTACGTTGTTCAATCG_1	0	PT
TTACGTTGTTTGGAAA_1	2.100519623	PT
TTAGGCAGTATCGCTA_1	0	PT
TTAGTCTCATTGTGCA_1	0	PT
TTCAATCAGTCAGCCC_1	0	PT
TTCAATCGTCTAGGTT_1	0	PT
TTCACGCTCGTAATGC_1	0	PT
TTCAGGAGTGAGATAT_1	1.13808667	PT
TTCATTGTCTTGGGCG_1	1.107922269	PT
TTCCACGGTTCGTAAC_1	0	PT
TTCCACGTCTGGTTGA_1	0	PT
TTCCGGTGTAACTGCT_1	0	PT
TTCCTAAAGCCGAATG_1	2.29938197	PT
TTCGATTCAGATTAAG_1	0.849130067	PT
TTCGCTGTCGAAACAA_1	1.653511689	PT
TTCTAGTCAATCACGT_1	2.337252263	PT
TTCTGTATCATTTGTC_1	1.671973685	PT
TTCTGTATCCGAGATT_1	0	PT
TTCTGTATCTCTTCAA_1	1.465326821	PT
TTCTTCCGTACTCCGG_1	1.096662805	PT
TTCTTGAAGCCTCAAT_1	1.397289274	PT
TTCTTGAGTGAATGTA_1	0	PT
TTCTTGAGTTGGACTT_1	1.919564908	PT
TTGACCCTCGTTAGAC_1	0	PT
TTGAGTGCAGCAGAAC_1	0	PT
TTGCGTCCAGACCCGT_1	0	PT
TTGCTGCGTCTGCGCA_1	0	PT
TTGGATGCAGAATTCC_1	0	PT
TTGGGCGCATCCAATG_1	0	PT
TTGGGTAGTACAAACA_1	1.208664746	PT
TTGGGTAGTATCGCAT_1	0	PT
TTGGGTATCCAGCAAT_1	1.836466106	PT
TTGTGTTAGCTTCGTA_1	0	PT
TTGTTCATCGAACCTA_1	1.017341572	PT
TTGTTTGTCCTTCTAA_1	1.111268672	PT
TTTACCACATGAAAGT_1	0.96827046	PT
TTTACGTTCTCTCCGA_1	0	PT
TTTAGTCAGTCATAGA_1	1.62613893	PT
TTTGACTAGGTTCATC_1	1.333490198	PT
TTTGACTCAATCGCCG_1	1.290432199	PT
TTTGGTTCACATTCGA_1	0.816328753	PT
AAACCCAAGGATTACA_2	0	PT
AAACGAAGTAATGCTC_2	1.649990757	PT
AAAGGGCAGGTTCCGC_2	3.072883767	PT
AAAGTGATCGTAGAGG_2	2.538372782	PT
AAATGGATCACTACGA_2	1.380046298	PT
AACAAAGCAACGTAAA_2	0	PT
AACAACCGTCTGCAAT_2	0	PT
AACACACAGCCTGAGA_2	0	PT
AACACACAGTGGAAAG_2	0	PT
AACAGGGTCACTAGCA_2	1.905662327	PT
AACCTTTGTGGGAGAG_2	1.607724508	PT
AACCTTTGTTCTTAGG_2	0	PT
AACCTTTTCGTTGTAG_2	1.823147144	PT
AACGGGAAGTGACCTT_2	0	PT
AAGACAACAAGGCGTA_2	1.491930068	PT
AAGACTCCATCCTGTC_2	0.774411532	PT
AAGACTCGTTTCTATC_2	1.685026991	PT
AAGCCATCAAGACCTT_2	1.092202054	PT
AAGCGAGAGAGTACCG_2	2.148312572	PT
AAGCGTTTCATCCTGC_2	0.848796043	PT
AAGTCGTTCAAGCGTT_2	0	PT
AAGTCGTTCTGCCCTA_2	0.559616113	PT
AAGTGAATCCATCACC_2	1.705223961	PT
AATAGAGCAAGGCGTA_2	0	PT
AATGACCAGAACCGCA_2	0	PT
AATGCCAGTGCGTCGT_2	0	PT
AATGGAACATAGATGA_2	0	PT
AATTTCCTCTGGACCG_2	0	PT
ACAAAGAGTAGCCCTG_2	0	PT
ACAACCAAGAGGCGGA_2	0.801342039	PT
ACACAGTAGATGAACT_2	0	PT
ACACAGTAGATGCGAC_2	2.076720568	PT
ACACCAATCGTGTTCC_2	1.894748909	PT
ACACGCGCAATCTGCA_2	1.418553971	PT
ACAGAAAGTCGGCACT_2	0	PT
ACAGCCGCAAAGTATG_2	0	PT
ACATCCCTCATTTGTC_2	0.880874661	PT
ACATGCATCTAGCAAC_2	2.152190322	PT
ACATTTCCACCAGTTA_2	0	PT
ACCACAATCCGTATGA_2	0	PT
ACCTGTCAGCTGTACT_2	0	PT
ACCTGTCTCCTGGGAC_2	0	PT
ACGATCATCCAACCGG_2	0	PT
ACGGGTCAGAAGCTCG_2	1.138712156	PT
ACGGGTCAGACCATAA_2	0	PT
ACGGGTCCACTGGATT_2	0	PT
ACGGTCGAGCTGAAGC_2	1.427366832	PT
ACGGTCGTCCGATAAC_2	1.681484037	PT
ACGGTCGTCGATTGGT_2	2.814799535	PT
ACGTAACGTGCAATGG_2	2.011447198	PT
ACGTAGTAGCCGAACA_2	0	PT
ACGTCCTCACAGAGAC_2	1.957862203	PT
ACTACGAAGCTAAATG_2	0.937628051	PT
ACTACGAGTCGTGGTC_2	0.934621372	PT
ACTATGGTCCTCTGCA_2	0.926809343	PT
ACTCCCAAGGTTGGTG_2	2.274013063	PT
ACTGTCCGTACGGCAA_2	0	PT
ACTTAGGAGAGTTGTA_2	1.335927702	PT
ACTTAGGAGGAACGAA_2	1.075071966	PT
ACTTCGCCAGGACAGT_2	2.470825975	PT
ACTTTGTAGAAACTAC_2	0	PT
AGACTCATCCATTGTT_2	0.703437683	PT
AGAGCAGGTATCTCTT_2	0	PT
AGAGCCCCAAAGGCGT_2	0	PT
AGAGCCCTCACCCTGT_2	1.237347168	PT
AGATGAAGTTCTCGCT_2	0	PT
AGATGCTTCCACAAGT_2	0	PT
AGCCAATTCAATCTCT_2	0	PT
AGCGATTTCTATCGCC_2	0	PT
AGCGCCAAGTCCTGTA_2	0	PT
AGCGCCAGTGCAACAG_2	0.559133276	PT
AGCGCCATCGAGCTGC_2	0	PT
AGCGTATGTAGCACAG_2	0.75218823	PT
AGCGTATTCCAAGAGG_2	2.207162458	PT
AGCTTCCAGGATACCG_2	0	PT
AGGAATAGTCGAAGCA_2	0	PT
AGGCATTAGGATGAGA_2	2.03904464	PT
AGGCCACAGGCATCGA_2	1.118457292	PT
AGGGTGATCATGAAAG_2	1.447462194	PT
AGGTAGGGTAGCACGA_2	1.198052807	PT
AGGTCATAGATTGTGA_2	0.345467099	PT
AGGTCTATCCAGTTCC_2	0	PT
AGGTGTTAGTCGGCCT_2	1.9802456	PT
AGTAGCTGTCTTAGTG_2	1.160461833	PT
AGTCACATCCATCCGT_2	1.227274928	PT
AGTCATGCAGTAACCT_2	1.756076891	PT
AGTGACTAGTCATTGC_2	0	PT
AGTGATCTCTGCGGGT_2	0	PT
AGTTCGATCCTACCGT_2	0	PT
ATATCCTCACTTTAGG_2	0	PT
ATCACAGAGTTGTCAC_2	0	PT
ATCACGAAGCACTCTA_2	0	PT
ATCACGAGTCCGTTTC_2	0	PT
ATCACTTAGAGATGCC_2	1.848450883	PT
ATCACTTGTAGCCCTG_2	0	PT
ATCCACCGTGTCATGT_2	0	PT
ATCCACCTCTCAGTCC_2	1.370679109	PT
ATCCCTGCAGAAGTGC_2	1.697074204	PT
ATCCCTGGTATGGTTC_2	0	PT
ATCGATGAGAATCGAT_2	0	PT
ATCTCTAAGATTGATG_2	1.083004396	PT
ATCTCTACAACTGTGT_2	0	PT
ATGAGTCTCGAGTGGA_2	0	PT
ATGCATGGTTACACAC_2	0.788849768	PT
ATGGATCAGTATAACG_2	0	PT
ATGGGTTTCCATAGGT_2	1.535437615	PT
ATGGTTGGTCGAATTC_2	1.516686685	PT
ATTACTCAGAGGTCGT_2	1.319932587	PT
ATTCATCTCGACATAC_2	0	PT
ATTCCATAGGGCAGGA_2	0	PT
ATTCCATTCTGGCTGG_2	0	PT
ATTCCCGCATGGGATG_2	0	PT
ATTCCTATCTTCGGAA_2	0	PT
ATTCTTGGTTGAGTCT_2	0	PT
ATTGTTCCAGACAAGC_2	0	PT
ATTTCTGAGGGTATAT_2	1.1763809	PT
CAAAGAAAGTACGTCT_2	2.586569098	PT
CAACAGTAGGACACTG_2	0	PT
CAACAGTCAGCTCTGG_2	2.789611773	PT
CAACCAAAGGGCGAGA_2	2.368275954	PT
CAACCTCTCTTAGTTC_2	0	PT
CAACGGCCAGAAACCG_2	0	PT
CAAGACTAGCTAATCC_2	0	PT
CAAGACTTCAGGAACG_2	1.319000417	PT
CAAGAGGAGGGCCAAT_2	1.281002618	PT
CAAGAGGAGGTATTGA_2	0	PT
CAAGAGGCACAACGCC_2	0.920728607	PT
CAAGCTATCTTAGCCC_2	0	PT
CAATACGTCTATCGTT_2	0	PT
CAATCGAGTATGACAA_2	1.030514681	PT
CAATTTCTCGATGCAT_2	0	PT
CACAGGCAGTCAGCGA_2	0	PT
CACATGACAAGACCGA_2	1.655372503	PT
CACGGGTAGAAGCCTG_2	1.928531638	PT
CACGGGTAGGGTCTTT_2	0	PT
CACGGGTCAGCTGTAT_2	1.322714948	PT
CACGTTCAGGCGCTTC_2	0	PT
CACTAAGCATCCCGTT_2	0	PT
CACTGAATCCAGTGCG_2	1.031893544	PT
CAGCAATCACCAGCCA_2	1.289968772	PT
CAGCAATCATCGTTCC_2	0	PT
CAGCCAGTCATGCCGG_2	0	PT
CAGGCCACACGCGCTA_2	1.84255655	PT
CAGGGCTCACACCAGC_2	0	PT
CAGGGCTCACACGTGC_2	0.449720154	PT
CAGGGCTCACGGTGTC_2	1.866872259	PT
CAGTGCGAGTTCTCTT_2	0.760947574	PT
CAGTTCCGTGCCGGTT_2	0	PT
CATACAGAGCACCGAA_2	1.044471942	PT
CATACAGGTTGTATGC_2	0.739378575	PT
CATACCCAGAACTGAT_2	0	PT
CATCCCAAGGATACCG_2	0	PT
CATCGCTAGTGCAGCA_2	0	PT
CATCGCTGTGAAAGTT_2	1.774605608	PT
CATCGTCGTTAAGACA_2	0.886474424	PT
CATGAGTTCGCTTGAA_2	0	PT
CATGCCTGTCTGTTAG_2	0	PT
CATGGTAGTAGGACTG_2	0	PT
CATGGTATCAATCTTC_2	0	PT
CATTCCGAGCACTCTA_2	0	PT
CATTTCAGTATTCTCT_2	1.085265611	PT
CATTTCAGTGGATGAC_2	0	PT
CCAAGCGTCGGCATTA_2	0	PT
CCACCATCAGCGCTTG_2	0	PT
CCACGAGAGAGCAGAA_2	0	PT
CCACGTTAGCTGGTGA_2	2.214863724	PT
CCACTTGCAGGCCTGT_2	1.605857635	PT
CCCATTGGTTGGGTAG_2	0	PT
CCCATTGTCCGCTGTT_2	2.350355452	PT
CCCGAAGAGGTACTGG_2	0	PT
CCCTCAACATCCGGCA_2	0	PT
CCCTTAGCATTCACCC_2	1.67823658	PT
CCGAACGGTTCATCTT_2	1.626606619	PT
CCGATCTGTCAACCAT_2	0	PT
CCGCAAGTCCTCTCTT_2	0	PT
CCGTTCATCTAAGCCA_2	0	PT
CCTAAGATCTTCGGAA_2	0.516561385	PT
CCTACGTTCGGTAACT_2	0	PT
CCTCAACCACTTTATC_2	1.746126705	PT
CCTCCTCCAAACCATC_2	0	PT
CCTCCTCGTATGGGAC_2	0	PT
CCTCTAGGTCTGTGGC_2	0	PT
CCTGCATCACGGCCAT_2	2.529491572	PT
CCTGCATTCATAGACC_2	0	PT
CCTTCAGCACCCTGAG_2	0	PT
CCTTGTGAGTGGTTCT_2	1.706091009	PT
CCTTTGGAGCTTAAGA_2	0	PT
CGAAGTTGTCCAAAGG_2	0	PT
CGAAGTTTCTAGTGAC_2	0	PT
CGACAGCCAATTGTGC_2	2.354038941	PT
CGACAGCGTCCATACA_2	0	PT
CGAGAAGTCCCGAATA_2	2.269520869	PT
CGAGGCTTCCTGATAG_2	1.666782887	PT
CGAGTTAGTTCGATTG_2	0	PT
CGCCATTCACCTGAAT_2	0	PT
CGCCATTCACGTGTGC_2	1.890259907	PT
CGGACACAGATAGCAT_2	0	PT
CGGACACCAGAACTAA_2	0	PT
CGGAGAAAGATAGCAT_2	0.823080402	PT
CGGCAGTGTCTCCCTA_2	1.112082882	PT
CGTAGTACAGGTGAGT_2	0	PT
CGTTGGGAGTTCCATG_2	0.474313902	PT
CGTTGGGCAGCGGATA_2	0	PT
CTAACCCCAAACTGCT_2	0	PT
CTAACCCCAGTTGAAA_2	1.067569471	PT
CTACGGGCAACGGCTC_2	0	PT
CTAGACAGTCGAACAG_2	2.773245801	PT
CTAGGTATCGTCGCTT_2	1.379504673	PT
CTATCCGTCTGGTCAA_2	0	PT
CTCAATTGTAGGTACG_2	0	PT
CTCAGGGGTGCCTATA_2	0	PT
CTCATGCGTGTTGATC_2	0	PT
CTCATTATCTTTGGAG_2	0	PT
CTCCACACAGAGTCAG_2	1.624431701	PT
CTCCCTCCAGTGGCTC_2	0	PT
CTCCTTTCAGCTCATA_2	1.227110102	PT
CTCTCAGGTCAATCTG_2	0	PT
CTCTGGTTCTTGATTC_2	0	PT
CTGAGCGAGCGATCGA_2	0.777397996	PT
CTGAGCGGTGGTAACG_2	0	PT
CTGAGGCTCCTTGAAG_2	1.017458321	PT
CTGATCCTCAAAGAAC_2	0	PT
CTGCATCAGCAGGCTA_2	0.695351272	PT
CTGCATCAGTAGCCAG_2	0.88366738	PT
CTGGACGAGCCATGCC_2	0	PT
CTGGACGGTATGGGAC_2	0	PT
CTGGCAGAGTCTCTGA_2	0	PT
CTGTACCAGTTTCTTC_2	0	PT
CTGTGGGAGAGAGAAC_2	0	PT
CTGTGGGTCTGGCCGA_2	0	PT
CTTCCTTGTGTACGCC_2	0	PT
CTTCCTTTCACTCTTA_2	0	PT
CTTCTAAAGAGAGTGA_2	0	PT
CTTCTAAGTGCTATTG_2	0	PT
CTTCTAAGTTATGACC_2	1.814290628	PT
CTTGAGAAGGTGCTAG_2	0.838128012	PT
CTTTCGGGTTTAGTCG_2	1.268615952	PT
GAAACCTGTTCTAACG_2	1.495936364	PT
GAACTGTGTGCCGTAC_2	0	PT
GAAGCGACAAGAAATC_2	0	PT
GAAGGACCAGCAGACA_2	1.452848602	PT
GAAGGACTCGAAACAA_2	0	PT
GAAGGGTTCTGGTTGA_2	0	PT
GAATAGATCTATCCAT_2	0	PT
GAATCACTCTCGCGTT_2	0.929448129	PT
GACAGCCTCATTCCTA_2	0.764203838	PT
GACATCACACCCAATA_2	0	PT
GACATCATCTAACACG_2	1.720754364	PT
GACCGTGAGGTAGACC_2	0	PT
GACGTTACAATAGGGC_2	0	PT
GACTCAATCTGCGAGC_2	1.502267823	PT
GAGACCCCACACCTTC_2	0	PT
GAGACTTGTGGCTGCT_2	2.235162349	PT
GAGATGGAGTAACAGT_2	0	PT
GAGTCTAAGGGAGGAC_2	0	PT
GAGTCTACATTCAGGT_2	0	PT
GAGTTGTGTCCATACA_2	1.23298273	PT
GATAGCTGTCTCTCCA_2	0	PT
GATCGTAGTGAGTCAG_2	1.913044943	PT
GATCGTATCTCGTCAC_2	0.86317011	PT
GATGAGGCACTTCATT_2	0.998916802	PT
GATGGAGGTTGTTGAC_2	0.800466734	PT
GATGTTGAGGCCACCT_2	0	PT
GATTCGAGTGAGTGAC_2	0.623711498	PT
GATTCTTAGATTAGAC_2	0.980340134	PT
GATTGGTTCATGCCAA_2	0.757255137	PT
GATTGGTTCGGTGCAC_2	0	PT
GATTTCTAGTCTGGAG_2	0.758782882	PT
GCAACATCATCATGAC_2	0.423232299	PT
GCAACATTCTAGTTCT_2	1.269126441	PT
GCACGTGGTACGCTTA_2	1.677643108	PT
GCACTAAGTCGCTTGG_2	0	PT
GCATCGGCAGGCTTGC_2	2.030334838	PT
GCATCTCGTGTGTGGA_2	0	PT
GCCAACGGTAGCCCTG_2	0	PT
GCCAGCAAGGTACTGG_2	0	PT
GCCAGCATCGGTTGTA_2	1.576890817	PT
GCCCGAAGTTCGGACC_2	0	PT
GCCGATGGTACGTAGG_2	0	PT
GCGGAAATCGAAGTGG_2	0	PT
GCGTGCACATGACAGG_2	0	PT
GCGTGCATCCGTAGGC_2	0	PT
GCTACCTCAAGGCAAC_2	0.874511381	PT
GCTACCTGTTATTCTC_2	0	PT
GCTGAATCATGAGTAA_2	0	PT
GCTGGGTAGACATATG_2	2.068994013	PT
GCTTCACCACTCTCGT_2	0	PT
GCTTCACGTACGACAG_2	2.624419329	PT
GCTTCACGTCCCTGTT_2	0	PT
GGACGTCTCGGTAGAG_2	1.362658246	PT
GGAGAACTCAGCGGAA_2	2.111016064	PT
GGAGGATTCGTCACCT_2	2.15295583	PT
GGAGGTATCAAGCCCG_2	1.135244997	PT
GGATGTTAGGTCCCTG_2	1.166667719	PT
GGCGTCAGTGACTCGC_2	1.332616115	PT
GGCTGTGTCTTACACT_2	0	PT
GGGAAGTGTGTCATTG_2	1.423430593	PT
GGGACCTGTTCCTAAG_2	2.417408333	PT
GGGACTCCAGAGGTTG_2	1.375836525	PT
GGGAGATCACTGGCGT_2	1.122443331	PT
GGGAGATTCGATAACC_2	0	PT
GGGAGTACAAGGTTGG_2	1.060679617	PT
GGGAGTATCCGATGCG_2	0	PT
GGGATGAGTTCATCTT_2	0	PT
GGGCCATAGTTGCTCA_2	0	PT
GGGCGTTAGAAGATCT_2	0	PT
GGGTAGACATCGTGGC_2	0	PT
GGGTATTGTCTGTGCG_2	0	PT
GGGTGAAGTAACAAGT_2	0	PT
GGGTGTCTCGGCATCG_2	0.604487262	PT
GGTAACTAGAATTGCA_2	1.994050172	PT
GGTCACGTCTTCTGGC_2	0.400538828	PT
GGTCTGGAGATCGCTT_2	0	PT
GGTCTGGTCATTATCC_2	1.073638949	PT
GGTGATTAGCATATGA_2	0	PT
GGTGTTAGTCACATTG_2	0	PT
GGTTAACCACCCTGAG_2	2.368692165	PT
GGTTGTATCCTTATGT_2	0.721582693	PT
GTACAGTAGAATTCAG_2	0	PT
GTAGAGGTCGATAACC_2	1.271398434	PT
GTAGGTTAGCACCCAC_2	0	PT
GTCAAGTCAAAGAACT_2	0	PT
GTCACGGGTCTGCAAT_2	1.853233258	PT
GTCACGGTCTATTTCG_2	0	PT
GTCAGCGTCTGCAGCG_2	0	PT
GTCCTCAAGAGAAGGT_2	0	PT
GTCGCGAAGCTTCATG_2	0.960556846	PT
GTCGCGAGTGCGGATA_2	1.346485101	PT
GTCTGTCAGTCTTGGT_2	0	PT
GTCTGTCCAGGTGACA_2	0.766775844	PT
GTGACGCTCTGGGATT_2	0.90329093	PT
GTGAGTTTCCGACGGT_2	1.226929865	PT
GTGATGTAGTCGAAGC_2	0	PT
GTGATGTGTCTAGTGT_2	0	PT
GTGGAAGCAACGCCCA_2	0	PT
GTGGTTACATAGGTTC_2	0	PT
GTGTAACAGGTGCAGT_2	0.769514083	PT
GTGTGATGTTTCGTTT_2	0.972270484	PT
GTGTGGCAGGTTGTTC_2	0	PT
GTTACAGTCTGGTCAA_2	0	PT
GTTAGACAGCACACAG_2	0.744202486	PT
GTTAGTGAGTGCTACT_2	1.800233746	PT
GTTAGTGAGTTACGAA_2	1.176394967	PT
GTTCATTAGAGCTGAC_2	0	PT
GTTCATTGTGACAGCA_2	0	PT
GTTCGCTTCATTCGTT_2	1.018266664	PT
GTTGCTCAGTCACGAG_2	1.582725101	PT
GTTGTGAAGCATACTC_2	0.551144234	PT
GTTGTGACAATATCCG_2	1.699270815	PT
GTTGTGACACTACAGT_2	0	PT
GTTGTGATCAAGTCTG_2	0	PT
GTTTACTGTAGGTGCA_2	0	PT
GTTTACTGTGAAAGTT_2	1.282738682	PT
TAACACGCAGTTAAAG_2	2.405815499	PT
TAAGCGTAGTCTAGCT_2	0	PT
TAAGTCGTCTAACGGT_2	1.831180904	PT
TAATCTCGTCACTGAT_2	1.589926134	PT
TAATTCCTCACGGGCT_2	0	PT
TACAGGTTCCCAGTGG_2	0	PT
TACCGAACAGCTCCTT_2	0	PT
TACTTACCACTTGGCG_2	1.905832336	PT
TACTTCAAGTAGGTTA_2	0.890377347	PT
TAGATCGGTTGGTACT_2	0.999787974	PT
TAGGGTTTCGTCCTCA_2	0	PT
TAGGTACAGGTAGTAT_2	0.511902294	PT
TAGGTACTCCGGCAAC_2	1.836922093	PT
TATATCCGTCTGTGAT_2	2.0524281	PT
TATCAGGCACGGCGTT_2	0	PT
TATCTGTTCCCGTGAG_2	0	PT
TATCTTGGTCGGCACT_2	0	PT
TATGTTCTCACCGACG_2	0.982857807	PT
TATGTTCTCCGTGGCA_2	0	PT
TATTCCAAGCCGTAAG_2	0	PT
TATTTCGTCTGGCCGA_2	1.737684934	PT
TCAATTCTCTCGCCTA_2	0	PT
TCACACCAGGTTCTTG_2	1.645314134	PT
TCACATTTCTGCATAG_2	0	PT
TCACGCTGTGACTAAA_2	0	PT
TCACTATAGATACAGT_2	0	PT
TCACTCGGTTGCTGAT_2	0.296295622	PT
TCAGCCTAGTGGTTAA_2	0	PT
TCAGGTAGTTCAGTAC_2	0	PT
TCAGGTATCATTTGCT_2	0	PT
TCATCCGTCAAACTGC_2	1.223563215	PT
TCATGGAAGACTACGG_2	0.703905282	PT
TCATGGATCGAACTCA_2	0.669812392	PT
TCATTACGTGCCTAAT_2	0	PT
TCATTCAAGAGCATAT_2	0	PT
TCATTCAAGAGTTGCG_2	2.504017901	PT
TCATTGTGTACCTGTA_2	0	PT
TCCACGTTCTGGCCTT_2	1.529370749	PT
TCCAGAAAGCACTAAA_2	0	PT
TCCATGCGTTGTGGAG_2	0.681908002	PT
TCCCACAAGGACAGTC_2	0	PT
TCCGAAAAGGCTTAGG_2	0	PT
TCCGAAAAGTAAAGCT_2	0	PT
TCCGAAACACACCTGG_2	1.236717764	PT
TCCGGGAAGTTGGCGA_2	2.425283339	PT
TCCTAATAGAAGTCCG_2	1.409496675	PT
TCCTCCCCAGTTTGGT_2	1.073369711	PT
TCCTCTTGTACGCGTC_2	0	PT
TCGACCTGTCCAGCAC_2	0	PT
TCGATTTAGCCTCATA_2	1.590387248	PT
TCGCTTGAGTAGAGTT_2	0	PT
TCGCTTGCATTGCTTT_2	0	PT
TCGCTTGTCATTACCT_2	2.135908167	PT
TCGGATACACGTAACT_2	0	PT
TCGGGCACACTTCATT_2	2.269118323	PT
TCGGTCTCAACTCGTA_2	1.270393682	PT
TCGTGCTAGTGCGACA_2	0	PT
TCGTGGGGTACTCGTA_2	0	PT
TCGTGGGGTAGTTCCA_2	1.579581363	PT
TCGTGGGGTTCACGAT_2	0	PT
TCTAACTGTTAGAGAT_2	0	PT
TCTACATCATAATGCC_2	1.083430547	PT
TCTATACTCAGTCTTT_2	0	PT
TCTATCACAGTTGTCA_2	2.053277505	PT
TCTCACGGTGCAAGAC_2	0	PT
TCTTCCTCACATTCGA_2	0	PT
TCTTGCGCATAAGCAA_2	2.251164384	PT
TCTTTGACAAGAGTGC_2	1.37911246	PT
TCTTTGATCCGCTGTT_2	0	PT
TGAACGTGTTCAAGTC_2	1.232702855	PT
TGAATGCGTCACTAGT_2	3.440205769	PT
TGACCCTGTAGACAGC_2	0	PT
TGACCCTGTGGTCAAG_2	0	PT
TGAGACTGTAGAGCTG_2	0.955679095	PT
TGAGGAGGTATCTCGA_2	0	PT
TGAGGGAAGTTGAAGT_2	0	PT
TGAGTCACATCCTTCG_2	1.222847233	PT
TGATCAGTCCAGTTCC_2	2.069139357	PT
TGATCTTGTTTCACAG_2	0	PT
TGATGCAAGTGGAAAG_2	1.484551214	PT
TGATGGTGTGAGTGAC_2	0.802534924	PT
TGCAGATGTAGGTGCA_2	0.489744277	PT
TGCAGATTCTATACGG_2	0	PT
TGCAGGCTCTTGCGCT_2	1.411697577	PT
TGCAGTAGTACAGAGC_2	2.229693443	PT
TGCATGATCACCATGA_2	2.720870893	PT
TGCGATATCGCTGTTC_2	0.596946521	PT
TGCTGAAAGAACAAGG_2	0.403423943	PT
TGGAGGAAGTTCGCAT_2	0	PT
TGGAGGATCCGCCTAT_2	0	PT
TGGATGTAGTGCTAGG_2	0	PT
TGGCGTGCAGCCCAGT_2	0	PT
TGGGAAGGTGGCTGAA_2	2.214206128	PT
TGGGCGTAGGTGCAGT_2	3.072286601	PT
TGGGCTGTCGATTTCT_2	0	PT
TGGGTTAGTACACGTT_2	0	PT
TGTAAGCGTATGAGGC_2	1.824932023	PT
TGTACAGTCGCAGAGA_2	0	PT
TGTCCCAAGGCCTTCG_2	0	PT
TGTGAGTAGGGTTAGC_2	1.819962799	PT
TGTGATGCACCCTAAA_2	0	PT
TGTGGCGAGTTGGAAT_2	1.629551484	PT
TGTGTGATCATTTGGG_2	1.735724859	PT
TGTTCTACAACTTGGT_2	0	PT
TGTTGGAGTTACAGCT_2	0	PT
TTAATCCAGCGAAACC_2	1.970232847	PT
TTACCATGTGGTCAAG_2	0	PT
TTACCGCTCAGTGTGT_2	0	PT
TTAGTCTAGCCGATTT_2	0	PT
TTCACCGAGTCTAACC_2	2.048453577	PT
TTCAGGAAGCTAAGTA_2	0	PT
TTCATTGAGCAGATAT_2	0.455340107	PT
TTCATTGAGGCCCACT_2	0.543640157	PT
TTCATTGGTAGTAAGT_2	0	PT
TTCCACGGTGGAACAC_2	0	PT
TTCCACGGTGGAATGC_2	0	PT
TTCCTAATCAACTACG_2	0	PT
TTCCTAATCGTGACTA_2	0	PT
TTCCTTCCACGGGCTT_2	0	PT
TTCGCTGGTCTGCAAT_2	0	PT
TTCGGTCCAGACACAG_2	0	PT
TTCTGTACATAGGCGA_2	0	PT
TTCTGTAGTACGCTTA_2	0	PT
TTCTTCCAGTAGGTTA_2	0	PT
TTCTTGACACGCTGAC_2	0.58673012	PT
TTCTTGAGTAGGCAGT_2	0	PT
TTGACCCAGACTTAAG_2	0	PT
TTGACCCTCACTAGCA_2	1.385866205	PT
TTGAGTGAGCACTTTG_2	0	PT
TTGAGTGAGCAGCGAT_2	0	PT
TTGAGTGAGTTGGACG_2	0	PT
TTGCCTGTCTTCACAT_2	0	PT
TTGCTGCGTGAAGCGT_2	2.178015537	PT
TTGGGATTCGTCGGGT_2	0	PT
TTGTTCATCATACGAC_2	0	PT
TTGTTGTCACACAGCC_2	0	PT
TTTAGTCTCAGCTTCC_2	0	PT
TTTCACATCAGCACCG_2	1.034563362	PT
TTTCATGAGATGCTGG_2	0	PT
TTTCCTCCAAGACAAT_2	0	PT
TTTCCTCGTTCTCTAT_2	0	PT
TTTCGATTCGCGTGCA_2	0	PT
TTTGACTGTGTCCTAA_2	0.574886211	PT
AAAGTCCGTCGAACGA_3	0	PT
AAAGTCCGTGGAAGTC_3	1.623526225	PT
AAATGGAGTCATCGGC_3	0.627200445	PT
AACAAAGAGCGATTCT_3	0	PT
AACAAGATCCATAGGT_3	0	PT
AACCATGAGGCTGGAT_3	1.185637524	PT
AACCTGACAATTGGTC_3	0	PT
AAGAACACAATTTCGG_3	0	PT
AAGAACAGTGACTCTA_3	1.01877219	PT
AAGATAGTCTTCCCGA_3	0	PT
AAGCATCGTTGTTGCA_3	1.465974293	PT
AAGGTAAGTATTCCGA_3	0.975813485	PT
AAGGTAAGTTCGTAAC_3	0.669305899	PT
AAGTGAAAGAAGCCAC_3	0	PT
AATCACGGTACGCTAT_3	1.138960149	PT
AATCGACAGAGAGGTA_3	0	PT
AATGCCATCCTTCAGC_3	0	PT
AATGGCTTCGCTTGAA_3	0	PT
AATGGCTTCTTGAACG_3	0.561823869	PT
AATTCCTGTCGATTAC_3	0	PT
ACACCAAGTTGCAACT_3	0.760294062	PT
ACAGCCGCAACCCTAA_3	0	PT
ACATCCCCACCTCAGG_3	1.400700173	PT
ACATCCCTCGCTCTCA_3	0	PT
ACATCGATCATCCCGT_3	1.093139883	PT
ACCATTTAGAGGTATT_3	0.844648575	PT
ACCATTTAGGAGACCT_3	2.923672235	PT
ACCATTTAGGATAATC_3	0.754423071	PT
ACCCAAACATAAGCGG_3	1.545782621	PT
ACCCTCAAGAGCCTGA_3	0	PT
ACCGTTCTCCGTTGGG_3	1.525100529	PT
ACCGTTCTCGCGCTGA_3	1.072561288	PT
ACCGTTCTCTGTGCGG_3	1.91086691	PT
ACCTACCCACACCTGG_3	0	PT
ACGATCAAGGAAGTCC_3	0	PT
ACGCACGAGAGTTGCG_3	0	PT
ACGCACGCATAATGCC_3	1.395578154	PT
ACGGGTCAGCCTTGAT_3	0.6275089	PT
ACGTAACCAACTTGGT_3	0	PT
ACTCCCACAGGAAGTC_3	1.532179624	PT
ACTCTCGCAGGCGATA_3	2.213218895	PT
ACTGTCCAGGATTACA_3	1.028935446	PT
ACTGTCCTCTAGTTCT_3	0	PT
ACTGTCCTCTCGGTCT_3	1.493457094	PT
ACTTAGGAGATACGAT_3	0	PT
ACTTCGCAGACCTTTG_3	0	PT
ACTTCGCAGACTCAAA_3	0.740624405	PT
ACTTTCATCGGCTGAC_3	1.369181025	PT
AGAAGCGTCGCTTTAT_3	1.068932238	PT
AGAAGCGTCTGGTGGC_3	0.961937375	PT
AGACCCGGTTCGGTCG_3	0.792895111	PT
AGACCCGTCGAAGCAG_3	0	PT
AGATCCATCTGGGCCA_3	0	PT
AGATCGTGTGTCCGGT_3	0	PT
AGATCGTTCGTTATCT_3	2.8788004	PT
AGATGAACAGGCGTTC_3	0	PT
AGCATCAAGAGAGGTA_3	0	PT
AGCCACGGTTCTTGTT_3	0.728601977	PT
AGCCAGCAGTACAGAT_3	1.045887412	PT
AGCCAGCGTGAGATAT_3	0.647496606	PT
AGCTACACAATCGTCA_3	0	PT
AGCTTCCAGGAAAGTG_3	0	PT
AGCTTCCTCCCATACC_3	1.511192196	PT
AGGAATAAGTGCTCGC_3	0.998796753	PT
AGGACTTAGGTAGGCT_3	0	PT
AGGACTTAGTAAAGCT_3	1.149316261	PT
AGGAGGTCAGATCACT_3	0	PT
AGGATAACATCAGTCA_3	0	PT
AGGATCTGTTTCCCAC_3	0.825475525	PT
AGGTGTTGTCGTGGAA_3	0	PT
AGGTTGTCACTGGCCA_3	0.86799911	PT
AGGTTGTCATCCTATT_3	1.209764432	PT
AGGTTGTGTTCTGACA_3	0	PT
AGTAACCCAGCTGTAT_3	1.134126661	PT
AGTACCACAACTTCTT_3	0.557589268	PT
AGTACTGGTCATGACT_3	0.73910108	PT
AGTAGTCAGATCCGAG_3	0	PT
AGTCAACTCGAACCTA_3	1.772438646	PT
AGTCACATCTCCTGCA_3	0.683940127	PT
AGTCATGGTATCCTCC_3	1.16479331	PT
AGTGTTGTCGATTCCC_3	0.383443649	PT
AGTTAGCTCTGCGGGT_3	0.48922828	PT
ATACCTTGTGGACTGA_3	0	PT
ATACTTCTCTCTGACC_3	0	PT
ATATCCTAGCCTGTCG_3	0	PT
ATCCACCCATTCGATG_3	0	PT
ATCCATTAGCTGAGTG_3	0	PT
ATCCTATCATTCACAG_3	0	PT
ATCGATGAGAACGCGT_3	1.166844348	PT
ATCGGATAGCGCCTCA_3	0	PT
ATCTCTAAGCCTAACT_3	1.646912108	PT
ATGACCAGTAGGTGCA_3	1.030524981	PT
ATGACCATCACCCTGT_3	0	PT
ATGCATGCACCAGCCA_3	0	PT
ATGGATCGTCAATCTG_3	0	PT
ATGTCCCCAGGTCCCA_3	0	PT
ATTATCCTCCCATAAG_3	0	PT
ATTCACTGTCCGGACT_3	1.094155469	PT
ATTCAGGCAGCCTTCT_3	0	PT
ATTGTTCTCTATACGG_3	1.007781593	PT
ATTTCTGTCAGGAGAC_3	0	PT
CAAGGGAGTTGTGCCG_3	0.632927275	PT
CAAGGGATCCGAAGGA_3	0	PT
CAATACGGTCCATAGT_3	0.879290496	PT
CAATTTCCACATACGT_3	0.980587053	PT
CACAACAAGACTTGTC_3	0	PT
CACACAAAGGCTGAAC_3	0.609589439	PT
CACGTGGCACCAAATC_3	0.912598216	PT
CACGTGGTCCATAAGC_3	0	PT
CACGTTCTCGAGTCCG_3	0	PT
CAGATACAGAGGTTAT_3	0	PT
CAGATTGTCAAACTGC_3	0.758282104	PT
CAGCAATAGCGTTACT_3	0	PT
CAGCACGGTGAGATCG_3	1.17356377	PT
CAGCCAGAGACGTCCC_3	0	PT
CAGGCCAGTGTCATGT_3	2.324105745	PT
CAGGGCTCAATGCAAA_3	0	PT
CAGTGCGCAGTGTGCC_3	0	PT
CATAGACAGGAACGTC_3	0.801301893	PT
CATGCAAAGAGCCATG_3	0.79752795	PT
CATGCAATCGTGCAGC_3	0	PT
CATGCTCGTCTCAGGC_3	1.16605799	PT
CATTCATTCATTCACT_3	0	PT
CATTGAGGTCTGTAGT_3	0.622020176	PT
CATTGAGGTGCCGGTT_3	0.714189801	PT
CATTGTTAGCGACTGA_3	0.512936554	PT
CCACAAAGTGGTCTCG_3	0.735676069	PT
CCACGAGCATGATCTG_3	1.142867451	PT
CCACGTTAGTAGGTTA_3	1.399112192	PT
CCACGTTCACTCCTGT_3	0	PT
CCACTTGCAGACGGAT_3	0	PT
CCACTTGTCTGTCGCT_3	1.109846089	PT
CCCGGAAGTTACGTAC_3	2.385691157	PT
CCCTGATTCAAAGGTA_3	0	PT
CCCTTAGCAGCCTTCT_3	1.234692021	PT
CCCTTAGGTGTTAGCT_3	1.679263915	PT
CCGAACGAGGAGCTGT_3	0	PT
CCGAACGGTAATGCTC_3	1.860166543	PT
CCGATGGAGTTCACTG_3	3.143050127	PT
CCGATGGCAGCAGTGA_3	0	PT
CCGATGGTCTGCCTGT_3	0	PT
CCGGTGAAGCTGACTT_3	1.334183853	PT
CCGGTGAAGTATTAGG_3	0.799991903	PT
CCTACGTCAACTGCCG_3	0	PT
CCTCACATCGGATTAC_3	1.764695374	PT
CCTTTGGGTCGGCTAC_3	1.517169341	PT
CGAGTGCCAGCTGAAG_3	0	PT
CGAGTTAGTGTCCTAA_3	0	PT
CGATGCGTCACTACGA_3	0	PT
CGCATGGAGAGTCTTC_3	0	PT
CGCATGGTCAACGAGG_3	0.830930851	PT
CGCCAGAGTAGCGAGT_3	1.066279215	PT
CGCCATTCACTACCGG_3	0.954734116	PT
CGCGTGATCACAACCA_3	0	PT
CGGACACTCATTTGGG_3	0.554769097	PT
CGGGTGTTCCGTACGG_3	1.887684477	PT
CGTAAGTCAAATGAGT_3	0.698519243	PT
CGTAAGTCAATGGCCC_3	1.916630177	PT
CGTAATGGTCGGCACT_3	1.481441893	PT
CGTCAAACAAAGCTAA_3	2.077470725	PT
CGTCCATTCGCCCAGA_3	0	PT
CGTGAATCATACCATG_3	0	PT
CGTGAATGTGTAAACA_3	0.52962735	PT
CGTGATATCGTCAACA_3	0	PT
CGTTCTGGTGTGTGGA_3	0	PT
CGTTCTGGTTCATCGA_3	1.85942402	PT
CGTTGGGTCTTCGTGC_3	1.896665103	PT
CTAACCCGTCGTACTA_3	0.924786362	PT
CTAAGTGTCATGAGTC_3	1.287971002	PT
CTACCCAGTGACATCT_3	0	PT
CTATCTAGTTAGTTCG_3	1.498460781	PT
CTCAATTCAAATACAG_3	0	PT
CTCATGCTCGCTATTT_3	1.085466816	PT
CTCATTACAGCGAGTA_3	0	PT
CTCCCAATCTGAATCG_3	1.51222715	PT
CTCCCTCCATCCGGCA_3	0	PT
CTCCGATAGATTGATG_3	0	PT
CTCCGATGTTTGGGTT_3	0	PT
CTCGAGGTCATCTACT_3	1.59668025	PT
CTCTGGTGTTAATCGC_3	0.640682392	PT
CTGAGCGTCAAATGCC_3	0	PT
CTGCCTATCTTTGATC_3	1.252905866	PT
CTGGACGAGTACGTCT_3	1.097070791	PT
CTGGTCTAGCCTGCCA_3	0.766168272	PT
CTGTACCTCCATACTT_3	0	PT
CTGTAGAAGACTTCGT_3	0.737055596	PT
CTGTCGTCAGGCTCTG_3	1.700585894	PT
CTTACCGAGAGCCTGA_3	1.707047536	PT
CTTCAATTCCTAGAGT_3	0	PT
CTTCCTTTCCAGGACC_3	0	PT
CTTCTCTCAAAGGAGA_3	0	PT
CTTCTCTGTAACTGCT_3	0	PT
CTTGAGAGTCGTGTTA_3	0	PT
CTTGATTAGCGTGAGT_3	0.886708732	PT
CTTTCAAGTCCGGACT_3	0	PT
GAAACCTCAGCGTACC_3	1.138603949	PT
GAAATGATCCACGGAC_3	1.694066061	PT
GAAATGATCCGGCAGT_3	1.334214806	PT
GAACACTTCGGATAAA_3	0.974324637	PT
GAACGTTTCTTAGCTT_3	1.623436268	PT
GAAGCCCCATTGTACG_3	0	PT
GAAGGGTAGTCACGCC_3	0.885623419	PT
GAAGTAAGTCTCAGGC_3	0.648090762	PT
GAATAGACAAGCCATT_3	0	PT
GAATCACAGTAAGACT_3	0	PT
GAATCGTTCCATTTGT_3	0	PT
GACAGCCAGGTGGTTG_3	0	PT
GACATCAAGTGACACG_3	1.061799188	PT
GACCAATTCAAAGCCT_3	0	PT
GACCCTTAGGTGCATG_3	0	PT
GACTCAAGTGTCTTCC_3	0.923682789	PT
GACTCTCTCTAAGGAA_3	0	PT
GACTGATTCCTAGAGT_3	0	PT
GAGTCATCATTGCAAC_3	0.620543361	PT
GAGTTACCACGGATCC_3	0	PT
GAGTTGTAGACGACGT_3	0	PT
GAGTTGTCAGCATGCC_3	0	PT
GATCGTACAAACGGCA_3	2.42808962	PT
GATGACTTCTCCTGTG_3	0	PT
GATGAGGTCATTCGGA_3	0	PT
GATGAGGTCGTGCGAC_3	0	PT
GATGGAGCACCCTAAA_3	1.84173923	PT
GATGGAGCATTGACAC_3	1.370932928	PT
GATGTTGCAGTAGAAT_3	1.47673356	PT
GATTCGAGTACGACAG_3	1.225118121	PT
GATTCGATCTCCATAT_3	1.313150777	PT
GATTGGTTCCTCAGGG_3	0	PT
GCAACATTCCGCAAAT_3	0	PT
GCACATATCACGATAC_3	0.626296435	PT
GCACGTGCAGTCTACA_3	1.391977258	PT
GCACTAACATATAGCC_3	0	PT
GCAGGCTCAGCACCCA_3	0	PT
GCAGTTAGTCCTTTGC_3	2.080807926	PT
GCATCGGCACTAAACC_3	1.969918638	PT
GCATTAGAGATTACCC_3	0	PT
GCATTAGAGCTGACAG_3	1.119674007	PT
GCCAGGTTCCTTATCA_3	1.448850694	PT
GCCATGGTCAAGCCAT_3	0.69209697	PT
GCCATTCAGGAGGTTC_3	0.781312247	PT
GCCATTCGTGCGTGCT_3	1.679567029	PT
GCCGATGTCCCTTCCC_3	1.329955152	PT
GCCGTGAAGATACAGT_3	1.212447075	PT
GCCTGTTCATCCGGTG_3	0.812544615	PT
GCTCAAAAGTAGGGTC_3	1.240439244	PT
GCTGCAGAGTATTAGG_3	0.974065977	PT
GCTGGGTAGAATCGTA_3	0	PT
GGAACCCTCTTAGCAG_3	1.243494278	PT
GGACGTCGTTCAAACC_3	0	PT
GGAGGATGTAGGTGCA_3	1.417484392	PT
GGAGGATTCGGATTAC_3	1.37261667	PT
GGATCTAGTAACATCC_3	0.827650408	PT
GGATCTAGTACTCGCG_3	0	PT
GGCGTCAAGCGATGAC_3	0	PT
GGGACAAAGTTACGGG_3	0	PT
GGGACAAGTCCTATAG_3	0	PT
GGGCCATAGAGTTGTA_3	0.561036623	PT
GGGCCATTCCGTTGGG_3	2.156652793	PT
GGTAATCGTAGTATAG_3	1.645526125	PT
GGTCTGGGTGTTACAC_3	0	PT
GGTGTTAGTGAGGCAT_3	1.758961012	PT
GGTGTTAGTGGGTTGA_3	1.096496925	PT
GTACAACAGAACGTGC_3	2.391848996	PT
GTACAGTCAACGTAAA_3	0.737941263	PT
GTAGAAAGTAGCGTAG_3	0	PT
GTAGATCTCACTTGTT_3	1.119999632	PT
GTAGCTAAGACCTCAT_3	0.752747222	PT
GTAGCTATCAGTAGGG_3	2.293031903	PT
GTATTGGCATCACAGT_3	0.92217944	PT
GTCAAACCACTTCAAG_3	1.194620218	PT
GTCAAGTCAATTCACG_3	0	PT
GTCAAGTTCCATGAGT_3	1.423053277	PT
GTCACGGGTCATTGCA_3	0.5006521	PT
GTCACTCCAACAAGTA_3	0.650886113	PT
GTCACTCTCAAATAGG_3	0	PT
GTCATTTCAACTCATG_3	1.205065171	PT
GTCCTCAAGAGAATCT_3	0	PT
GTCCTCACAGATACCT_3	1.088278168	PT
GTCCTCACAGGATGAC_3	1.406475869	PT
GTCGAATCACCAGCTG_3	0.952384982	PT
GTCGTAAGTGTTAAAG_3	0	PT
GTCTAGAAGGTATTGA_3	0	PT
GTCTAGATCAAGTCTG_3	0	PT
GTCTCACTCCATCAGA_3	1.940423744	PT
GTGACGCCAAAGCACG_3	2.317546746	PT
GTGACGCCAGAGATTA_3	0	PT
GTGCAGCAGATTGTGA_3	2.243201212	PT
GTGCGTGGTGTTACTG_3	0	PT
GTGCTTCTCTGAGGTT_3	0.952212179	PT
GTGGAAGGTGAAGCGT_3	0	PT
GTGGTTAGTTCGAAGG_3	1.338217694	PT
GTGTAACAGCACTAGG_3	0.854856658	PT
GTGTTAGCAAACGAGC_3	1.236015087	PT
GTTCATTGTCAAGCCC_3	0	PT
GTTCATTGTGATCGTT_3	0	PT
GTTCTATTCAACTGGT_3	0.849589891	PT
GTTGTGACAGGCAATG_3	0	PT
TAACGACGTGTGACCC_3	0	PT
TAAGCCAAGCGCTGCT_3	1.483423827	PT
TAAGCGTCAGCTTTCC_3	0.90061531	PT
TAAGTCGCAAATACAG_3	1.437595515	PT
TAATTCCTCCATCTGC_3	0.889471868	PT
TACATTCAGGAGATAG_3	1.558135984	PT
TACCGAACAGCTCTGG_3	0	PT
TACCGAAGTTCGGCTG_3	0	PT
TACCGGGTCACTCTTA_3	0	PT
TACCTGCCAATAAGGT_3	0	PT
TACTTCAGTTTGTTGG_3	0	PT
TACTTGTTCATTCGTT_3	0	PT
TAGACCACAGCATCTA_3	0	PT
TAGGGTTCAAGGTCTT_3	0.73624669	PT
TAGGTTGCAGAGAATT_3	0.637571548	PT
TATCCTATCCGAGAAG_3	0	PT
TATCTTGGTGACTGAG_3	1.14375605	PT
TATGTTCAGTCCTGTA_3	0	PT
TATGTTCGTGAGGATC_3	1.490983751	PT
TCAAGACGTGCGTTTA_3	2.031835264	PT
TCAAGCATCTCTCTAA_3	0.613344997	PT
TCAAGTGTCTGTCCCA_3	0.797639766	PT
TCAATCTTCTACTGAG_3	0	PT
TCACATTTCAAGCCCG_3	0.685844966	PT
TCACTATAGTCGGCCT_3	0.677150609	PT
TCAGCCTAGAATTTGG_3	0.793644206	PT
TCAGGTAGTACTGAGG_3	0	PT
TCAGTGAAGAAGGCTC_3	0	PT
TCAGTTTTCGCACTCT_3	0	PT
TCATACTGTCGTCTCT_3	0	PT
TCATACTGTCTACGTA_3	0.969573389	PT
TCATATCAGACTGTTC_3	1.084685384	PT
TCATCATCAATAGGAT_3	1.575005418	PT
TCATTGTAGAAACTCA_3	0	PT
TCATTGTAGGCTATCT_3	1.171245747	PT
TCCACCACAGCTGCCA_3	0.637805682	PT
TCCACCACAGGCACTC_3	0	PT
TCCCAGTGTAGGATAT_3	1.380515704	PT
TCCGATCTCCCTGTTG_3	0.813799706	PT
TCGACCTAGCTCTATG_3	0	PT
TCGACGGTCGTGTGAT_3	2.16786055	PT
TCGATTTTCTCATAGG_3	1.048978936	PT
TCGCTCATCGTTCCCA_3	0	PT
TCGGGCAAGGTAGTCG_3	1.829172105	PT
TCGGGCACACTCCACT_3	0	PT
TCGGTCTCATGACTGT_3	0.457586175	PT
TCGTGGGAGTGTAGAT_3	1.68401425	PT
TCGTGGGTCTCGAGTA_3	0	PT
TCTATCAAGGGCAGGA_3	2.64401982	PT
TCTATCACAGCGGTTC_3	1.89730814	PT
TCTGGCTAGTTAACAG_3	0	PT
TCTTAGTTCACGTAGT_3	1.741967031	PT
TCTTAGTTCTTAGCAG_3	0	PT
TCTTCCTGTTTGTTCT_3	0.67736363	PT
TGACAGTAGAGGTTAT_3	0.65506981	PT
TGACAGTGTAACAGGC_3	1.726242495	PT
TGACAGTGTCTCAAGT_3	0	PT
TGACCCTAGCTTGTTG_3	0	PT
TGACCCTTCCACTTTA_3	0.725923462	PT
TGAGCGCAGCCTGAAG_3	1.089200104	PT
TGAGGGACACGTCGGT_3	0.542417429	PT
TGAGTCAAGCAAGTGC_3	1.459900953	PT
TGATGGTGTACCGCGT_3	0	PT
TGATGGTTCTGTACAG_3	0	PT
TGCACGGAGTTTCGAC_3	0.584537609	PT
TGCAGATGTGAGGATC_3	0	PT
TGCAGGCTCTAGCCAA_3	1.490222938	PT
TGCCGAGAGAGCAAGA_3	0	PT
TGCGATACAAGCCCAC_3	0.793353391	PT
TGCGGCAGTCAACATC_3	0	PT
TGCTCCAAGAGGGCGA_3	1.15632836	PT
TGGAGGAGTTATTCCT_3	1.247529759	PT
TGGGAGACATGCACTA_3	0.824291755	PT
TGGGCGTGTGCATGTT_3	1.218647006	PT
TGGGCTGGTGACCTGC_3	2.252176204	PT
TGGTAGTAGTTCCAGT_3	0	PT
TGTAAGCAGCCAACCC_3	0	PT
TGTGGCGAGTCTCTGA_3	0	PT
TTACAGGTCGGTTAGT_3	0	PT
TTACCATTCCGCGATG_3	0	PT
TTACGTTAGGCTTCCG_3	1.986039532	PT
TTATTGCTCTCGGTCT_3	0.91067211	PT
TTCAATCTCACACCGG_3	1.758016361	PT
TTCACGCTCGAGAAAT_3	0	PT
TTCAGGAGTCTTCCGT_3	0	PT
TTCCGGTAGTTCCTGA_3	1.417412203	PT
TTCCGTGAGCGCATCC_3	0	PT
TTCCGTGTCGGCGATC_3	0.689303989	PT
TTCGGTCTCATAGACC_3	2.042433124	PT
TTCTAACGTAACCCGC_3	0	PT
TTCTCTCAGACTAAGT_3	0	PT
TTGAGTGTCGTGGTAT_3	1.887883455	PT
TTGCATTGTTAAGAAC_3	0	PT
TTGCCTGCAAAGACGC_3	0	PT
TTGCTGCGTGGACTAG_3	0	PT
TTGGGTATCTGAATGC_3	0.547601651	PT
TTGGTTTTCTGAATGC_3	0.827272222	PT
TTGTTCAAGACCAGAC_3	1.093704672	PT
TTTACCAAGAATTGCA_3	2.355823336	PT
TTTACTGCAATACCTG_3	0	PT
TTTCACATCATACAGC_3	1.250452071	PT
TTTCAGTAGTTGCGCC_3	1.451937572	PT
TTTGACTGTGTGTGTT_3	1.931363031	PT
AAACCCAAGTTGTCGT_4	2.939420916	PT
AAACGAAGTGCACAAG_4	2.685598777	PT
AAACGAAGTGGAGAAA_4	1.617031648	PT
AAACGCTAGAAGAACG_4	2.642386616	PT
AAACGCTCAGAAGCTG_4	0.93737667	PT
AAACGCTCAGCAGGAT_4	3.299146184	PT
AAACGCTGTAGAGGAA_4	2.415417109	PT
AAACGCTTCGCGGACT_4	2.323162613	PT
AAAGAACCAACTGGTT_4	2.566252461	PT
AAAGGGCAGCTGAAAT_4	2.656227593	PT
AAAGGGCCATGACTAC_4	0	PT
AAAGGGCTCGCTGCGA_4	1.139134052	PT
AAAGGGCTCTTGTTAC_4	2.28541862	PT
AAAGTCCAGCTGCCAC_4	1.15515264	PT
AAAGTCCTCTCCGCAT_4	1.69611433	PT
AAATGGAAGGGTATAT_4	2.200353048	PT
AACAACCCAAATAGCA_4	1.784747152	PT
AACAACCCAGCAGTGA_4	2.651474008	PT
AACAACCGTAGCGCTC_4	1.281612048	PT
AACAAGATCACGATAC_4	0	PT
AACACACCACCTCGTT_4	2.090294337	PT
AACCAACCAAGGTCTT_4	2.426347129	PT
AACCAACGTCGCTGCA_4	3.011607965	PT
AACCAACGTCTGCCTT_4	0	PT
AACCACAAGAGATTCA_4	1.999590787	PT
AACCACACAGTAGTGG_4	0	PT
AACCACAGTGGCACTC_4	1.68644226	PT
AACCACAGTTCAATCG_4	1.849283126	PT
AACCATGAGGTCGAGT_4	2.262150603	PT
AACCATGCACAATGAA_4	1.445488796	PT
AACCATGCATAGACTC_4	2.779845594	PT
AACCATGTCGAGAAAT_4	3.270662993	PT
AACCCAACACTGAGTT_4	1.98684775	PT
AACCCAACAGCTGAGA_4	1.82809071	PT
AACCTGATCTTTGCTA_4	2.462483624	PT
AACCTTTAGTCTTGGT_4	2.004889572	PT
AACCTTTCAAACTGCT_4	0	PT
AACCTTTGTACACGTT_4	3.363320289	PT
AACCTTTTCGCGAAGA_4	2.205685844	PT
AACGGGAGTCTCGGAC_4	3.033620568	PT
AACGGGAGTGTATCCA_4	0	PT
AACTTCTCACCGTGCA_4	0.763555457	PT
AACTTCTTCCCGTGTT_4	2.376230892	PT
AAGAACACATACCAGT_4	2.188992199	PT
AAGAACATCTCTTCAA_4	2.670585553	PT
AAGACAAAGTCTTCCC_4	1.408103084	PT
AAGACTCAGCGTTCCG_4	0.796637991	PT
AAGACTCCAGATGCGA_4	2.43725616	PT
AAGACTCGTCCCAAAT_4	3.027921288	PT
AAGATAGGTTCGGCCA_4	2.422368245	PT
AAGCATCGTGTTCAGT_4	1.141635525	PT
AAGCATCTCCAGGACC_4	1.17039211	PT
AAGCCATCAGGGCTTC_4	2.675814358	PT
AAGCGAGGTCAAGGCA_4	0	PT
AAGCGAGGTGTCCGGT_4	2.820921096	PT
AAGCGTTCAACGTATC_4	1.119051057	PT
AAGCGTTCATGGACAG_4	2.133375487	PT
AAGCGTTGTGGATGAC_4	1.611508941	PT
AAGGAATGTATGAAAC_4	0	PT
AAGGAATGTCCGAAAG_4	1.389076128	PT
AAGGTAAAGTTGTAGA_4	2.17332921	PT
AAGGTAACACAAGCAG_4	1.372117873	PT
AAGGTAACATGACAAA_4	1.063504846	PT
AAGGTAATCACGATAC_4	1.409295177	PT
AAGTACCAGGTAAAGG_4	2.781859806	PT
AAGTCGTTCACTTTGT_4	2.103096443	PT
AAGTGAAAGGAGATAG_4	1.869154448	PT
AAGTGAACAGATAAAC_4	2.32117989	PT
AAGTGAAGTCCACATA_4	2.829872802	PT
AAGTGAATCCGAACGC_4	2.594287175	PT
AAGTTCGAGCGCAATG_4	2.613621717	PT
AAGTTCGAGGTGCATG_4	2.25919336	PT
AAGTTCGGTGAGTAAT_4	2.658177263	PT
AATAGAGGTGTTCCTC_4	2.706626743	PT
AATAGAGTCCACTTCG_4	2.065676944	PT
AATAGAGTCCGATGTA_4	3.2819171	PT
AATAGAGTCGCACGGT_4	0	PT
AATAGAGTCTTAGCCC_4	1.007603584	PT
AATCACGCACCATAAC_4	2.07467512	PT
AATCACGGTGCGACAA_4	2.141413767	PT
AATCGACGTAGCTGCC_4	2.675376283	PT
AATGAAGCACTGATTG_4	2.233585582	PT
AATGAAGGTAGCGCTC_4	2.225347438	PT
AATGAAGTCTCGTCAC_4	0.712915853	PT
AATGAAGTCTCTGCCA_4	2.362855894	PT
AATGACCAGTTTCGGT_4	2.008846221	PT
AATGCCAAGGGAGGAC_4	2.806315345	PT
AATGGAAGTGGTTTAC_4	3.151512166	PT
AATGGCTAGGGAGGGT_4	3.097532151	PT
AATTCCTGTAACTAAG_4	2.668386343	PT
AATTCCTGTACTCGAT_4	2.272878064	PT
AATTTCCCATATACCG_4	2.342866381	PT
ACAAAGAAGACCAGCA_4	1.252701516	PT
ACAAAGACACAAAGTA_4	2.028913615	PT
ACAACCAGTCCCTAAA_4	2.077487549	PT
ACAAGCTCATATGGCT_4	0.654039999	PT
ACACAGTAGCGCTTCG_4	2.748578497	PT
ACACAGTTCAAGGTGG_4	2.352245533	PT
ACACAGTTCTTGAGCA_4	1.674319303	PT
ACACCAAAGTATAGGT_4	2.36791477	PT
ACACGCGCAGCGAGTA_4	2.706288135	PT
ACACGCGTCAGCATTG_4	2.516436071	PT
ACAGAAACATAGACTC_4	0	PT
ACAGAAAGTATGAAAC_4	2.756858468	PT
ACAGAAATCCTCACCA_4	2.656249251	PT
ACAGCCGCAGTTGGTT_4	2.249327656	PT
ACAGCCGTCCGCACTT_4	2.524983683	PT
ACAGCCGTCGACGAGA_4	2.802268525	PT
ACAGGGACACCTGCTT_4	1.78815162	PT
ACAGGGAGTGCTTCAA_4	0	PT
ACATCCCAGCCTGCCA_4	0	PT
ACATCGAAGATCGACG_4	2.599460142	PT
ACATCGACAGTTAGAA_4	0	PT
ACATCGATCGCAGTTA_4	1.211562677	PT
ACATTTCAGCTTCGTA_4	2.395188457	PT
ACCAAACGTCACAATC_4	2.51606205	PT
ACCAAACTCGCCTTTG_4	1.707322306	PT
ACCAACAAGGTTCTTG_4	2.875975493	PT
ACCAACACATTGTGCA_4	2.410668122	PT
ACCAACATCTGGAGAG_4	2.330748378	PT
ACCACAAAGTGTTCCA_4	3.144024923	PT
ACCATTTAGAAACACT_4	1.503966306	PT
ACCATTTAGATCGCTT_4	2.164109037	PT
ACCATTTAGCTAGATA_4	2.610621868	PT
ACCCAAACAGAAGTGC_4	2.334028092	PT
ACCCTCACAGAACATA_4	2.378268045	PT
ACCCTTGAGCGCCTAC_4	2.754030015	PT
ACCCTTGTCCTTATCA_4	2.980600986	PT
ACCCTTGTCTATTGTC_4	2.14924822	PT
ACCGTTCGTAGTCGTT_4	0.820085785	PT
ACCGTTCGTTGGATCT_4	2.637726055	PT
ACCGTTCTCGTTCCTG_4	3.159549638	PT
ACCTACCAGGGTCACA_4	1.322848099	PT
ACCTACCGTCACCTTC_4	2.180951575	PT
ACCTGAATCTTGGAAC_4	2.447453721	PT
ACCTGTCAGGGAGATA_4	2.686862317	PT
ACGATCATCAAGAATG_4	0.921518283	PT
ACGATCATCGGAACTT_4	3.009557428	PT
ACGATGTAGCAATAGT_4	1.743190518	PT
ACGATGTGTTGAAGTA_4	3.47731033	PT
ACGGAAGGTGCTTATG_4	2.430080246	PT
ACGGGTCTCGGTCATA_4	2.740052951	PT
ACGGGTCTCTCTATGT_4	1.372316853	PT
ACGGTCGTCCGTTGGG_4	1.823958319	PT
ACGGTCGTCGTGTTCC_4	0	PT
ACGGTTAGTTTCCATT_4	0	PT
ACGTAACAGGAGACCT_4	2.367036708	PT
ACGTAACCATGATCTG_4	3.091397718	PT
ACGTAACTCGAGAACG_4	3.017810977	PT
ACGTACAGTCCAAATC_4	2.586153724	PT
ACGTAGTCAGTTGTCA_4	1.972436227	PT
ACGTCCTAGAGAGAAC_4	2.279233167	PT
ACGTCCTTCCGGTAAT_4	2.586048875	PT
ACTACGAAGTGCTACT_4	2.545311314	PT
ACTACGAAGTGGTGAC_4	3.024916074	PT
ACTACGATCGACATTG_4	0.860258663	PT
ACTATCTAGCAGCCCT_4	2.375231297	PT
ACTATCTTCAAGAATG_4	2.263062929	PT
ACTATGGAGCATGATA_4	2.263037321	PT
ACTATTCAGCGAGTAC_4	3.043110976	PT
ACTATTCAGGCATGGT_4	0	PT
ACTATTCGTGCCTGCA_4	1.008316308	PT
ACTCCCAAGCGTCAAG_4	2.722852099	PT
ACTCCCACACAAGCCC_4	0	PT
ACTCCCAGTCGTGGTC_4	2.248580714	PT
ACTCCCAGTGGCTTGC_4	1.598355654	PT
ACTCTCGAGCATTTGC_4	1.110512359	PT
ACTCTCGTCTGAGGTT_4	1.52265545	PT
ACTGATGAGGCAGTCA_4	2.725394674	PT
ACTGATGGTATACAGA_4	1.532525499	PT
ACTGATGTCCTCGCAT_4	2.567882431	PT
ACTGCAAAGAGAGTGA_4	2.553553514	PT
ACTGCAACAATCAAGA_4	1.124773741	PT
ACTGCAACATTGTACG_4	1.74100839	PT
ACTGCAAGTTATGTGC_4	1.621379731	PT
ACTGCAATCCCGTGTT_4	0	PT
ACTGTCCGTAGGACTG_4	0	PT
ACTGTGAAGAATACAC_4	2.198852869	PT
ACTGTGAGTCGTGCCA_4	2.749301085	PT
ACTGTGAGTGAGACCA_4	2.300558692	PT
ACTGTGAGTGGACCAA_4	2.985824992	PT
ACTGTGATCTGTGCGG_4	3.087408614	PT
ACTTAGGTCCGATCTC_4	1.574766132	PT
ACTTATCAGTAGACCG_4	3.065676545	PT
ACTTATCTCCGAACGC_4	1.222233266	PT
ACTTCCGAGGAAGTAG_4	1.82342429	PT
ACTTCCGAGTAAGGGA_4	0	PT
ACTTCGCCAACTCGTA_4	2.227438773	PT
ACTTCGCCAGATCCTA_4	2.624348381	PT
ACTTTCACAAGCTACT_4	2.554964504	PT
ACTTTCACACTTTATC_4	0.767061609	PT
ACTTTGTGTACCTAGT_4	1.610576918	PT
ACTTTGTTCACACGAT_4	2.446036027	PT
ACTTTGTTCCGCAGTG_4	2.463141827	PT
ACTTTGTTCTGTCAGA_4	1.456104319	PT
AGAAATGAGTAGATCA_4	2.886763495	PT
AGAAATGCAATACGCT_4	1.427521248	PT
AGAAATGGTCGTGCCA_4	2.883291478	PT
AGAAATGTCAAGTCGT_4	1.37422081	PT
AGAACAAAGCGTGCTC_4	2.812393912	PT
AGAACAACACACTGGC_4	2.889767736	PT
AGAACAAGTGTGGTCC_4	2.656984695	PT
AGAACCTAGGTTGCCC_4	0	PT
AGAACCTTCATCGGGC_4	3.137611752	PT
AGAACCTTCGTGCGAC_4	3.042051287	PT
AGAAGCGAGGGCAACT_4	2.163077026	PT
AGAAGTACACAGTACT_4	2.745580025	PT
AGACAAAGTACGGTTT_4	1.621464873	PT
AGACAGGAGGCTTAGG_4	1.582405777	PT
AGACAGGAGTACAGAT_4	2.038454361	PT
AGACCATCAGAAATTG_4	1.541681315	PT
AGACCCGGTTGATCGT_4	2.056507405	PT
AGACTCACAGCAAGAC_4	2.374095494	PT
AGAGAATAGTGGTCAG_4	2.137793606	PT
AGAGAATTCCTTCGAC_4	2.735781635	PT
AGAGAATTCTCACCCA_4	0	PT
AGAGAGCGTTAAGAAC_4	2.10307217	PT
AGAGCAGCAGCAGTTT_4	1.898399764	PT
AGAGCCCAGGATTTGA_4	1.691449096	PT
AGAGCCCAGGTCTACT_4	1.005078263	PT
AGAGCCCTCCAAGAGG_4	2.002360985	PT
AGAGCCCTCCAATGCA_4	2.516569684	PT
AGATAGAAGCGTGCTC_4	2.333389843	PT
AGATAGAAGGTCCTGC_4	2.714267105	PT
AGATAGAGTGTATTCG_4	2.144925041	PT
AGATAGATCACTAGCA_4	0	PT
AGATCCAAGATCCGAG_4	1.373743506	PT
AGATCCAGTGTTCGTA_4	2.558595586	PT
AGATGAACAGTAACAA_4	1.111809702	PT
AGATGAATCGTGAGAG_4	3.148772726	PT
AGATGCTTCGGCCTTT_4	2.283336259	PT
AGATGCTTCTGGCCGA_4	0	PT
AGCCACGAGAAATTCG_4	2.154935396	PT
AGCCACGAGCGACAGT_4	1.735609687	PT
AGCCACGCAAGCGGAT_4	0	PT
AGCCACGCACCAAATC_4	1.091879158	PT
AGCGCCAAGTGTCATC_4	2.858037277	PT
AGCGCCACAAGTCATC_4	2.471274218	PT
AGCGCTGAGAAGGATG_4	2.547001443	PT
AGCGCTGAGACGGAAA_4	1.392680936	PT
AGCGCTGTCCAGTTCC_4	2.838720516	PT
AGCGTATAGAGAGCAA_4	2.769552918	PT
AGCGTATAGGATTTCC_4	3.151766548	PT
AGCGTATAGTGCGACA_4	2.276755804	PT
AGCGTATGTGCCCAGT_4	1.61530114	PT
AGCGTATTCTTAATCC_4	1.42665828	PT
AGCGTCGCATCCCACT_4	2.514512265	PT
AGCGTCGGTTTAGTCG_4	1.43853165	PT
AGCTACAGTAGTTACC_4	0	PT
AGCTACATCAGCTGAT_4	1.371631375	PT
AGCTCAAAGGAGGGTG_4	3.074084416	PT
AGCTTCCAGATGATTG_4	1.540082787	PT
AGCTTCCAGCACTAAA_4	2.164992238	PT
AGCTTCCTCCAATCCC_4	0	PT
AGCTTCCTCCTTACCG_4	2.386245658	PT
AGGAAATAGTCTGCGC_4	2.921443818	PT
AGGAAATTCACTGTTT_4	2.161344707	PT
AGGAATATCGCCCAGA_4	1.085115776	PT
AGGACGAAGATGTTGA_4	2.037253931	PT
AGGACGAAGGCATGCA_4	2.960072087	PT
AGGATAACACGCGGTT_4	1.997382538	PT
AGGATAATCATAGAGA_4	2.848181784	PT
AGGATCTAGTGGTCAG_4	0.989285805	PT
AGGCATTAGCTTGTTG_4	2.307589747	PT
AGGCATTGTGTGATGG_4	0	PT
AGGCATTTCAACTGGT_4	1.895050754	PT
AGGCCACAGGTAAACT_4	2.322198331	PT
AGGCCACCAGAGGTAC_4	2.534324039	PT
AGGCTGCAGGCGTTAG_4	2.808469697	PT
AGGCTGCCAGCTCTGG_4	0	PT
AGGGCTCAGTTCCGGC_4	0	PT
AGGGCTCTCTTCTGTA_4	1.407307309	PT
AGGGTGAAGCAGCACA_4	2.022756042	PT
AGGGTGAGTATGGTAA_4	0.954648299	PT
AGGGTTTAGCGCTTCG_4	1.412763384	PT
AGGGTTTCACAAGCCC_4	2.588564685	PT
AGGTAGGTCCCTCGAT_4	1.96925743	PT
AGGTAGGTCGCATGAT_4	2.306187722	PT
AGGTCATGTACGAGCA_4	2.909069998	PT
AGGTCATGTTAGAAGT_4	2.783122512	PT
AGGTCTAGTATGGTTC_4	2.338007494	PT
AGGTCTAGTTGGGTTT_4	1.998404907	PT
AGGTGTTAGAGTCTTC_4	2.060105036	PT
AGGTGTTAGGTCTTTG_4	2.317340339	PT
AGGTTACGTCTAGGCC_4	0	PT
AGGTTACTCTGATGGT_4	2.344517186	PT
AGGTTGTAGACTCATC_4	2.059344562	PT
AGGTTGTAGACTTCAC_4	1.705464087	PT
AGGTTGTCAAGCACCC_4	2.119414896	PT
AGGTTGTCAAGTGTCT_4	2.336487178	PT
AGGTTGTCAGTCCGTG_4	1.604629277	PT
AGGTTGTGTCACTCTC_4	2.304099533	PT
AGTACCAAGGCCTAAG_4	2.800280001	PT
AGTACCACAAGAGTAT_4	0	PT
AGTACCACACTGGCGT_4	2.413572573	PT
AGTACTGGTTGCCATA_4	2.174151576	PT
AGTAGCTAGGCGTTGA_4	2.513001359	PT
AGTAGCTGTATGATCC_4	1.143232786	PT
AGTAGCTGTGCGACAA_4	2.661634668	PT
AGTAGCTGTGGATTTC_4	1.615543856	PT
AGTAGTCTCCAGTGTA_4	0	PT
AGTAGTCTCTTCGGTC_4	2.667381112	PT
AGTCAACAGGACGGAG_4	2.934169124	PT
AGTCAACCACTGTTCC_4	2.161631552	PT
AGTCAACCAGCAGTTT_4	1.852493334	PT
AGTCAACCATATGCGT_4	0	PT
AGTCAACTCGCCCAGA_4	1.860957221	PT
AGTCACAAGCAAATGT_4	1.813667354	PT
AGTCACAAGGTCCTGC_4	3.117932342	PT
AGTGACTTCGGCTCTT_4	1.985443556	PT
AGTGATCAGAGCGACT_4	1.799309223	PT
AGTGATCTCACTCTTA_4	2.656930923	PT
AGTGCCGAGGCATTTC_4	2.443797647	PT
AGTGCCGAGTGCCGAA_4	2.20990207	PT
AGTGCCGGTAAGGAGA_4	2.074729828	PT
AGTGCCGGTTCGTGCG_4	2.149359781	PT
AGTTAGCCAAGTTTGC_4	2.43379073	PT
AGTTAGCCATTCTGTT_4	3.167546027	PT
AGTTAGCGTAGGACTG_4	2.571596453	PT
AGTTCCCAGCACCGAA_4	0	PT
AGTTCCCCATAGAAAC_4	2.324390144	PT
AGTTCGACAAGTATAG_4	1.918558339	PT
AGTTCGATCATTTCGT_4	2.627711458	PT
ATACCGAAGGCGTTGA_4	1.850972386	PT
ATACCGAAGTTTGAGA_4	2.166964874	PT
ATACCTTGTGGCCACT_4	0	PT
ATACCTTGTGGTGATG_4	2.45066224	PT
ATACCTTGTTTACCTT_4	1.327281523	PT
ATACCTTTCCGTGGCA_4	2.452996558	PT
ATACTTCGTGATGTAA_4	3.008021277	PT
ATAGACCCAGTGACCC_4	0.849093331	PT
ATAGAGACAGTCGTTA_4	2.073070864	PT
ATAGAGACATCATTTC_4	2.59448699	PT
ATAGGCTCAAGAGTGC_4	1.373926793	PT
ATATCCTAGCAAGTGC_4	2.40626008	PT
ATATCCTCAATACGAA_4	2.033473758	PT
ATATCCTCATGCACTA_4	1.880441644	PT
ATATCCTGTTCCGCGA_4	1.578901422	PT
ATCACAGGTCTACGAT_4	2.844735057	PT
ATCACTTGTTGCGGCT_4	0	PT
ATCACTTTCATCTATC_4	1.343599205	PT
ATCAGGTAGCGACATG_4	2.213166912	PT
ATCAGGTGTGTACGCC_4	2.403544985	PT
ATCAGGTGTTTCGATG_4	3.058482763	PT
ATCAGGTTCAAGTAAG_4	2.740199217	PT
ATCAGGTTCCATGATG_4	2.057696411	PT
ATCATTCCACCTCAGG_4	2.608495563	PT
ATCCACCCAGTTTCGA_4	2.139091179	PT
ATCCATTCAAGATCCT_4	2.660751708	PT
ATCCATTCATTGACCA_4	0	PT
ATCCCTGAGCCGATAG_4	2.755909706	PT
ATCCCTGAGCTAAGTA_4	1.724635052	PT
ATCCCTGTCGCCAGAC_4	2.882512042	PT
ATCCGTCTCCCGAACG_4	2.294637285	PT
ATCCTATAGGATATAC_4	1.176070154	PT
ATCCTATCATCACAGT_4	1.532551648	PT
ATCCTATGTACAGTTC_4	1.644494569	PT
ATCCTATTCCACAGGC_4	0.468639668	PT
ATCGATGAGAGAGCCT_4	1.780141339	PT
ATCGATGTCGCAAGAG_4	2.411259864	PT
ATCGCCTGTTTGAACC_4	2.788371784	PT
ATCGGCGCAAGTGCAG_4	2.168523882	PT
ATCGTAGGTTCAAGTC_4	2.33517939	PT
ATCGTCCAGTGCCTCG_4	2.732695278	PT
ATCGTCCAGTTCCATG_4	1.30167254	PT
ATCGTCCCAGATCCTA_4	2.439318061	PT
ATCTCTAGTCAGATTC_4	0	PT
ATCTTCAGTAGGTTTC_4	2.129234267	PT
ATGAAAGCAAGAGTTA_4	2.538312956	PT
ATGAAAGCAGGACTTT_4	2.46896928	PT
ATGACCAAGAGTGAAG_4	1.717274928	PT
ATGACCACATGAGTAA_4	1.945938371	PT
ATGAGGGCAGTCGGAA_4	1.757267441	PT
ATGAGGGTCCTTACCG_4	1.73476589	PT
ATGCATGCACACCTGG_4	1.728756838	PT
ATGCATGTCGAACGCC_4	3.307293195	PT
ATGCATGTCTGATGGT_4	2.726541668	PT
ATGCCTCAGTATCTGC_4	2.283938438	PT
ATGCCTCAGTTCATCG_4	1.791124468	PT
ATGCCTCCAGCTCGGT_4	2.159694686	PT
ATGCCTCGTACCCACG_4	2.515241262	PT
ATGCGATCAGGAATAT_4	2.44463204	PT
ATGCGATGTTTCGTTT_4	2.691760552	PT
ATGGAGGAGCCTCATA_4	2.220520685	PT
ATGGAGGAGGTCTGGA_4	1.045305844	PT
ATGGAGGGTACAATAG_4	2.432160958	PT
ATGGAGGGTTTGGGTT_4	2.036799212	PT
ATGGAGGTCGGTAGAG_4	1.188170996	PT
ATGGATCGTACCTAGT_4	1.971986984	PT
ATGGATCGTGACACGA_4	0.764146524	PT
ATGGGAGCATAGAGGC_4	2.457184592	PT
ATGGGAGGTAGCGCCT_4	2.484888114	PT
ATGGGAGGTGACTAAA_4	2.545251345	PT
ATGGTTGAGAGTTGAT_4	2.312515963	PT
ATGTCCCTCCATAGAC_4	1.203204746	PT
ATGTCTTGTCCTGTTC_4	2.365354864	PT
ATGTCTTGTTCTAACG_4	2.746633706	PT
ATTACCTCACCGTGCA_4	0	PT
ATTACCTGTTGAGAGC_4	2.044065835	PT
ATTACCTTCTTACGGA_4	1.430353795	PT
ATTACTCCAGAGTAAT_4	2.306819698	PT
ATTATCCAGTGCCTCG_4	1.5344896	PT
ATTATCCCAGGTGAGT_4	2.548312958	PT
ATTATCCGTGGCCCAT_4	1.802666955	PT
ATTATCCTCCTTTGAT_4	1.017666074	PT
ATTATCCTCGCTAAAC_4	2.469798918	PT
ATTCACTAGCATGCGA_4	2.239800961	PT
ATTCACTAGGTAAGGA_4	2.267919697	PT
ATTCACTCAATGTCTG_4	1.28275489	PT
ATTCACTCAATTGCCA_4	1.63133571	PT
ATTCACTCAGAACGCA_4	0	PT
ATTCACTCATTGAAAG_4	1.739729874	PT
ATTCAGGAGGTCTACT_4	1.592787126	PT
ATTCAGGGTGCTGTCG_4	1.465054349	PT
ATTCAGGTCCACGTCT_4	1.259156491	PT
ATTCATCCAGTCTCTC_4	2.390788991	PT
ATTCATCGTTAGTTCG_4	1.744539968	PT
ATTCCATAGGTTCTAC_4	2.147969837	PT
ATTCCATAGGTTTGAA_4	0.801821595	PT
ATTCCATAGTGGATTA_4	0	PT
ATTCCATGTAATCAAG_4	2.717130006	PT
ATTCCATTCTTCCAGC_4	1.077034971	PT
ATTCCCGAGGAATCGC_4	1.296871938	PT
ATTCCCGGTATGCTTG_4	1.749447522	PT
ATTCCCGGTCTCCTGT_4	1.084946825	PT
ATTCCCGTCCTCTAGC_4	0.831087243	PT
ATTCCTACAACTGAAA_4	2.781183557	PT
ATTCGTTGTCCACTCT_4	2.539796845	PT
ATTCGTTGTTCACGAT_4	2.194284439	PT
ATTCTACCATATGGCT_4	1.083626375	PT
ATTCTACTCCACTTTA_4	2.347153168	PT
ATTCTTGAGTCCTACA_4	2.529568931	PT
ATTCTTGGTGTTACTG_4	1.757062036	PT
ATTCTTGGTTACACTG_4	2.924844161	PT
ATTGTTCAGGCGTTAG_4	1.769121366	PT
ATTGTTCGTCACTCAA_4	2.120597703	PT
ATTTCACGTGGAGAAA_4	2.577590673	PT
ATTTCACGTGTTATCG_4	3.305869068	PT
ATTTCTGAGCCTGAAG_4	3.199988931	PT
[truncated: 4,831 more rows]
