# Supplementary material for: Soluble TREM2 engages cell-surface nucleolin to drive vascular permeability and malignant ascites in ovarian cancer
Source: EMBO Mol Med. 2026 May 26;18(7):2667–90. doi: 10.1038/s44321-026-00452-2 (PMC13365401; doi:10.1038/s44321-026-00452-2)
Supplement: Supplementary file 3 — Source data Fig. 1 [file 44321_2026_452_MOESM3_ESM.zip › Figure 1/1C-D/Figure 1D.xlsx]

## Sheet: Description
Description： Sheet 1 is quantification of TREM2 (red) expression in CD68+ macrophages (green) within human OC tissues. Nuclei were counterstained with DAPI (blue). Scale bar: 20 μm (n = 8 patients for each group). The values in Figure 1D are MFI (Mean Fluorescence Intensity).

## Sheet: Figure 1D
Ctrl	OC
19.744	28.512
20.846	23.7107
22.582	26.432
22.8703	22.684
20.2797	30.5763
21.5593	24.3937
20.5367	26.556
18.1	31.9077
