# Supplementary material for: Soluble TREM2 engages cell-surface nucleolin to drive vascular permeability and malignant ascites in ovarian cancer
Source: EMBO Mol Med. 2026 May 26;18(7):2667–90. doi: 10.1038/s44321-026-00452-2 (PMC13365401; doi:10.1038/s44321-026-00452-2)
Supplement: Supplementary file 3 — Source data Fig. 1 [file 44321_2026_452_MOESM3_ESM.zip › Figure 1/1E-F/Figure 1E-F.xlsx]

## Sheet: Description
Description: (E) Flow cytometry analysis of TREM2 expression in ascites-derived macrophages from malignant (n = 8 patients) and benign (n = 11 patients) cases. (F) Correlation between TREM2+ macrophage abundance and ascites volume (< 500 mL, n = 7 patients; ≥ 500 mL, n = 4 patients). The values in Figure E and F are MFI (Mean Fluorescence Intensity).

## Sheet: Figure 1E
MFI of TREM2(10^3)
Ctrl Mac	OC Mac
3.6877	13.4525
9.5934	9.2617
7.6577	13.8017
3.6843	10.6256
9.7853	6.4943
13.4919	13.5886
9.0108	16.675
13.5056	13.5725
	29.6782
	17.2012
	18.594

## Sheet: Figure 1F
sTREM2（ng/mL）
< 500mL	≥ 500mL
13.4525	29.6782
9.2617	17.2012
13.8017	18.594
10.6256	16.675
6.4943
13.5886
13.5725
