# Supplementary material for: Soluble TREM2 engages cell-surface nucleolin to drive vascular permeability and malignant ascites in ovarian cancer
Source: EMBO Mol Med. 2026 May 26;18(7):2667–90. doi: 10.1038/s44321-026-00452-2 (PMC13365401; doi:10.1038/s44321-026-00452-2)
Supplement: Supplementary file 3 — Source data Fig. 1 [file 44321_2026_452_MOESM3_ESM.zip › Figure 1/1G-H/Figure 1G-H.xlsx]

## Sheet: Description
Description： (G) Positive correlation between macrophage TREM2 expression and sTREM2 levels in ascites supernatant (n = 11 patients). (H) sTREM2 concentrations (ELISA) stratified by ascites volume (< 500 mL, n = 7 patients; ≥ 500 mL, n = 4 patients). Sheet 1 and Sheet 2 present the final statistical data used in Figure 1G-H.

## Sheet: Sheet1_Figure 1G
sTREM2（ng/mL）	MFI of TREM2(10^3)
62.4405	13.4525
71.8855	9.2617
75.6195	6.4943
154.718	10.6256
127.462	13.8017
129.639	13.5886
166.049	13.5725
121.109	16.675
168.138	18.594
217.179	17.2012
202.09	29.6782

## Sheet: Sheet2_Figure 1H
sTREM2（ng/mL）
< 500mL	≥ 500mL
62.4405	121.109
71.8855	168.138
75.6195	217.179
154.718	202.09
127.462
129.639
166.049
