# Supplementary material for: Soluble TREM2 engages cell-surface nucleolin to drive vascular permeability and malignant ascites in ovarian cancer
Source: EMBO Mol Med. 2026 May 26;18(7):2667–90. doi: 10.1038/s44321-026-00452-2 (PMC13365401; doi:10.1038/s44321-026-00452-2)
Supplement: Supplementary file 4 — Source data Fig. 2 [file 44321_2026_452_MOESM4_ESM.zip]

Archive with 42 entries (30 files):
- Figure 2/
- Figure 2/2A/
- Figure 2/2A/Figure 2A  TRITC-dextran flux quantification.xlsx
- Figure 2/2B/
- Figure 2/2B/Figure 2B.xlsx
- Figure 2/2C-D/
- Figure 2/2C-D/Figure 2D  Western blot quantification.xlsx
- Figure 2/2C-D/Instructions for cropping Western blot images 1.tif
- Figure 2/2C-D/WB_ Uncropped blots_  p-VEcad.tif
- Figure 2/2C-D/WB_ Uncropped blots_ VEcad.tif
- Figure 2/2C-D/WB_ Uncropped blots_ β-actin.tif
- Figure 2/2E/
- Figure 2/2E/Figure 2E TRITC-dextran flux quantification.xlsx
- Figure 2/2F/
- Figure 2/2F/Figure 2F normalized cell index.xlsx
- Figure 2/2G-H/
- Figure 2/2G-H/Figure 2H Western blot quantification.xlsx
- Figure 2/2G-H/Instructions for cropping Western blot images 1.tif
- Figure 2/2G-H/WB_ Uncropped blots_ VEcad.tif
- Figure 2/2G-H/WB_ Uncropped blots_ β-actin.tif
- Figure 2/2G-H/WB_ Uncropped blots_p-VEcad.tif
- Figure 2/2I-J/
- Figure 2/2I-J/Figure 2J  Immunofluorescence quantification.xlsx
- Figure 2/2I-J/PBS  DAPI.tif
- Figure 2/2I-J/PBS  Merge.tif
- Figure 2/2I-J/PBS  p-VEcad.tif
- Figure 2/2I-J/sTREM2  DAPI.tif
- Figure 2/2I-J/sTREM2  Merge.tif
- Figure 2/2I-J/sTREM2  p-VEcad.tif
- Figure 2/2K-L/
- Figure 2/2K-L/Fig2K.tif
- Figure 2/2K-L/Figure 2L  Peritoneal vascular permeability.xlsx
- Figure 2/2M/
- Figure 2/2M/Figure 2M  TRITC-dextran flux quantification.xlsx
- Figure 2/2N/
- Figure 2/2N/Figure 2N.xlsx
- Figure 2/2O-P/
- Figure 2/2O-P/Figure 2P Western blot quantification.xlsx
- Figure 2/2O-P/Instructions for cropping Western blot images 1.tif
- Figure 2/2O-P/WB_ Uncropped blots_ VEcad.tif
- Figure 2/2O-P/WB_ Uncropped blots_ β-actin.tif
- Figure 2/2O-P/WB_ Uncropped blots_p-VEcad.tif
