# Supplementary material for: Soluble TREM2 engages cell-surface nucleolin to drive vascular permeability and malignant ascites in ovarian cancer
Source: EMBO Mol Med. 2026 May 26;18(7):2667–90. doi: 10.1038/s44321-026-00452-2 (PMC13365401; doi:10.1038/s44321-026-00452-2)
Supplement: Supplementary file 4 — Source data Fig. 2 [file 44321_2026_452_MOESM4_ESM.zip › Figure 2/2A/Figure 2A TRITC-dextran flux quantification.xlsx]

## Sheet: Description
Description: The values in sheet1_Figure 2A are mean intensity of TRITC-dextran (10^3).

## Sheet: sheet1_Figure 2A
Mean intensity of TRITC-dextran (10^3)
OE-Ctrl	OE-sTREM2
6.79	15.1847
6.66867	18.1367
5.32633	16.7437
