# Supplementary material for: Soluble TREM2 engages cell-surface nucleolin to drive vascular permeability and malignant ascites in ovarian cancer
Source: EMBO Mol Med. 2026 May 26;18(7):2667–90. doi: 10.1038/s44321-026-00452-2 (PMC13365401; doi:10.1038/s44321-026-00452-2)
Supplement: Supplementary file 4 — Source data Fig. 2 [file 44321_2026_452_MOESM4_ESM.zip › Figure 2/2B/Figure 2B.xlsx]

## Sheet: Description
Description: The values in Sheet2_Figure 2B are normalized cell index.

## Sheet: Sheet2_Figure 2B
	OE-Ctrl			OE-sTREM2
0 h	1	1	1	1	1	1
6 h	0.661633	0.66145	0.65665	0.473775	0.474925	0.488925
12 h	0.660667	0.6941	0.678875	0.514525	0.522325	0.531475
