# Supplementary material for: Soluble TREM2 engages cell-surface nucleolin to drive vascular permeability and malignant ascites in ovarian cancer
Source: EMBO Mol Med. 2026 May 26;18(7):2667–90. doi: 10.1038/s44321-026-00452-2 (PMC13365401; doi:10.1038/s44321-026-00452-2)
Supplement: Supplementary file 4 — Source data Fig. 2 [file 44321_2026_452_MOESM4_ESM.zip › Figure 2/2C-D/Figure 2D Western blot quantification.xlsx]

## Sheet: Description
Description: Western blot quantification of Figure 2C.

## Sheet: sheet2
OE-Ctrl	OE-sTREM2
1	1.82327
1	1.33986
1	1.51018
