# Supplementary material for: Soluble TREM2 engages cell-surface nucleolin to drive vascular permeability and malignant ascites in ovarian cancer
Source: EMBO Mol Med. 2026 May 26;18(7):2667–90. doi: 10.1038/s44321-026-00452-2 (PMC13365401; doi:10.1038/s44321-026-00452-2)
Supplement: Supplementary file 4 — Source data Fig. 2 [file 44321_2026_452_MOESM4_ESM.zip › Figure 2/2F/Figure 2F normalized cell index.xlsx]

## Sheet: Description
Description: The values inSheet2_Figure 2F are normalized cell index.

## Sheet: Sheet2_Figure 2F
	PBS			sTREM2
0 h	1	1	1	1	1	1
6 h	0.847367	0.803733	0.827125	0.666233	0.651933	0.688533
12 h	0.832633	0.787533	0.8321	0.6296	0.6316	0.718333
