# Supplementary material for: Soluble TREM2 engages cell-surface nucleolin to drive vascular permeability and malignant ascites in ovarian cancer
Source: EMBO Mol Med. 2026 May 26;18(7):2667–90. doi: 10.1038/s44321-026-00452-2 (PMC13365401; doi:10.1038/s44321-026-00452-2)
Supplement: Supplementary file 4 — Source data Fig. 2 [file 44321_2026_452_MOESM4_ESM.zip › Figure 2/2G-H/Figure 2H Western blot quantification.xlsx]

## Sheet: Description
Description: The values in Sheet2_Figure 2H are flod change of p-VE-cad/VE-cad.

## Sheet: Sheet2_Figure 2H
PBS	sTREM2
1	2.15265
1	1.5599
1	2.35785
