# Supplementary material for: Soluble TREM2 engages cell-surface nucleolin to drive vascular permeability and malignant ascites in ovarian cancer
Source: EMBO Mol Med. 2026 May 26;18(7):2667–90. doi: 10.1038/s44321-026-00452-2 (PMC13365401; doi:10.1038/s44321-026-00452-2)
Supplement: Supplementary file 4 — Source data Fig. 2 [file 44321_2026_452_MOESM4_ESM.zip › Figure 2/2I-J/Figure 2J Immunofluorescence quantification.xlsx]

## Sheet: Description
Description: Sheet2 shows the relative fluorescence intensity of Figure 2I.

## Sheet: sheet2
PBS	sTREM2
1.03972	2.64068
1.25778	2.62144
0.702503	2.87077
