# Supplementary material for: Soluble TREM2 engages cell-surface nucleolin to drive vascular permeability and malignant ascites in ovarian cancer
Source: EMBO Mol Med. 2026 May 26;18(7):2667–90. doi: 10.1038/s44321-026-00452-2 (PMC13365401; doi:10.1038/s44321-026-00452-2)
Supplement: Supplementary file 4 — Source data Fig. 2 [file 44321_2026_452_MOESM4_ESM.zip › Figure 2/2K-L/Figure 2L Peritoneal vascular permeability.xlsx]

## Sheet: Description
Description: The values in Figure 2L are normalized TRITC-dextran idensity (Normalized to PBS).

## Sheet: Figure 2L
PBS	sTREM2
0.785548	1.99767
0.892774	2.26807
1.16084	2.12354
1.10956	2.62937
1.15618	1.68298
0.895105	1.86946
