# Supplementary material for: Soluble TREM2 engages cell-surface nucleolin to drive vascular permeability and malignant ascites in ovarian cancer
Source: EMBO Mol Med. 2026 May 26;18(7):2667–90. doi: 10.1038/s44321-026-00452-2 (PMC13365401; doi:10.1038/s44321-026-00452-2)
Supplement: Supplementary file 4 — Source data Fig. 2 [file 44321_2026_452_MOESM4_ESM.zip › Figure 2/2M/Figure 2M TRITC-dextran flux quantification.xlsx]

## Sheet: Description
Description: The values in Sheet2_Figure 2M are mean intensity of TRITC-dextran (10^3).

## Sheet: Sheet2_Figure 2M
Mean intensity of TRITC-dextran (10^3)
IgG	anti-sTREM2
13.5093	9.83633
12.4767	9.094
12.1723	8.35933
