# Supplementary material for: Soluble TREM2 engages cell-surface nucleolin to drive vascular permeability and malignant ascites in ovarian cancer
Source: EMBO Mol Med. 2026 May 26;18(7):2667–90. doi: 10.1038/s44321-026-00452-2 (PMC13365401; doi:10.1038/s44321-026-00452-2)
Supplement: Supplementary file 4 — Source data Fig. 2 [file 44321_2026_452_MOESM4_ESM.zip › Figure 2/2N/Figure 2N.xlsx]

## Sheet: Description
Description: The values in Sheet2_Figure 2N are normalized cell index.

## Sheet: Sheet2_Figure 2N
	anti-IgG			anti-sTREM2
0 h	1	1	1	1	1	1
6 h	0.5514	0.5626	0.578	0.6819	0.6709	0.715
12 h	0.5647	0.5787	0.5695	0.6343	0.6394	0.7751
