# Supplementary material for: Soluble TREM2 engages cell-surface nucleolin to drive vascular permeability and malignant ascites in ovarian cancer
Source: EMBO Mol Med. 2026 May 26;18(7):2667–90. doi: 10.1038/s44321-026-00452-2 (PMC13365401; doi:10.1038/s44321-026-00452-2)
Supplement: Supplementary file 4 — Source data Fig. 2 [file 44321_2026_452_MOESM4_ESM.zip › Figure 2/2O-P/Figure 2P Western blot quantification.xlsx]

## Sheet: Description
Description: Western blot quantification of p-VE-cadherin (Tyr658) and VE-cadherin in HUVECs incubated with conditioned medium with or without sTREM2 depletion

## Sheet: sheet2
IgG	anti-sTREM2
1	0.673519
1	0.889208
1	0.714072
