# Supplementary material for: Soluble TREM2 engages cell-surface nucleolin to drive vascular permeability and malignant ascites in ovarian cancer
Source: EMBO Mol Med. 2026 May 26;18(7):2667–90. doi: 10.1038/s44321-026-00452-2 (PMC13365401; doi:10.1038/s44321-026-00452-2)
Supplement: Supplementary file 5 — Source data Fig. 3 [file 44321_2026_452_MOESM5_ESM.zip]

Archive with 29 entries (23 files):
- Figure 3/
- Figure 3/3A-D/
- Figure 3/3A-D/Figure 3A ascites volume.tif
- Figure 3/3A-D/Figure 3A(left) OE-Ctrl.jpg
- Figure 3/3A-D/Figure 3A(right) OE-TREM2.jpg
- Figure 3/3A-D/Figure 3B tumor burden (RAW DATA).jpg
- Figure 3/3A-D/Figure 3B tumor burden.tif
- Figure 3/3A-D/Figure 3C-D quantification of ascites volume and tumor burden.xlsx
- Figure 3/3E-F/
- Figure 3/3E-F/Figure 3E-F statistical analysis.xlsx
- Figure 3/3G-J/
- Figure 3/3G-J/Figure 3G (left).jpg
- Figure 3/3G-J/Figure 3G (right).png
- Figure 3/3G-J/Figure 3G.tif
- Figure 3/3G-J/Figure 3H (RAW DATA).png
- Figure 3/3G-J/Figure 3H.tif
- Figure 3/3G-J/Figure 3I-J quantification of ascites volume and tumor burden.xlsx
- Figure 3/3K-L/
- Figure 3/3K-L/Figure 3K-L statistical analysis.xlsx
- Figure 3/3M-N/
- Figure 3/3M-N/Figure 3N statistical analysis.xlsx
- Figure 3/3M-N/IF  PBS  CD31.jpg
- Figure 3/3M-N/IF  PBS  DAPI.jpg
- Figure 3/3M-N/IF  PBS  merge.jpg
- Figure 3/3M-N/IF  PBS p-VE-cad.jpg
- Figure 3/3M-N/IF  sTREM2  CD31.jpg
- Figure 3/3M-N/IF  sTREM2  DAPI.jpg
- Figure 3/3M-N/IF  sTREM2  merge.jpg
- Figure 3/3M-N/IF  sTREM2  p-VE-cad.jpg
