# Supplementary material for: Soluble TREM2 engages cell-surface nucleolin to drive vascular permeability and malignant ascites in ovarian cancer
Source: EMBO Mol Med. 2026 May 26;18(7):2667–90. doi: 10.1038/s44321-026-00452-2 (PMC13365401; doi:10.1038/s44321-026-00452-2)
Supplement: Supplementary file 5 — Source data Fig. 3 [file 44321_2026_452_MOESM5_ESM.zip › Figure 3/3A-D/Figure 3C-D quantification of ascites volume and tumor burden.xlsx]

## Sheet: Description
Description： quantification of ascites volume and tumor burden in mice following intraperitoneal injection of OE-TREM2 or OE-Ctrl iBMDM cells in combination with ID8 ovarian cancer cells (n = 6 mice).

## Sheet: Figure 3C ascites volume
ascites volume (mL)
OE-Ctrl	OE-TREM2
1	4
1.2	4.3
1.5	4.5
2	5.5
3	5.5
3.5	8

## Sheet: Figure 3D tumor burden
tumor burden(g)
OE-Ctrl	OE-TREM2
0.381	0.542
0.332	0.528
0.453	0.562
0.336	0.476
0.361	0.523
0.346	0.652
