# Supplementary material for: Soluble TREM2 engages cell-surface nucleolin to drive vascular permeability and malignant ascites in ovarian cancer
Source: EMBO Mol Med. 2026 May 26;18(7):2667–90. doi: 10.1038/s44321-026-00452-2 (PMC13365401; doi:10.1038/s44321-026-00452-2)
Supplement: Supplementary file 5 — Source data Fig. 3 [file 44321_2026_452_MOESM5_ESM.zip › Figure 3/3E-F/Figure 3E-F statistical analysis.xlsx]

## Sheet: Description
Description (E) ELISA measurement of sTREM2 levels in ascites supernatant. (F) Correlation analysis between ascites volume and sTREM2 levels. The Excel file contains 3 sheets. Sheet2 and Sheet3 presents the final statistical data used in Figure 3E-F.

## Sheet: sheet2_Figure 3E
sTREM2(pg/mL)
OE-Ctrl	OE-TREM2
50.2181	394.716
60.0552	213.678
159.729	198.177
199.916	389.956
88.5271	209.051
101.262	212.607

## Sheet: sheet3_Figure 3F
Ascites volume(mL)	sTREM2(ng)
4	1.57886
4.3	0.918816
4.5	0.891797
5.5	2.14476
5.5	1.14978
8	1.70086
1	0.0502181
1.2	0.0720662
1.5	0.239594
2	0.399832
3	0.265581
3.5	0.354417
