# Supplementary material for: Soluble TREM2 engages cell-surface nucleolin to drive vascular permeability and malignant ascites in ovarian cancer
Source: EMBO Mol Med. 2026 May 26;18(7):2667–90. doi: 10.1038/s44321-026-00452-2 (PMC13365401; doi:10.1038/s44321-026-00452-2)
Supplement: Supplementary file 5 — Source data Fig. 3 [file 44321_2026_452_MOESM5_ESM.zip › Figure 3/3G-J/Figure 3I-J quantification of ascites volume and tumor burden.xlsx]

## Sheet: Description
Description： quantification of ascites volume and tumor burden in mice injected with recombinant sTREM2 and ID8 cells versus PBS and ID8 cells (n = 6 mice)

## Sheet: Figure 3I ascites volume
ascites volume (mL)
PBS	sTREM2
1	5.5
2	6
0.5	4.5
1.5	5.5
1.5	4.5
1.8	4

## Sheet: Figure 3J tumor burden
tumor burden(g)
PBS	sTREM2
0.18	0.56
0.16	0.49
0.23	0.48
0.12	0.6
0.17	0.51
0.29	0.62
