# Supplementary material for: Soluble TREM2 engages cell-surface nucleolin to drive vascular permeability and malignant ascites in ovarian cancer
Source: EMBO Mol Med. 2026 May 26;18(7):2667–90. doi: 10.1038/s44321-026-00452-2 (PMC13365401; doi:10.1038/s44321-026-00452-2)
Supplement: Supplementary file 5 — Source data Fig. 3 [file 44321_2026_452_MOESM5_ESM.zip › Figure 3/3K-L/Figure 3K-L statistical analysis.xlsx]

## Sheet: Description
Description (K) ELISA measurement of sTREM2 in ascites supernatant. (L) Correlation between ascites volume and sTREM2 levels. The Excel file contains 3 sheets. Sheet 2 and Sheet 3 presents the final statistical data used in Figure 3K-L.

## Sheet: Sheet2_Figure 3K
sTREM2(pg/mL)
PBS	sTREM2
79.1144	353.576
114.409	361.958
87.506	217.306
88.7119	280.49
76.7335	201.459
128.125	249.359

## Sheet: Sheet3_Figure 3L
Ascites volume(mL)	sTREM2(ng)
1	0.0791144
2	0.228817
0.5	0.043753
1.5	0.133068
1.5	0.1151
1.8	0.230625
5.5	1.37148
6	1.30383
4.5	1.62881
5.5	1.54269
4.5	0.906566
4	1.4143
