# Supplementary material for: Soluble TREM2 engages cell-surface nucleolin to drive vascular permeability and malignant ascites in ovarian cancer
Source: EMBO Mol Med. 2026 May 26;18(7):2667–90. doi: 10.1038/s44321-026-00452-2 (PMC13365401; doi:10.1038/s44321-026-00452-2)
Supplement: Supplementary file 5 — Source data Fig. 3 [file 44321_2026_452_MOESM5_ESM.zip › Figure 3/3M-N/Figure 3N statistical analysis.xlsx]

## Sheet: Description
Description： quantification (N) of p-VE-cadherin (Tyr658) in mesenteric vessels and tumor vasculature. The values in Figure 3N are MFI (Mean Fluorescence Intensity).

## Sheet: Sheet2_Figure 3N
PBS	sTREM2
10.194	24.4233
7.13733	23.224
7.64167	15.4783
9.04367	16.8983
5.39667	16.241
6.43567	16.26
