# Supplementary material for: Soluble TREM2 engages cell-surface nucleolin to drive vascular permeability and malignant ascites in ovarian cancer
Source: EMBO Mol Med. 2026 May 26;18(7):2667–90. doi: 10.1038/s44321-026-00452-2 (PMC13365401; doi:10.1038/s44321-026-00452-2)
Supplement: Supplementary file 6 — Source data Fig. 4 [file 44321_2026_452_MOESM6_ESM.zip]

Archive with 53 entries (39 files):
- Figure 4/
- Figure 4/4A/
- Figure 4/4A/Figure4A_Proteomics Analysis.xlsx
- Figure 4/4B/
- Figure 4/4B/Instructions for cropping Western blot images 1.tif
- Figure 4/4B/WB_  Uncropped blots_  NCL.tif
- Figure 4/4B/WB_ Uncropped blots_ ATP1A.tif
- Figure 4/4B/WB_ Uncropped blots_ β-actin.tif
- Figure 4/4B/WB_ Uncropped blot_ Laminb1.tif
- Figure 4/4C/
- Figure 4/4C/Figure 4C.xls
- Figure 4/4D/
- Figure 4/4D/Instructions for cropping Western blot images.tif
- Figure 4/4D/WB_  Uncropped blots_  NCL.tif
- Figure 4/4D/WB_  Uncropped blots_  sTREM2.tif
- Figure 4/4E/
- Figure 4/4E/Instructions for cropping Western blot images.tif
- Figure 4/4E/WB_ Uncropped blots_ NCL.tif
- Figure 4/4E/WB_ Uncropped blots_ sTREM2.tif
- Figure 4/4F/
- Figure 4/4F/Figure 4F statistical analysis.xls
- Figure 4/4G-H/
- Figure 4/4G-H/Figure 4H  Western blot quantification.xlsx
- Figure 4/4G-H/Instructions for cropping Western blot images.tif
- Figure 4/4G-H/WB_ Uncropped blots_pVEcad.tif
- Figure 4/4G-H/WB_ Uncropped blots_VEcad.tif
- Figure 4/4G-H/WB_ Uncropped blots_β-actin.tif
- Figure 4/4I/
- Figure 4/4I/molecular docking model.tif
- Figure 4/4J/
- Figure 4/4J/Figure 4J.tif
- Figure 4/4K/
- Figure 4/4K/Instructions for cropping Western blot images.tif
- Figure 4/4K/WB_ Uncropped blots_ IP_Flag.tif
- Figure 4/4K/WB_ Uncropped blots_ IP_sTREM2.tif
- Figure 4/4K/WB_ Uncropped blots_input_Flag.tif
- Figure 4/4K/WB_ Uncropped blots_input_sTREM2.tif
- Figure 4/4L/
- Figure 4/4L/Figure 4L statistical analysis.xlsx
- Figure 4/4M/
- Figure 4/4M/Instructions for cropping Western blot images 1.tif
- Figure 4/4M/WB_ Uncropped blots_ Flag.tif
- Figure 4/4M/WB_ Uncropped blots_ VEcad.tif
- Figure 4/4M/WB_ Uncropped blots_ β-actin.tif
- Figure 4/4M/WB_ Uncropped blots_pVEcad.tif
- Figure 4/4N-O/
- Figure 4/4N-O/Figure 4 N-O statistical analysis.xlsx
- Figure 4/4N-O/FL+sTREM2 DAPI.tif
- Figure 4/4N-O/FL+sTREM2 merge.tif
- Figure 4/4N-O/FL+sTREM2 p-VEcad.tif
- Figure 4/4N-O/△C+sTREM2 DAPI.tif
- Figure 4/4N-O/△C+sTREM2 merge.tif
- Figure 4/4N-O/△C+sTREM2 p-VEcad.tif
