# Supplementary material for: Soluble TREM2 engages cell-surface nucleolin to drive vascular permeability and malignant ascites in ovarian cancer
Source: EMBO Mol Med. 2026 May 26;18(7):2667–90. doi: 10.1038/s44321-026-00452-2 (PMC13365401; doi:10.1038/s44321-026-00452-2)
Supplement: Supplementary file 6 — Source data Fig. 4 [file 44321_2026_452_MOESM6_ESM.zip › Figure 4/4C/Figure 4C.xls]

## Sheet: Description
Description Bio-Layer Interferometry analysis of binding kinetics between biotinylated sTREM2 (sTREM2-biotin) and recombinant NCL. Sheet1 contains the raw data of BLI kinetic analysis.

## Sheet: Sheet1
Time（sec）	500nM	250nM	125nM	62.5nM	31.25nM
0	0.0490453	0.0313141	0.0122967	0.00504812	0.00579299
0.5	0.0817487	0.0593998	0.0261183	0.0118392	0.00953807
1	0.0976727	0.0763356	0.0422798	0.0169648	0.0144195
1.5	0.108516	0.0880506	0.0490194	0.0225089	0.01234
2	0.120458	0.104267	0.0547257	0.0268215	0.0191382
2.5	0.134872	0.112534	0.0659977	0.0346192	0.0147613
3	0.139361	0.116397	0.0683961	0.0390371	0.0206322
3.5	0.145256	0.122833	0.0775409	0.0362266	0.0262007
4	0.149527	0.132256	0.0818558	0.0325907	0.0155496
4.5	0.150282	0.130742	0.0820833	0.0344547	0.0126614
5	0.158081	0.138185	0.0909129	0.0412071	0.0244888
5.5	0.156911	0.14654	0.0964804	0.0428212	0.0244984
6	0.165215	0.154034	0.0993362	0.0442842	0.0245341
6.5	0.168786	0.153592	0.104142	0.0456169	0.0259346
7	0.168999	0.154607	0.102691	0.0482815	0.0221061
7.5	0.179459	0.1661	0.113207	0.052964	0.0287527
8	0.180888	0.166603	0.115168	0.0525468	0.0281366
8.5	0.185683	0.171078	0.114209	0.0541104	0.0290059
9	0.18138	0.167184	0.117884	0.0530427	0.0279335
9.5	0.191426	0.173873	0.121765	0.056104	0.0270895
10	0.194163	0.178733	0.126983	0.058287	0.0317491
10.5	0.191089	0.174385	0.126708	0.0545872	0.0292362
11	0.198784	0.180318	0.131468	0.0623673	0.0341658
11.5	0.203005	0.181516	0.135156	0.0631455	0.0299085
12	0.204821	0.187545	0.13516	0.0629638	0.0325507
12.5	0.201749	0.185408	0.137679	0.0679487	0.0335163
13	0.213462	0.190577	0.14427	0.06649	0.0379428
13.5	0.215433	0.194218	0.142866	0.0712298	0.0410775
14	0.212144	0.191863	0.144253	0.067479	0.0339741
14.5	0.21434	0.193241	0.144383	0.0669549	0.0368694
15	0.216366	0.20001	0.150106	0.0707505	0.0350889
15.5	0.216052	0.196527	0.146746	0.0718883	0.0374955
16	0.223226	0.201417	0.15257	0.0728825	0.0386514
16.5	0.224343	0.20197	0.154976	0.0704716	0.0384549
17	0.226092	0.203923	0.15355	0.0714639	0.0413669
17.5	0.226973	0.205126	0.157256	0.0757912	0.0386752
18	0.229098	0.208843	0.157632	0.0754154	0.0404409
18.5	0.231505	0.207509	0.162427	0.0749219	0.0430354
19	0.233283	0.208426	0.162121	0.0796111	0.045184
19.5	0.22958	0.208443	0.158007	0.0775369	0.0402607
20	0.23877	0.21318	0.166619	0.0821098	0.042766
20.5	0.237792	0.214557	0.162557	0.0806225	0.0454592
21	0.242296	0.214778	0.169743	0.0818132	0.0456184
21.5	0.24489	0.219579	0.171238	0.0831545	0.0454515
22	0.242384	0.21615	0.171199	0.0814684	0.0462149
22.5	0.24853	0.221763	0.173197	0.0850638	0.0492438
23	0.251928	0.22038	0.175153	0.0812496	0.0472249
23.5	0.255976	0.22533	0.178741	0.0884694	0.0492472
24	0.256779	0.227194	0.180439	0.0895074	0.0537895
24.5	0.252112	0.221043	0.178164	0.0877298	0.04715
25	0.260539	0.229115	0.182118	0.0869058	0.0518111
25.5	0.258198	0.225318	0.182065	0.0878847	0.0513424
26	0.263386	0.235217	0.18147	0.0950511	0.0524072
26.5	0.264944	0.233721	0.184008	0.0888141	0.0552548
27	0.272238	0.234692	0.184387	0.0939811	0.0556406
27.5	0.265534	0.232537	0.186467	0.0887745	0.0504359
28	0.265342	0.236766	0.187851	0.0918959	0.0555834
28.5	0.268186	0.237241	0.190029	0.0956639	0.0550884
29	0.275693	0.243649	0.194907	0.100316	0.0607194
29.5	0.27634	0.241227	0.190142	0.101441	0.0571689
30	0.271657	0.237566	0.188237	0.0953387	0.0526174
30.5	0.277255	0.237091	0.190892	0.0968316	0.0575708
31	0.282442	0.246736	0.196238	0.101887	0.0539741
31.5	0.278635	0.242503	0.193554	0.0977424	0.0508236
32	0.285285	0.24679	0.195858	0.101467	0.0587205
32.5	0.285369	0.24643	0.19646	0.0994972	0.0590619
33	0.286627	0.247485	0.196995	0.103284	0.0605496
33.5	0.285392	0.242963	0.198539	0.100253	0.0580705
34	0.292687	0.253812	0.202499	0.104174	0.0615171
34.5	0.294823	0.25391	0.203618	0.106206	0.059626
35	0.298097	0.253384	0.206014	0.107684	0.0641202
35.5	0.294459	0.253504	0.20854	0.108884	0.0629801
36	0.295646	0.258422	0.205128	0.104153	0.0620889
36.5	0.298301	0.258207	0.210264	0.107339	0.0632037
37	0.299909	0.259812	0.207914	0.107828	0.0672172
37.5	0.299414	0.256244	0.203844	0.10534	0.0645894
38	0.298035	0.257034	0.206279	0.104533	0.0662297
38.5	0.310324	0.264318	0.212173	0.11249	0.0674032
39	0.306537	0.259763	0.210095	0.105587	0.0614785
39.5	0.304898	0.257275	0.210825	0.110094	0.0665234
40	0.312905	0.2637	0.215272	0.109115	0.0680674
40.5	0.307413	0.26325	0.214239	0.108291	0.0653204
41	0.307696	0.263427	0.216988	0.111065	0.0681323
41.5	0.320299	0.273242	0.219355	0.115438	0.0718178
42	0.312156	0.262452	0.215742	0.112744	0.0626534
42.5	0.322629	0.273659	0.221615	0.119897	0.0704583
43	0.315976	0.270597	0.220183	0.113055	0.0716504
43.5	0.318217	0.267038	0.217032	0.109859	0.0658597
44	0.326442	0.276136	0.22434	0.116952	0.0743689
44.5	0.324591	0.274097	0.224233	0.114808	0.0721077
45	0.326534	0.276455	0.2231	0.114432	0.0777601
45.5	0.329604	0.279317	0.225182	0.118721	0.0754107
46	0.328299	0.274516	0.221265	0.116522	0.0690483
46.5	0.33551	0.280207	0.227699	0.11919	0.0790142
47	0.334653	0.281495	0.23022	0.121238	0.0807475
47.5	0.326608	0.279468	0.223084	0.11905	0.0689691
48	0.334714	0.28072	0.223573	0.119171	0.0714516
48.5	0.337129	0.27941	0.227232	0.119615	0.0724615
49	0.333667	0.28026	0.226719	0.118544	0.0765604
49.5	0.34114	0.283428	0.233768	0.123271	0.0751323
50	0.343364	0.285046	0.235689	0.121476	0.0782188
50.5	0.336784	0.282544	0.234355	0.117302	0.0749883
51	0.343252	0.289296	0.236494	0.12671	0.0789393
51.5	0.345514	0.287943	0.234266	0.121176	0.0749844
52	0.347425	0.291525	0.238505	0.12504	0.0821008
52.5	0.349597	0.292201	0.237283	0.130006	0.0838436
53	0.348437	0.287978	0.238699	0.12594	0.0766877
53.5	0.347498	0.29242	0.236658	0.129289	0.0818652
54	0.350855	0.293842	0.241746	0.125657	0.0782656
54.5	0.354846	0.295987	0.243183	0.131722	0.0849575
55	0.357525	0.293116	0.237898	0.127053	0.083454
55.5	0.3571	0.298225	0.243181	0.128128	0.0835413
56	0.363963	0.297632	0.24462	0.13228	0.0832108
56.5	0.35596	0.294872	0.241115	0.125791	0.0832223
57	0.36221	0.295292	0.239893	0.129627	0.082035
57.5	0.355378	0.29603	0.241216	0.128499	0.0816964
58	0.362716	0.2955	0.244416	0.130153	0.0792989
58.5	0.369811	0.300345	0.24694	0.131858	0.0815782
59	0.364993	0.301873	0.243562	0.12618	0.0844859
59.5	0.37663	0.306551	0.252592	0.139682	0.0879544
60	0.371999	0.304416	0.249796	0.131777	0.0848221
60.5	0.374507	0.304648	0.251253	0.134214	0.0884909
61	0.37013	0.304875	0.250937	0.133516	0.0820788
61.5	0.368674	0.304602	0.244304	0.12802	0.0805992
62	0.380443	0.311302	0.253294	0.136535	0.0934962
62.5	0.388592	0.311168	0.256768	0.141232	0.0940827
63	0.377759	0.307956	0.253505	0.132327	0.0862607
63.5	0.379503	0.308647	0.252775	0.134273	0.0864652
64	0.378978	0.311664	0.251061	0.137162	0.0909885
64.5	0.376183	0.309703	0.251574	0.136895	0.0865387
65	0.386333	0.317709	0.254794	0.137925	0.0936574
65.5	0.386847	0.313418	0.25585	0.137957	0.0894326
66	0.38791	0.313225	0.256252	0.141375	0.0941328
66.5	0.390393	0.313987	0.257385	0.139256	0.0931548
67	0.395257	0.319443	0.261552	0.140295	0.0955194
67.5	0.390768	0.31266	0.263463	0.141589	0.0935119
68	0.392935	0.317294	0.260718	0.134957	0.0932177
68.5	0.393189	0.316118	0.258824	0.141597	0.0905332
69	0.396519	0.323038	0.261357	0.141995	0.0973038
69.5	0.394567	0.321114	0.260397	0.138965	0.0907544
70	0.40041	0.321635	0.265096	0.144488	0.0984992
70.5	0.397314	0.320523	0.260701	0.14248	0.0917868
71	0.397147	0.321576	0.262746	0.136447	0.0917977
71.5	0.398914	0.321443	0.261856	0.140636	0.0890459
72	0.403203	0.324868	0.266251	0.147233	0.0932206
72.5	0.405247	0.325353	0.265488	0.146392	0.0937008
73	0.403358	0.325539	0.265322	0.145846	0.100076
73.5	0.403012	0.320588	0.268005	0.143807	0.0946106
74	0.412718	0.330227	0.271771	0.148884	0.102348
74.5	0.408406	0.329966	0.270313	0.14605	0.0982832
75	0.412903	0.328787	0.275495	0.149938	0.101665
75.5	0.414452	0.328187	0.273102	0.147518	0.100245
76	0.410755	0.325877	0.271614	0.145077	0.096486
76.5	0.418733	0.330959	0.270952	0.148457	0.100569
77	0.415948	0.333393	0.271127	0.148409	0.0965875
77.5	0.420768	0.34117	0.276452	0.152125	0.104172
78	0.419666	0.33435	0.272248	0.149895	0.0977849
78.5	0.423984	0.335384	0.276932	0.149659	0.0986518
79	0.425991	0.338762	0.277924	0.151303	0.103325
79.5	0.420556	0.335672	0.274003	0.152647	0.101213
80	0.427709	0.338559	0.279414	0.15544	0.103578
80.5	0.422504	0.339577	0.271489	0.147334	0.105009
81	0.429567	0.342777	0.283664	0.153774	0.105023
81.5	0.432956	0.34001	0.279376	0.149686	0.103212
82	0.424803	0.339519	0.275988	0.146265	0.0996417
82.5	0.42787	0.339589	0.277443	0.151709	0.102893
83	0.431003	0.342216	0.282311	0.152784	0.106515
83.5	0.433745	0.343436	0.282127	0.154586	0.102594
84	0.433223	0.346078	0.277661	0.151857	0.106699
84.5	0.436185	0.346575	0.285763	0.153793	0.103721
85	0.439301	0.3494	0.284689	0.156752	0.110337
85.5	0.439271	0.347763	0.284328	0.159087	0.105254
86	0.436542	0.34354	0.284534	0.150316	0.104695
86.5	0.436685	0.347201	0.285122	0.156164	0.10462
87	0.440226	0.347972	0.284167	0.152306	0.10481
87.5	0.442538	0.346751	0.278813	0.153462	0.108013
88	0.441576	0.348222	0.282257	0.1555	0.105356
88.5	0.440948	0.350767	0.284834	0.156539	0.108371
89	0.45118	0.34814	0.289758	0.155486	0.106687
89.5	0.453177	0.354218	0.29254	0.160113	0.106172
90	0.452166	0.352853	0.287649	0.16065	0.108482
90.5	0.453063	0.357981	0.290752	0.160949	0.114238
91	0.453934	0.357486	0.293679	0.160455	0.108952
91.5	0.452574	0.354289	0.290403	0.160244	0.105223
92	0.456191	0.356364	0.291515	0.162803	0.111868
92.5	0.456663	0.357827	0.294054	0.164595	0.109715
93	0.456875	0.356553	0.296559	0.162719	0.10823
93.5	0.461579	0.356424	0.290662	0.160132	0.108726
94	0.461752	0.359322	0.295353	0.161765	0.113194
94.5	0.46098	0.357711	0.295771	0.162223	0.10895
95	0.46457	0.361644	0.293052	0.15843	0.114662
95.5	0.460466	0.360363	0.291054	0.162389	0.110024
96	0.465027	0.362982	0.291739	0.160797	0.106826
96.5	0.468869	0.360734	0.297229	0.166867	0.119261
97	0.46803	0.364871	0.299702	0.16771	0.110759
97.5	0.469895	0.363565	0.294242	0.162822	0.115115
98	0.468235	0.363981	0.296076	0.16014	0.109364
98.5	0.472837	0.373725	0.301137	0.167884	0.117871
99	0.475932	0.370045	0.301762	0.168843	0.116832
99.5	0.477025	0.37145	0.303598	0.171003	0.118088
100	0.474648	0.370607	0.299906	0.16817	0.116278
100.5	0.474494	0.372545	0.302557	0.167681	0.117531
101	0.473827	0.36904	0.298656	0.163078	0.111436
101.5	0.481351	0.374435	0.30381	0.163713	0.117217
102	0.477889	0.375909	0.304562	0.166087	0.11682
102.5	0.482791	0.373476	0.304575	0.169368	0.115141
103	0.484486	0.371834	0.306284	0.167422	0.118158
103.5	0.480463	0.377658	0.305499	0.167704	0.114825
104	0.484593	0.374307	0.304785	0.170748	0.120043
104.5	0.484302	0.373404	0.306688	0.168598	0.114816
105	0.485569	0.377141	0.30819	0.162597	0.116781
105.5	0.483616	0.379	0.303406	0.165562	0.11402
106	0.48233	0.375345	0.30556	0.166396	0.115406
106.5	0.497249	0.382206	0.316206	0.174397	0.123044
107	0.493985	0.3813	0.307942	0.171491	0.118687
107.5	0.492916	0.380437	0.310074	0.172739	0.123476
108	0.489537	0.383913	0.310144	0.166449	0.121228
108.5	0.496414	0.384592	0.311042	0.174747	0.12304
109	0.495956	0.3793	0.305028	0.172135	0.117756
109.5	0.502206	0.38362	0.316665	0.172592	0.126306
110	0.497874	0.383777	0.308806	0.168804	0.115938
110.5	0.501644	0.385218	0.313139	0.172219	0.119858
111	0.495742	0.382831	0.310664	0.170114	0.118901
111.5	0.50243	0.384905	0.315338	0.172748	0.124559
112	0.500198	0.384346	0.315002	0.170489	0.119508
112.5	0.504298	0.388251	0.315565	0.170459	0.118171
113	0.505589	0.39172	0.317296	0.174633	0.123369
113.5	0.508337	0.392249	0.315839	0.176337	0.124082
114	0.506922	0.392862	0.316317	0.177173	0.126042
114.5	0.51441	0.394019	0.319125	0.175701	0.12403
115	0.510888	0.39204	0.317362	0.17772	0.125435
115.5	0.507099	0.393919	0.316882	0.173372	0.124387
116	0.510597	0.389203	0.316365	0.170673	0.122864
116.5	0.511063	0.393057	0.319959	0.177693	0.124402
117	0.512974	0.396684	0.315138	0.169542	0.123341
117.5	0.514025	0.398729	0.321732	0.176286	0.128786
118	0.518565	0.39579	0.323794	0.177295	0.130942
118.5	0.518056	0.395181	0.317649	0.170209	0.125209
119	0.517096	0.394475	0.321193	0.174835	0.120991
119.5	0.521414	0.39502	0.324364	0.178055	0.129935
120	0.514441	0.393215	0.318935	0.171151	0.124316
120.5	0.522448	0.401147	0.325534	0.177017	0.130212
121	0.526436	0.396782	0.32496	0.178038	0.128319
121.5	0.52921	0.407006	0.329151	0.183878	0.129807
122	0.525287	0.401121	0.324994	0.179848	0.131441
122.5	0.528522	0.404906	0.326418	0.177058	0.127907
123	0.52791	0.40116	0.32383	0.178818	0.128414
123.5	0.532399	0.408222	0.324605	0.18148	0.131843
124	0.527938	0.402715	0.324643	0.17708	0.131281
124.5	0.532246	0.407327	0.326259	0.183393	0.130047
125	0.533953	0.405069	0.327412	0.183067	0.131451
125.5	0.53432	0.405348	0.323418	0.178193	0.131143
126	0.535581	0.410597	0.3318	0.185126	0.136995
126.5	0.535868	0.406786	0.326958	0.178464	0.1255
127	0.538505	0.411044	0.331015	0.183865	0.132221
127.5	0.535791	0.410361	0.329802	0.179688	0.130718
128	0.544284	0.41316	0.332614	0.183716	0.134891
128.5	0.542244	0.409539	0.332566	0.18376	0.133212
129	0.545124	0.413487	0.333876	0.185652	0.133292
129.5	0.545473	0.408246	0.327604	0.182971	0.133805
130	0.540957	0.409837	0.32932	0.179351	0.128915
130.5	0.542242	0.41241	0.329869	0.180044	0.131623
131	0.542906	0.414505	0.331776	0.18554	0.131272
131.5	0.544408	0.413204	0.336791	0.182778	0.133088
132	0.545398	0.414756	0.335211	0.184397	0.132791
132.5	0.550789	0.415046	0.335389	0.184561	0.132464
133	0.553997	0.417424	0.339581	0.189934	0.140246
133.5	0.551604	0.418603	0.334759	0.191016	0.136892
134	0.551398	0.413354	0.333084	0.182307	0.136844
134.5	0.558662	0.420251	0.339311	0.186604	0.134394
135	0.554289	0.42191	0.338256	0.189472	0.136485
135.5	0.55247	0.416843	0.334943	0.184584	0.133397
136	0.554697	0.422877	0.338436	0.187162	0.139969
136.5	0.555296	0.423245	0.339198	0.187451	0.136518
137	0.557042	0.422785	0.337177	0.18611	0.136374
137.5	0.562373	0.421964	0.342018	0.189193	0.140222
138	0.564076	0.41895	0.340027	0.191042	0.137088
138.5	0.567684	0.42284	0.343732	0.191387	0.137482
139	0.561946	0.419354	0.340304	0.190153	0.139371
139.5	0.565205	0.42411	0.340733	0.190805	0.134034
140	0.56541	0.424147	0.345459	0.193616	0.137464
140.5	0.567764	0.427336	0.34488	0.189323	0.142797
141	0.567089	0.427383	0.342726	0.190392	0.139562
141.5	0.558705	0.418023	0.337877	0.180642	0.131988
142	0.574633	0.430265	0.344827	0.192317	0.145982
142.5	0.570452	0.42576	0.340725	0.191699	0.138858
143	0.571169	0.428629	0.342385	0.186038	0.14147
143.5	0.580345	0.431046	0.346211	0.192251	0.142044
144	0.571838	0.434463	0.340954	0.192198	0.141729
144.5	0.573532	0.429747	0.347929	0.189168	0.14462
145	0.575946	0.431912	0.347571	0.194671	0.141348
145.5	0.577293	0.432209	0.345237	0.193892	0.137421
146	0.577721	0.432519	0.343669	0.188603	0.136944
146.5	0.582433	0.437754	0.347766	0.19696	0.14057
147	0.583642	0.439599	0.352336	0.196548	0.146103
147.5	0.580256	0.434806	0.350002	0.194597	0.144033
148	0.585857	0.437845	0.347896	0.19184	0.143304
148.5	0.584076	0.436772	0.350083	0.191848	0.141306
149	0.585011	0.440708	0.347441	0.193617	0.143699
149.5	0.588027	0.435872	0.349038	0.193841	0.139584
150	0.585826	0.43946	0.350456	0.193754	0.142672
150.5	0.589196	0.440283	0.355716	0.19716	0.145385
151	0.584412	0.435863	0.353966	0.191624	0.140983
151.5	0.591976	0.438439	0.35368	0.195519	0.142876
152	0.590128	0.441536	0.355292	0.19668	0.143722
152.5	0.59613	0.444	0.355277	0.197612	0.146768
153	0.592349	0.445493	0.353437	0.195739	0.149065
153.5	0.589234	0.441118	0.350847	0.197428	0.139944
154	0.597838	0.443842	0.35245	0.195174	0.152417
154.5	0.598958	0.443506	0.354704	0.197817	0.146954
155	0.596886	0.443916	0.353139	0.192952	0.144592
155.5	0.594526	0.442316	0.352706	0.197491	0.142586
156	0.605107	0.449064	0.356165	0.200633	0.149063
156.5	0.601668	0.446259	0.355216	0.198929	0.151614
157	0.601773	0.447773	0.351031	0.193744	0.144681
157.5	0.599834	0.449396	0.357916	0.19746	0.145789
158	0.604441	0.449929	0.354814	0.196302	0.147272
158.5	0.605026	0.453262	0.35883	0.200535	0.146505
159	0.60198	0.448348	0.357948	0.197964	0.145074
159.5	0.605959	0.45067	0.356648	0.195428	0.146177
160	0.61151	0.454335	0.364104	0.202664	0.150854
160.5	0.605761	0.454401	0.360105	0.196772	0.149228
161	0.608209	0.454944	0.361603	0.197996	0.146359
161.5	0.613806	0.454731	0.363096	0.200415	0.152544
162	0.612209	0.452412	0.360903	0.201074	0.150319
162.5	0.611365	0.456079	0.362301	0.203637	0.148116
163	0.617603	0.454746	0.360511	0.202694	0.150276
163.5	0.609441	0.455772	0.362808	0.203983	0.145183
164	0.61531	0.455462	0.368215	0.200516	0.150468
164.5	0.612614	0.453466	0.358972	0.198332	0.146357
165	0.618409	0.458319	0.366056	0.199336	0.147966
165.5	0.619267	0.460811	0.368668	0.209112	0.151846
166	0.623715	0.460711	0.365417	0.201768	0.150968
166.5	0.618924	0.462311	0.372368	0.205612	0.15659
167	0.6173	0.459992	0.365214	0.200621	0.146312
167.5	0.620718	0.463551	0.365937	0.202877	0.153109
168	0.613838	0.456632	0.359141	0.195253	0.148948
168.5	0.620578	0.458625	0.365097	0.203841	0.152025
169	0.62971	0.463775	0.374288	0.206901	0.15811
169.5	0.622654	0.461752	0.36778	0.203276	0.15003
170	0.631808	0.46155	0.367473	0.20868	0.152913
170.5	0.62796	0.465892	0.365587	0.206012	0.148777
171	0.629284	0.465356	0.369939	0.204596	0.151615
171.5	0.635664	0.470397	0.375029	0.204303	0.157606
172	0.626406	0.464505	0.36601	0.20295	0.14667
172.5	0.630887	0.464479	0.3688	0.200582	0.149594
173	0.633721	0.469279	0.374343	0.205127	0.155918
173.5	0.634066	0.465768	0.368387	0.206705	0.154662
174	0.635431	0.466782	0.372152	0.204253	0.151177
174.5	0.633563	0.467562	0.371776	0.206807	0.155243
175	0.630627	0.469561	0.370063	0.203305	0.150833
175.5	0.637532	0.471162	0.373108	0.206162	0.154938
176	0.643669	0.4767	0.37478	0.211953	0.159301
176.5	0.637386	0.47572	0.37327	0.209137	0.156574
177	0.639437	0.471938	0.37582	0.203037	0.155383
177.5	0.643474	0.474315	0.377616	0.208639	0.158639
178	0.640632	0.472063	0.373623	0.207206	0.156029
178.5	0.643993	0.475002	0.377259	0.205709	0.16198
179	0.648726	0.476374	0.374862	0.210129	0.154707
179.5	0.642294	0.470469	0.379292	0.20655	0.153848
180	0.64739	0.475287	0.376667	0.207577	0.156053
180.5	0.651816	0.479337	0.378612	0.211038	0.158009
181	0.647461	0.470397	0.374407	0.202838	0.154971
181.5	0.651941	0.477254	0.376346	0.213478	0.157113
182	0.649054	0.476968	0.372059	0.20298	0.151141
182.5	0.653786	0.474026	0.376925	0.204685	0.156089
183	0.647777	0.473153	0.373545	0.203958	0.154835
183.5	0.654036	0.481687	0.380224	0.211593	0.16052
184	0.65573	0.482547	0.384186	0.208629	0.16193
184.5	0.654825	0.483736	0.381754	0.209582	0.156211
185	0.655586	0.481152	0.381845	0.212683	0.159181
185.5	0.657836	0.47877	0.379595	0.207708	0.157985
186	0.66123	0.486876	0.381077	0.213048	0.161645
186.5	0.659392	0.485068	0.382332	0.212883	0.160477
187	0.665534	0.484369	0.386089	0.214971	0.160827
187.5	0.658403	0.479703	0.379662	0.204925	0.155637
188	0.660601	0.484961	0.382158	0.207106	0.161203
188.5	0.662568	0.483292	0.381199	0.214412	0.156101
189	0.66406	0.486603	0.383982	0.207657	0.16191
189.5	0.66259	0.486844	0.382769	0.210028	0.15505
190	0.665417	0.487606	0.385642	0.212252	0.158282
190.5	0.671355	0.487648	0.387181	0.209657	0.160334
191	0.665641	0.486463	0.382759	0.209413	0.159693
191.5	0.668058	0.48789	0.384992	0.20855	0.159152
192	0.670906	0.48714	0.383626	0.213644	0.161382
192.5	0.66735	0.490971	0.384704	0.21234	0.164058
193	0.66822	0.494857	0.387651	0.211482	0.160772
193.5	0.667318	0.487802	0.381939	0.208659	0.157702
194	0.669924	0.491025	0.385661	0.213896	0.159862
194.5	0.679229	0.497664	0.39335	0.220872	0.168467
195	0.672282	0.491513	0.377339	0.20784	0.159403
195.5	0.674268	0.492638	0.388154	0.213313	0.160067
196	0.67594	0.492314	0.38669	0.213414	0.160776
196.5	0.672854	0.489437	0.3848	0.211323	0.158634
197	0.675938	0.494356	0.391605	0.218798	0.164812
197.5	0.676832	0.497717	0.385334	0.214286	0.160313
198	0.676853	0.496091	0.386678	0.213499	0.161839
198.5	0.680106	0.492521	0.391627	0.211294	0.161691
199	0.682247	0.49888	0.388784	0.215617	0.165597
199.5	0.680725	0.500973	0.391512	0.21797	0.163791
200	0.685181	0.499241	0.392985	0.220379	0.166341
200.5	0.68327	0.503323	0.391582	0.217073	0.16485
201	0.685685	0.499505	0.401763	0.21812	0.162299
201.5	0.688959	0.503226	0.3918	0.21946	0.166392
202	0.686363	0.502761	0.391904	0.215625	0.163046
202.5	0.694201	0.506183	0.398961	0.22405	0.170963
203	0.692172	0.506417	0.39355	0.216715	0.165798
203.5	0.687448	0.500807	0.388969	0.211742	0.162016
204	0.693518	0.504701	0.39594	0.216602	0.164438
204.5	0.686823	0.50362	0.392159	0.214271	0.162619
205	0.696575	0.50287	0.396051	0.21875	0.163757
205.5	0.699794	0.507836	0.399606	0.224495	0.164769
206	0.692803	0.508156	0.39727	0.219264	0.167217
206.5	0.695366	0.509834	0.400048	0.218606	0.169374
207	0.693999	0.508778	0.39361	0.216067	0.162075
207.5	0.693978	0.502175	0.393226	0.214084	0.165217
208	0.699624	0.512413	0.401486	0.22101	0.167182
208.5	0.699262	0.511034	0.396891	0.217956	0.1635
209	0.705284	0.512665	0.400521	0.224362	0.170428
209.5	0.701905	0.511506	0.398408	0.219425	0.163568
210	0.699271	0.508887	0.395866	0.219924	0.162102
210.5	0.705061	0.510772	0.399816	0.220378	0.16814
211	0.698729	0.505529	0.398373	0.218601	0.164805
211.5	0.706773	0.512625	0.39956	0.222411	0.167996
212	0.70815	0.514687	0.401687	0.221401	0.167783
212.5	0.711129	0.512461	0.399464	0.223428	0.167721
213	0.711229	0.517383	0.403261	0.226265	0.170824
213.5	0.715986	0.521533	0.403127	0.226106	0.173655
214	0.713269	0.518003	0.404258	0.222176	0.172045
214.5	0.709506	0.518903	0.400802	0.223238	0.169397
215	0.711263	0.514577	0.402735	0.225395	0.168808
215.5	0.710086	0.514298	0.398466	0.219188	0.166294
216	0.713549	0.520126	0.405506	0.219273	0.166638
216.5	0.708145	0.513423	0.401464	0.222451	0.169982
217	0.719662	0.521984	0.41054	0.22836	0.175727
217.5	0.717144	0.523145	0.410662	0.226353	0.175875
218	0.710202	0.513211	0.398311	0.217042	0.167639
218.5	0.72173	0.526266	0.405969	0.226679	0.175574
219	0.715195	0.521846	0.407513	0.221943	0.17059
219.5	0.715111	0.517081	0.401478	0.224494	0.170648
220	0.713991	0.51977	0.404428	0.220857	0.167944
220.5	0.722065	0.52499	0.413668	0.22756	0.174055
221	0.719912	0.520866	0.406342	0.221029	0.167948
221.5	0.724114	0.523715	0.408393	0.22439	0.171385
222	0.720415	0.520585	0.403162	0.223839	0.167849
222.5	0.723378	0.524565	0.410358	0.222187	0.168244
223	0.729461	0.523464	0.406987	0.225692	0.175107
223.5	0.724412	0.524105	0.407932	0.225477	0.169819
224	0.723313	0.524035	0.408356	0.224129	0.170046
224.5	0.725421	0.525532	0.406163	0.221673	0.17384
225	0.730175	0.526429	0.413713	0.22737	0.170055
225.5	0.731179	0.528667	0.408603	0.222933	0.174692
226	0.727375	0.526364	0.406916	0.227495	0.167
226.5	0.730338	0.529041	0.410095	0.223615	0.171358
227	0.730686	0.52607	0.411167	0.229199	0.174187
227.5	0.731981	0.523092	0.408785	0.223789	0.1737
228	0.734009	0.531468	0.407811	0.225773	0.169512
228.5	0.734794	0.526616	0.412793	0.227053	0.170337
229	0.734222	0.534041	0.409974	0.224442	0.177946
229.5	0.734819	0.529106	0.415999	0.226214	0.169141
230	0.738079	0.531593	0.412896	0.227309	0.171221
230.5	0.739587	0.535246	0.412101	0.230286	0.172516
231	0.740493	0.537073	0.414195	0.230631	0.175197
231.5	0.741297	0.533858	0.410583	0.223503	0.17205
232	0.740783	0.533933	0.413633	0.227665	0.174129
232.5	0.745277	0.532873	0.414823	0.226888	0.175396
233	0.741996	0.534401	0.418643	0.227609	0.173387
233.5	0.746939	0.538524	0.417328	0.227157	0.175205
234	0.745917	0.535314	0.413238	0.230016	0.178612
234.5	0.752257	0.538901	0.417882	0.231492	0.176827
235	0.747416	0.53565	0.41457	0.2306	0.177022
235.5	0.745	0.536391	0.413173	0.228766	0.177187
236	0.753126	0.54233	0.421163	0.230289	0.176601
236.5	0.753831	0.542224	0.421945	0.234389	0.182129
237	0.751879	0.538672	0.421617	0.228114	0.180232
237.5	0.754951	0.545718	0.419414	0.235737	0.18056
238	0.755428	0.543319	0.421835	0.231154	0.176861
238.5	0.746525	0.534758	0.416658	0.226119	0.175476
239	0.75666	0.547696	0.419447	0.234506	0.177666
239.5	0.753826	0.542339	0.419782	0.227193	0.169481
240	0.748348	0.544441	0.418201	0.22463	0.174612
240.5	0.754245	0.540799	0.422693	0.228447	0.178577
241	0.754276	0.544706	0.419964	0.229302	0.176891
241.5	0.757432	0.546017	0.420036	0.230862	0.176515
242	0.76061	0.54597	0.423575	0.234098	0.181289
242.5	0.759822	0.546122	0.422781	0.231338	0.178251
243	0.7599	0.545381	0.425246	0.234904	0.175451
243.5	0.758256	0.544647	0.420432	0.231374	0.17799
244	0.764605	0.552072	0.423323	0.233539	0.178646
244.5	0.763875	0.552596	0.430539	0.232671	0.178206
245	0.756947	0.542518	0.419224	0.229224	0.172233
245.5	0.766442	0.551098	0.423661	0.232397	0.180517
246	0.761853	0.54557	0.426416	0.230298	0.175051
246.5	0.77064	0.548781	0.424007	0.233632	0.17568
247	0.764	0.545467	0.423172	0.233246	0.177283
247.5	0.76681	0.551741	0.422659	0.23018	0.17653
248	0.765947	0.550526	0.423681	0.231469	0.178872
248.5	0.768275	0.547944	0.425542	0.22972	0.177538
249	0.775806	0.555022	0.426217	0.235149	0.176867
249.5	0.76961	0.552826	0.425252	0.229394	0.178416
250	0.772608	0.551215	0.426918	0.22997	0.178329
250.5	0.773268	0.55886	0.433087	0.242386	0.185512
251	0.776613	0.554525	0.427278	0.239287	0.182851
251.5	0.771752	0.547764	0.418261	0.226377	0.176225
252	0.775607	0.553892	0.425565	0.23707	0.180809
252.5	0.777408	0.55442	0.428322	0.236863	0.180203
253	0.773065	0.553841	0.430023	0.237318	0.181675
253.5	0.779658	0.558106	0.431717	0.234166	0.181588
254	0.778308	0.555753	0.432097	0.235128	0.185303
254.5	0.783148	0.558064	0.430036	0.233942	0.177815
255	0.777278	0.556092	0.431135	0.23578	0.180551
255.5	0.782691	0.555474	0.429502	0.234884	0.181308
256	0.783757	0.561381	0.43027	0.235896	0.182037
256.5	0.788759	0.559129	0.430511	0.240015	0.182901
257	0.789616	0.565368	0.4334	0.23963	0.181887
257.5	0.785152	0.557747	0.432838	0.23196	0.181315
258	0.787173	0.559335	0.431097	0.238281	0.186343
258.5	0.78346	0.56155	0.430743	0.234438	0.181029
259	0.790481	0.565463	0.437087	0.238719	0.184752
259.5	0.789431	0.562748	0.430921	0.236999	0.180898
260	0.786504	0.562805	0.433474	0.236533	0.180715
260.5	0.7889	0.561821	0.427869	0.236591	0.181093
261	0.790074	0.566836	0.435186	0.2392	0.187975
261.5	0.788427	0.564559	0.4326	0.234731	0.184429
262	0.794535	0.565109	0.437054	0.241859	0.18623
262.5	0.791841	0.562789	0.430417	0.236252	0.183516
263	0.794632	0.569848	0.435902	0.239942	0.186566
263.5	0.79232	0.560937	0.432046	0.235809	0.180304
264	0.799746	0.571481	0.439011	0.243024	0.18763
264.5	0.793814	0.566817	0.440331	0.241431	0.186859
265	0.795215	0.564952	0.437089	0.240216	0.183501
265.5	0.799409	0.569793	0.440092	0.242769	0.188499
266	0.795289	0.568466	0.43634	0.238596	0.184691
266.5	0.79936	0.568695	0.433035	0.241574	0.181144
267	0.798335	0.569841	0.439495	0.239286	0.182757
267.5	0.79709	0.570153	0.436186	0.236289	0.179747
268	0.801172	0.570886	0.438342	0.24123	0.184617
268.5	0.797998	0.569215	0.434887	0.233799	0.185706
269	0.801765	0.569407	0.435785	0.23779	0.181972
269.5	0.799744	0.571062	0.437517	0.2389	0.179899
270	0.799895	0.573355	0.43787	0.237346	0.181523
270.5	0.807445	0.570107	0.437659	0.237646	0.183425
271	0.807122	0.568063	0.440603	0.242334	0.186112
271.5	0.808598	0.574221	0.44273	0.242228	0.18596
272	0.810606	0.572733	0.441123	0.240546	0.185242
272.5	0.80987	0.573444	0.443463	0.240142	0.189724
273	0.812654	0.58198	0.444062	0.244587	0.19098
273.5	0.813592	0.572204	0.446172	0.243964	0.187441
274	0.810226	0.577033	0.43864	0.241663	0.184287
274.5	0.814502	0.575618	0.440461	0.237998	0.183959
275	0.816159	0.578637	0.446714	0.244507	0.186366
275.5	0.813344	0.579655	0.440146	0.241563	0.186594
276	0.816823	0.579722	0.445528	0.244268	0.189764
276.5	0.813881	0.579441	0.447019	0.239439	0.18805
277	0.813426	0.578969	0.444	0.244849	0.186957
277.5	0.819493	0.582687	0.446334	0.241983	0.186499
278	0.82152	0.58404	0.441338	0.240651	0.18536
278.5	0.817705	0.579256	0.444854	0.239771	0.181188
279	0.817507	0.578886	0.442753	0.238198	0.186497
279.5	0.819194	0.58489	0.448978	0.245542	0.192267
280	0.819306	0.581048	0.442559	0.245025	0.186266
280.5	0.822134	0.580342	0.444663	0.241145	0.193304
281	0.822452	0.58818	0.45041	0.248725	0.188301
281.5	0.822927	0.582941	0.445867	0.238852	0.184655
282	0.828532	0.582429	0.451535	0.248181	0.187361
282.5	0.823998	0.583511	0.449166	0.245191	0.186851
283	0.823436	0.580926	0.442318	0.241279	0.185853
283.5	0.824649	0.588309	0.44713	0.245992	0.188937
284	0.82534	0.584257	0.444243	0.244705	0.185062
284.5	0.832875	0.593714	0.452076	0.247907	0.192835
285	0.823968	0.585181	0.445421	0.235537	0.186565
285.5	0.83415	0.593708	0.449339	0.249584	0.191516
286	0.828366	0.589161	0.449369	0.246798	0.192725
286.5	0.831438	0.585213	0.446485	0.242878	0.18831
287	0.832924	0.596668	0.458108	0.25192	0.195219
287.5	0.835747	0.590276	0.449863	0.246667	0.192056
288	0.830337	0.589845	0.448634	0.243445	0.188935
288.5	0.837196	0.592288	0.452092	0.247857	0.18938
289	0.835419	0.58759	0.44755	0.245335	0.189214
289.5	0.834644	0.592885	0.454086	0.24567	0.189118
290	0.841225	0.588309	0.450467	0.246747	0.191943
290.5	0.835383	0.589385	0.4509	0.246594	0.191229
291	0.837394	0.597981	0.453572	0.245573	0.188474
291.5	0.837381	0.594368	0.452436	0.242633	0.192806
292	0.834618	0.588836	0.44977	0.243635	0.188222
292.5	0.833567	0.590784	0.451942	0.245589	0.185504
293	0.840048	0.599926	0.453579	0.252462	0.188206
293.5	0.839383	0.594175	0.448464	0.245569	0.191766
294	0.840135	0.593161	0.452373	0.241619	0.191303
294.5	0.84446	0.600586	0.456365	0.248241	0.195794
295	0.83656	0.595204	0.448851	0.243368	0.189715
295.5	0.845685	0.594352	0.453803	0.24646	0.189237
296	0.846881	0.59869	0.46048	0.252982	0.193328
296.5	0.842619	0.596128	0.45462	0.248774	0.191285
297	0.846546	0.5992	0.456166	0.247439	0.193866
297.5	0.848242	0.601411	0.454376	0.246317	0.1937
298	0.851687	0.603643	0.455276	0.248747	0.191952
298.5	0.849255	0.600744	0.456438	0.249806	0.194101
299	0.848985	0.600937	0.455139	0.250938	0.191214
299.5	0.845805	0.597041	0.454629	0.243463	0.18886
300	0.851028	0.597007	0.456022	0.249496	0.19669
300.5	0.849875	0.602568	0.460866	0.249657	0.193784
301	0.849251	0.60338	0.457977	0.24615	0.190242
301.5	0.849997	0.596651	0.455978	0.251299	0.19158
302	0.857139	0.601649	0.458499	0.251704	0.192812
302.5	0.857969	0.6074	0.461611	0.25281	0.195106
303	0.858392	0.606721	0.455937	0.256313	0.197585
303.5	0.856693	0.602269	0.459575	0.251684	0.194855
304	0.855448	0.603114	0.460624	0.250369	0.190755
304.5	0.857879	0.603737	0.45939	0.249498	0.191401
305	0.862625	0.606125	0.455013	0.25128	0.194594
305.5	0.862878	0.608864	0.460037	0.254318	0.195924
306	0.864557	0.611901	0.465843	0.25367	0.199431
306.5	0.855086	0.604056	0.458766	0.24444	0.189353
307	0.861459	0.607679	0.459062	0.246853	0.194401
307.5	0.863616	0.608128	0.464792	0.2514	0.196051
308	0.868631	0.609974	0.467938	0.25575	0.199433
308.5	0.858453	0.607005	0.457352	0.251985	0.188482
309	0.865165	0.610563	0.463719	0.256019	0.200505
309.5	0.868527	0.612738	0.463255	0.255702	0.197205
310	0.862426	0.60941	0.458119	0.249134	0.193178
310.5	0.863914	0.608944	0.459583	0.248714	0.19389
311	0.866416	0.608109	0.460882	0.250225	0.195217
311.5	0.867614	0.613209	0.463612	0.251346	0.195052
312	0.868588	0.609478	0.459804	0.250295	0.193914
312.5	0.870186	0.61174	0.464059	0.251913	0.195822
313	0.874352	0.612289	0.466287	0.252498	0.192423
313.5	0.868575	0.615053	0.464478	0.252006	0.195282
314	0.870935	0.615382	0.465593	0.250661	0.197254
314.5	0.874002	0.619264	0.46584	0.254085	0.19642
315	0.876854	0.620611	0.470222	0.258867	0.198897
315.5	0.874256	0.613902	0.465227	0.254541	0.197139
316	0.878964	0.622783	0.471819	0.262308	0.199352
316.5	0.874532	0.616615	0.473286	0.255001	0.198641
317	0.876408	0.615776	0.465311	0.254691	0.193057
317.5	0.872638	0.619012	0.467641	0.258231	0.198053
318	0.87842	0.617599	0.463063	0.251557	0.193401
318.5	0.878538	0.61966	0.468549	0.254706	0.192954
319	0.877249	0.616669	0.464917	0.256543	0.193349
319.5	0.881635	0.621017	0.466431	0.253231	0.197009
320	0.882978	0.625425	0.471024	0.257618	0.199648
320.5	0.879894	0.619605	0.46465	0.251387	0.19926
321	0.87829	0.621497	0.467682	0.252386	0.195327
321.5	0.880604	0.617685	0.468215	0.257144	0.196233
322	0.877815	0.620966	0.471208	0.255722	0.199236
322.5	0.880562	0.618809	0.465675	0.253943	0.193052
323	0.88733	0.623253	0.47513	0.254417	0.200256
323.5	0.887465	0.625377	0.475122	0.255874	0.20031
324	0.890452	0.625837	0.474728	0.256286	0.199253
324.5	0.892766	0.626167	0.470553	0.257932	0.199908
325	0.887871	0.625211	0.470691	0.255206	0.200457
325.5	0.889088	0.625598	0.469994	0.255781	0.20021
326	0.890861	0.627963	0.471835	0.257519	0.200591
326.5	0.890095	0.627108	0.470632	0.256329	0.19418
327	0.895871	0.629119	0.476989	0.258518	0.198919
327.5	0.887715	0.626923	0.470627	0.257122	0.196278
328	0.889593	0.619661	0.467804	0.253622	0.195092
328.5	0.894661	0.632313	0.473575	0.258948	0.199815
329	0.895701	0.627617	0.473707	0.255938	0.194656
329.5	0.889181	0.630491	0.474798	0.253952	0.197402
330	0.900548	0.628717	0.477963	0.26076	0.199469
330.5	0.899363	0.62832	0.476593	0.258976	0.201041
331	0.898085	0.633343	0.478078	0.25831	0.199493
331.5	0.895019	0.629228	0.473269	0.259015	0.196886
332	0.906417	0.634364	0.478044	0.260818	0.2044
332.5	0.904394	0.640096	0.479302	0.262783	0.199911
333	0.904294	0.632291	0.476235	0.260105	0.199598
333.5	0.903955	0.632104	0.478195	0.258825	0.20159
334	0.901424	0.637713	0.47963	0.262418	0.203325
334.5	0.90363	0.637209	0.479139	0.257344	0.201951
335	0.905337	0.636033	0.476243	0.257984	0.198631
335.5	0.902625	0.63519	0.478658	0.258905	0.202923
336	0.906193	0.633077	0.4763	0.256226	0.204803
336.5	0.903198	0.630155	0.476915	0.257314	0.196542
337	0.904944	0.637696	0.480017	0.260814	0.200336
337.5	0.906736	0.637384	0.478603	0.258855	0.202141
338	0.90774	0.6353	0.479779	0.262239	0.204806
338.5	0.905178	0.635444	0.475142	0.257725	0.2019
339	0.907266	0.635239	0.478596	0.261681	0.20222
339.5	0.906881	0.636186	0.47782	0.261756	0.204344
340	0.906176	0.639505	0.482596	0.260681	0.197764
340.5	0.911462	0.637513	0.478684	0.257532	0.200663
341	0.909989	0.638431	0.478829	0.262447	0.200664
341.5	0.911572	0.637722	0.479838	0.262601	0.202694
342	0.911432	0.641297	0.480629	0.26237	0.202125
342.5	0.91421	0.644312	0.484946	0.261851	0.202696
343	0.909971	0.639109	0.477544	0.260228	0.201084
343.5	0.913182	0.646892	0.484847	0.263064	0.202233
344	0.917702	0.647036	0.485944	0.267761	0.20824
344.5	0.916419	0.641776	0.483751	0.262835	0.200216
345	0.911662	0.640382	0.483301	0.260416	0.195354
345.5	0.912256	0.645132	0.478896	0.260443	0.196288
346	0.920127	0.63983	0.485909	0.26742	0.206508
346.5	0.922125	0.648267	0.485459	0.266862	0.206732
347	0.915072	0.643889	0.48005	0.259607	0.200328
347.5	0.923804	0.646301	0.483939	0.264225	0.200755
348	0.921043	0.641041	0.48332	0.259407	0.202772
348.5	0.924149	0.643127	0.480878	0.260118	0.197087
349	0.923912	0.644052	0.483311	0.263425	0.20048
349.5	0.923918	0.649842	0.483721	0.26484	0.203661
350	0.924111	0.646332	0.486646	0.26319	0.2065
350.5	0.919315	0.646006	0.481885	0.258269	0.201516
351	0.925821	0.653237	0.486505	0.267694	0.204743
351.5	0.925557	0.647625	0.486111	0.263633	0.203746
352	0.92689	0.649078	0.484792	0.262697	0.201861
352.5	0.92614	0.651521	0.485659	0.262889	0.204476
353	0.926846	0.648248	0.485784	0.262665	0.203528
353.5	0.928971	0.647733	0.485592	0.263249	0.200961
354	0.927941	0.644967	0.485694	0.263472	0.200245
354.5	0.934508	0.651357	0.489204	0.264934	0.204142
355	0.929184	0.651892	0.48597	0.261339	0.205136
355.5	0.929876	0.652931	0.489855	0.264893	0.205004
356	0.928979	0.655366	0.487182	0.262194	0.202553
356.5	0.939406	0.65436	0.491085	0.268348	0.207503
357	0.941079	0.653577	0.490973	0.264354	0.210379
357.5	0.939981	0.655054	0.490506	0.266142	0.206684
358	0.933991	0.650313	0.487534	0.258614	0.204161
358.5	0.932864	0.659489	0.492018	0.268237	0.205872
359	0.935713	0.65596	0.489513	0.266047	0.20764
359.5	0.938456	0.654806	0.490148	0.264948	0.205118
360	0.938379	0.653076	0.484188	0.264917	0.202371
360.5	0.941272	0.654803	0.488379	0.265494	0.20799
361	0.943521	0.655327	0.490291	0.26155	0.208616
361.5	0.94059	0.657401	0.493774	0.266573	0.205187
362	0.939321	0.65384	0.488704	0.259032	0.200854
362.5	0.936679	0.655372	0.488563	0.262537	0.203461
363	0.939835	0.659336	0.491177	0.264239	0.207381
363.5	0.944469	0.659749	0.489585	0.262267	0.206549
364	0.941932	0.66019	0.488778	0.26702	0.206851
364.5	0.939111	0.653599	0.487743	0.264682	0.207763
365	0.947859	0.657001	0.490336	0.264014	0.208474
365.5	0.947508	0.660045	0.493826	0.266916	0.206219
366	0.946931	0.659931	0.49433	0.267065	0.204085
366.5	0.94556	0.65827	0.4874	0.264251	0.199694
367	0.952504	0.664281	0.493493	0.27052	0.211542
367.5	0.948089	0.657699	0.490848	0.265373	0.203439
368	0.95061	0.663074	0.490411	0.263857	0.203383
368.5	0.947058	0.661637	0.491732	0.266041	0.204463
369	0.953459	0.661168	0.495939	0.266854	0.20051
369.5	0.956757	0.669992	0.495892	0.270025	0.205024
370	0.95463	0.666546	0.495477	0.272226	0.208126
370.5	0.955918	0.663333	0.501156	0.275001	0.208919
371	0.956181	0.667699	0.495368	0.272239	0.204954
371.5	0.956503	0.664989	0.495603	0.268282	0.209436
372	0.954614	0.663639	0.496352	0.270631	0.208683
372.5	0.95925	0.671739	0.494659	0.269494	0.211641
373	0.955013	0.668036	0.499943	0.269224	0.206059
373.5	0.955443	0.661107	0.49436	0.267518	0.203858
374	0.957653	0.667605	0.498199	0.26995	0.210413
374.5	0.958794	0.665422	0.499267	0.270452	0.205081
375	0.955475	0.66578	0.494236	0.26566	0.202479
375.5	0.959054	0.665583	0.492774	0.268177	0.204269
376	0.960567	0.666341	0.494903	0.26922	0.206007
376.5	0.961177	0.666832	0.498707	0.26319	0.204582
377	0.966089	0.671033	0.497609	0.268201	0.20772
377.5	0.964012	0.667592	0.49677	0.272385	0.207972
378	0.961234	0.670719	0.497974	0.264916	0.207295
378.5	0.966887	0.670117	0.497936	0.270759	0.206484
379	0.964713	0.673008	0.495424	0.264353	0.205442
379.5	0.965764	0.671155	0.498889	0.272596	0.211536
380	0.970869	0.672138	0.499962	0.267062	0.209526
380.5	0.964699	0.677918	0.499531	0.270586	0.210443
381	0.968276	0.67582	0.499591	0.271522	0.210451
381.5	0.963667	0.674303	0.500343	0.268453	0.208784
382	0.967868	0.676068	0.501928	0.271791	0.212119
382.5	0.970769	0.675555	0.499329	0.270102	0.208114
383	0.975849	0.677606	0.50596	0.271895	0.213971
383.5	0.978304	0.682099	0.506875	0.277327	0.218241
384	0.974163	0.674201	0.503872	0.274729	0.205581
384.5	0.969187	0.673847	0.499559	0.265857	0.204938
385	0.974534	0.673456	0.496363	0.268241	0.209387
385.5	0.974159	0.679082	0.501315	0.270825	0.210898
386	0.977423	0.675954	0.502662	0.272441	0.207024
386.5	0.977937	0.681779	0.505404	0.27681	0.212824
387	0.974617	0.676191	0.502269	0.269403	0.207937
387.5	0.974328	0.671902	0.501435	0.269399	0.202705
388	0.979728	0.68185	0.506453	0.271736	0.21548
388.5	0.980196	0.677047	0.505796	0.272041	0.209441
389	0.976963	0.680239	0.505981	0.271844	0.209966
389.5	0.973924	0.673133	0.499477	0.271942	0.204143
390	0.981029	0.679158	0.503116	0.276053	0.20943
390.5	0.981106	0.684454	0.507562	0.27239	0.210405
391	0.977002	0.677787	0.502674	0.270152	0.205829
391.5	0.98245	0.679294	0.503449	0.2704	0.208121
392	0.984075	0.686126	0.50797	0.274719	0.216205
392.5	0.985904	0.682219	0.506643	0.270567	0.211309
393	0.983278	0.684422	0.50649	0.275265	0.212004
393.5	0.982175	0.682443	0.50425	0.274694	0.208703
394	0.983485	0.682268	0.510362	0.274657	0.213161
394.5	0.986243	0.681887	0.506796	0.270912	0.209052
395	0.982434	0.68178	0.506592	0.277174	0.211401
395.5	0.983891	0.684483	0.507067	0.269475	0.211438
396	0.99035	0.685182	0.510876	0.275082	0.21142
396.5	0.985702	0.687839	0.510471	0.277398	0.210201
397	0.98708	0.684695	0.507698	0.26747	0.210094
397.5	0.991318	0.688181	0.513099	0.271747	0.2095
398	0.993408	0.686677	0.504811	0.275595	0.215547
398.5	0.984237	0.68478	0.505179	0.272788	0.209752
399	0.985982	0.684629	0.507655	0.270594	0.206765
399.5	0.992404	0.688384	0.509245	0.274937	0.210486
400	0.993438	0.693278	0.508872	0.270652	0.210968
400.5	0.996703	0.68981	0.51183	0.277502	0.214053
401	1.00078	0.693587	0.514083	0.279181	0.21504
401.5	0.997778	0.694409	0.512845	0.279609	0.21677
402	0.996594	0.692001	0.51641	0.27682	0.214056
402.5	0.996002	0.685774	0.50854	0.275619	0.209292
403	0.992465	0.688481	0.512302	0.27275	0.209299
403.5	0.994591	0.692951	0.512687	0.2735	0.215468
404	1.00028	0.693492	0.513155	0.279558	0.216345
404.5	1.0018	0.694006	0.513395	0.278232	0.212729
405	1.00439	0.699749	0.515961	0.278796	0.213529
405.5	0.999035	0.690005	0.509953	0.277868	0.210224
406	1.00199	0.693927	0.512657	0.277093	0.212531
406.5	1.00234	0.691708	0.512428	0.277133	0.211634
407	0.999749	0.69573	0.514415	0.27686	0.209279
407.5	1.0007	0.684542	0.507602	0.268562	0.20785
408	1.00407	0.6964	0.520214	0.274508	0.208228
408.5	1.00704	0.698006	0.515163	0.27842	0.216471
409	1.00855	0.701036	0.517158	0.283086	0.218407
409.5	1.00509	0.690447	0.510625	0.277148	0.211419
410	1.00597	0.697385	0.515009	0.279995	0.212891
410.5	1.0072	0.694492	0.513252	0.273871	0.209111
411	1.00557	0.697348	0.516747	0.279118	0.210147
411.5	1.00958	0.702436	0.518578	0.282462	0.216336
412	1.00815	0.699304	0.517025	0.277724	0.216792
412.5	1.01046	0.700212	0.521611	0.278043	0.211182
413	1.00522	0.698801	0.514421	0.279069	0.213624
413.5	1.01014	0.698032	0.513476	0.27921	0.20938
414	1.00982	0.698942	0.519864	0.281285	0.214922
414.5	1.01166	0.70456	0.520504	0.281023	0.213914
415	1.01556	0.70061	0.517315	0.280763	0.21299
415.5	1.00995	0.700755	0.514992	0.277791	0.212885
416	1.0131	0.70047	0.515224	0.283654	0.213504
416.5	1.01665	0.705963	0.517552	0.281442	0.210599
417	1.0203	0.707522	0.520308	0.279874	0.211291
417.5	1.01693	0.705919	0.522134	0.285347	0.220552
418	1.01593	0.703688	0.519006	0.27862	0.209259
418.5	1.0183	0.705575	0.515939	0.279452	0.214184
419	1.01532	0.705064	0.518859	0.277652	0.213036
419.5	1.01234	0.700337	0.516858	0.275343	0.210355
420	1.01949	0.705079	0.517102	0.277238	0.209332
420.5	1.01856	0.705852	0.519562	0.281353	0.21326
421	1.0217	0.709105	0.521884	0.280063	0.216924
421.5	1.02039	0.705179	0.522726	0.280406	0.219929
422	1.0236	0.704534	0.519355	0.280716	0.213418
422.5	1.02573	0.708458	0.521242	0.276993	0.217427
423	1.02649	0.703825	0.519296	0.283389	0.214963
423.5	1.02299	0.707461	0.521549	0.282866	0.20998
424	1.02823	0.710608	0.529866	0.284478	0.217859
424.5	1.0295	0.712076	0.521692	0.280368	0.216631
425	1.02451	0.70697	0.521964	0.277419	0.20929
425.5	1.02577	0.711304	0.518069	0.282665	0.211784
426	1.02345	0.705339	0.520351	0.279289	0.214385
426.5	1.02352	0.706359	0.520939	0.278587	0.212079
427	1.03031	0.712902	0.52078	0.2829	0.213975
427.5	1.02778	0.709879	0.522386	0.283271	0.21766
428	1.02425	0.710335	0.520892	0.278346	0.211693
428.5	1.02619	0.710854	0.524687	0.280052	0.212702
429	1.0261	0.713848	0.524327	0.282828	0.2155
429.5	1.0316	0.716646	0.520486	0.281062	0.215798
430	1.02799	0.712503	0.521221	0.275318	0.214659
430.5	1.02915	0.714169	0.520517	0.28167	0.215176
431	1.03234	0.71548	0.523051	0.2787	0.209391
431.5	1.03491	0.714406	0.524428	0.281212	0.21663
432	1.03725	0.718837	0.523877	0.280783	0.217239
432.5	1.03215	0.715189	0.528782	0.283115	0.217999
433	1.0344	0.717432	0.525334	0.281007	0.214684
433.5	1.03537	0.714978	0.523863	0.281018	0.211537
434	1.03736	0.717999	0.52781	0.28342	0.217791
434.5	1.03683	0.718583	0.531002	0.288484	0.220964
435	1.03652	0.714312	0.525991	0.283388	0.212334
435.5	1.03671	0.718162	0.520505	0.283021	0.219516
436	1.03751	0.713236	0.520565	0.27768	0.212837
436.5	1.04339	0.720884	0.530119	0.283044	0.219684
437	1.04024	0.717666	0.528519	0.288974	0.21852
437.5	1.04229	0.721564	0.52809	0.286141	0.220134
438	1.0401	0.721101	0.53017	0.286485	0.222025
438.5	1.04303	0.714992	0.525594	0.280728	0.217504
439	1.04352	0.721156	0.528857	0.28486	0.21939
439.5	1.04639	0.718988	0.529588	0.287833	0.218411
440	1.04041	0.718943	0.527408	0.281902	0.219096
440.5	1.04172	0.718977	0.527966	0.284485	0.211613
441	1.04809	0.724378	0.52926	0.286226	0.224047
441.5	1.04382	0.721036	0.529005	0.281892	0.216033
442	1.048	0.722434	0.530532	0.284315	0.213643
442.5	1.04405	0.720313	0.527169	0.281429	0.211552
443	1.0521	0.725965	0.532514	0.284723	0.223431
443.5	1.05147	0.728912	0.533982	0.287018	0.217511
444	1.04979	0.717932	0.527335	0.280268	0.217423
444.5	1.04917	0.725392	0.532488	0.286934	0.219943
445	1.05034	0.722395	0.530058	0.280577	0.214373
445.5	1.04779	0.722497	0.53196	0.281189	0.216546
446	1.05145	0.723221	0.528248	0.282286	0.215097
446.5	1.05026	0.722687	0.529465	0.282817	0.217491
447	1.05655	0.728022	0.531721	0.2875	0.218121
447.5	1.05568	0.726526	0.529009	0.281402	0.214092
448	1.0574	0.733442	0.535494	0.288317	0.215934
448.5	1.05424	0.730041	0.533951	0.285122	0.218408
449	1.05866	0.731139	0.534546	0.288857	0.215374
449.5	1.05866	0.729389	0.531935	0.283686	0.219622
450	1.05328	0.731508	0.532378	0.284097	0.220127
450.5	1.0547	0.729688	0.532817	0.284621	0.220249
451	1.05233	0.728872	0.534651	0.28541	0.21798
451.5	1.06184	0.72837	0.532171	0.284729	0.214151
452	1.06171	0.73109	0.532085	0.285422	0.219034
452.5	1.05956	0.727716	0.533911	0.282466	0.218876
453	1.06407	0.734852	0.538771	0.288621	0.219552
453.5	1.0662	0.7351	0.537427	0.290446	0.223246
454	1.06288	0.734038	0.53568	0.286281	0.218091
454.5	1.05998	0.734488	0.532998	0.284785	0.217266
455	1.05576	0.729914	0.53331	0.284299	0.213416
455.5	1.06408	0.736527	0.536596	0.289725	0.219509
456	1.06334	0.730019	0.532974	0.283608	0.218104
456.5	1.06958	0.739797	0.536912	0.290257	0.223491
457	1.06369	0.730313	0.534886	0.281896	0.219813
457.5	1.0685	0.735173	0.536654	0.290431	0.217629
458	1.0668	0.73385	0.536754	0.289396	0.217305
458.5	1.07061	0.740009	0.53887	0.292613	0.218326
459	1.06753	0.733214	0.538811	0.286959	0.221634
459.5	1.06579	0.738713	0.535903	0.28866	0.220011
460	1.07161	0.737525	0.538279	0.285493	0.220111
460.5	1.06714	0.736298	0.537392	0.283101	0.217252
461	1.08011	0.741935	0.541188	0.295046	0.226172
461.5	1.07273	0.7348	0.537675	0.290634	0.220341
462	1.07342	0.742101	0.53686	0.288422	0.222196
462.5	1.07174	0.739934	0.537997	0.288827	0.218417
463	1.07115	0.736391	0.539279	0.283847	0.219412
463.5	1.06992	0.738254	0.542624	0.29229	0.225312
464	1.07841	0.736559	0.537126	0.287324	0.215032
464.5	1.07496	0.74142	0.541448	0.290931	0.22373
465	1.07718	0.739135	0.542946	0.293164	0.220365
465.5	1.07875	0.748645	0.543953	0.292496	0.227269
466	1.07921	0.741884	0.539003	0.290336	0.220261
466.5	1.07797	0.739382	0.536528	0.289634	0.220498
467	1.0819	0.746434	0.543868	0.290775	0.218268
467.5	1.08508	0.747932	0.545181	0.287502	0.221439
468	1.07582	0.739812	0.536137	0.287917	0.218078
468.5	1.08219	0.747013	0.536716	0.292526	0.219376
469	1.0806	0.747399	0.545069	0.291634	0.225939
469.5	1.0813	0.74632	0.542355	0.293484	0.22192
470	1.08316	0.745637	0.543162	0.290957	0.22168
470.5	1.07923	0.744377	0.540582	0.291795	0.21898
471	1.08596	0.748489	0.542367	0.292605	0.221541
471.5	1.08598	0.745161	0.543418	0.290864	0.219077
472	1.08719	0.748279	0.544177	0.290519	0.225486
472.5	1.08343	0.74013	0.54258	0.288424	0.220838
473	1.08698	0.747159	0.541467	0.28993	0.217266
473.5	1.08539	0.747608	0.543043	0.287366	0.220046
474	1.08338	0.74852	0.542765	0.290486	0.215143
474.5	1.08965	0.750733	0.536902	0.290255	0.218937
475	1.09167	0.746337	0.543848	0.291153	0.221444
475.5	1.08662	0.748742	0.542925	0.289166	0.221363
476	1.0921	0.749716	0.543456	0.292328	0.221181
476.5	1.08882	0.749061	0.543669	0.293981	0.223555
477	1.09037	0.752705	0.547021	0.288903	0.224014
477.5	1.09338	0.752278	0.549131	0.293556	0.223578
478	1.09456	0.753067	0.550526	0.294209	0.222436
478.5	1.08749	0.749367	0.54198	0.287046	0.214861
479	1.09214	0.748458	0.54695	0.290018	0.219827
479.5	1.09704	0.753849	0.544648	0.294158	0.223863
480	1.09608	0.754655	0.546249	0.294687	0.22188
480.5	1.09176	0.755367	0.549112	0.294376	0.221823
481	1.09489	0.754762	0.546571	0.291949	0.221763
481.5	1.09477	0.75532	0.546904	0.29164	0.217117
482	1.10088	0.755764	0.552814	0.296064	0.224716
482.5	1.09754	0.751114	0.542884	0.28807	0.220714
483	1.09637	0.753639	0.548791	0.292607	0.221214
483.5	1.09007	0.757405	0.547035	0.295258	0.218336
484	1.09693	0.755627	0.547607	0.293486	0.219213
484.5	1.09922	0.756366	0.547756	0.297549	0.2271
485	1.10061	0.75694	0.547089	0.294078	0.221854
485.5	1.10041	0.761075	0.548748	0.294668	0.222097
486	1.10194	0.754953	0.545438	0.288955	0.224395
486.5	1.10353	0.759626	0.547298	0.297695	0.225404
487	1.10011	0.758657	0.54759	0.295019	0.224249
487.5	1.10363	0.762104	0.553512	0.29345	0.223559
488	1.10063	0.754641	0.546956	0.29265	0.218928
488.5	1.10811	0.756733	0.545126	0.292411	0.224937
489	1.10425	0.763568	0.543283	0.292523	0.221836
489.5	1.10601	0.758423	0.549924	0.292201	0.222964
490	1.10402	0.763003	0.549479	0.294963	0.22481
490.5	1.11526	0.764569	0.552453	0.299178	0.229553
491	1.10759	0.760165	0.553044	0.291203	0.223512
491.5	1.11034	0.760668	0.55323	0.292994	0.22279
492	1.11091	0.761743	0.54758	0.295449	0.221875
492.5	1.10671	0.761818	0.551697	0.295274	0.219978
493	1.10477	0.758613	0.551268	0.292953	0.217488
493.5	1.11356	0.766558	0.554611	0.300701	0.231319
494	1.11291	0.762614	0.552762	0.296148	0.221972
494.5	1.10875	0.764568	0.556861	0.295163	0.224658
495	1.11245	0.76339	0.551897	0.293746	0.22311
495.5	1.10812	0.764296	0.555547	0.291989	0.225864
496	1.11091	0.764064	0.551107	0.294629	0.225452
496.5	1.11844	0.764243	0.553865	0.294137	0.222055
497	1.11435	0.763341	0.553459	0.294475	0.2229
497.5	1.11071	0.764732	0.546377	0.289322	0.219732
498	1.11681	0.769318	0.556427	0.299694	0.223295
498.5	1.12346	0.767149	0.555745	0.294086	0.224201
499	1.11408	0.763471	0.551542	0.296902	0.221458
499.5	1.12226	0.768467	0.559545	0.298412	0.223054
500	1.11811	0.771365	0.555815	0.298644	0.224749
500.5	1.11966	0.768759	0.558059	0.301918	0.227061
501	1.12084	0.770333	0.554305	0.299712	0.222728
501.5	1.12644	0.768579	0.559718	0.300976	0.229782
502	1.12181	0.768196	0.555767	0.300637	0.229644
502.5	1.11938	0.769785	0.553539	0.29454	0.222542
503	1.12146	0.770005	0.558777	0.302388	0.22637
503.5	1.12188	0.768243	0.556471	0.296507	0.224368
504	1.12327	0.770474	0.557082	0.297673	0.227581
504.5	1.11491	0.766281	0.551345	0.289129	0.22183
505	1.12654	0.769796	0.558148	0.297457	0.223925
505.5	1.12144	0.769707	0.557507	0.295564	0.222854
506	1.12507	0.770451	0.557122	0.301472	0.224509
506.5	1.12216	0.772288	0.556006	0.297998	0.221652
507	1.12211	0.772398	0.558672	0.291083	0.225428
507.5	1.12498	0.770857	0.556974	0.297281	0.22384
508	1.12235	0.771773	0.555028	0.296543	0.222463
508.5	1.12936	0.773192	0.558969	0.296447	0.224481
509	1.12703	0.775188	0.554781	0.298806	0.222443
509.5	1.13383	0.783539	0.565355	0.30361	0.230665
510	1.13135	0.771725	0.558885	0.300552	0.226601
510.5	1.12605	0.773418	0.559554	0.297144	0.224708
511	1.13192	0.780624	0.560181	0.299439	0.228421
511.5	1.13401	0.775116	0.559586	0.301978	0.228735
512	1.12696	0.769405	0.557687	0.300131	0.222871
512.5	1.13632	0.781413	0.5609	0.298236	0.229164
513	1.13436	0.776784	0.561179	0.297699	0.227764
513.5	1.13081	0.776036	0.556291	0.29876	0.22344
514	1.13257	0.778934	0.559634	0.296295	0.225345
514.5	1.13928	0.777673	0.563636	0.298147	0.224749
515	1.13098	0.774161	0.559286	0.297062	0.220796
515.5	1.13554	0.779864	0.559219	0.301504	0.22742
516	1.13723	0.780027	0.563731	0.298607	0.230548
516.5	1.13859	0.778558	0.561719	0.302801	0.225224
517	1.13882	0.779793	0.565922	0.297447	0.226117
517.5	1.13464	0.781581	0.560886	0.296386	0.221933
518	1.13825	0.777617	0.558847	0.298038	0.225145
518.5	1.13739	0.779635	0.564961	0.298457	0.228573
519	1.14179	0.782159	0.560223	0.299872	0.228223
519.5	1.14218	0.781234	0.564603	0.299307	0.228227
520	1.1412	0.783923	0.563496	0.300432	0.232221
520.5	1.14004	0.786989	0.565554	0.300471	0.227921
521	1.14059	0.785328	0.56588	0.300946	0.229972
521.5	1.14244	0.787024	0.560277	0.29839	0.224666
522	1.14845	0.786208	0.568871	0.306817	0.231925
522.5	1.14296	0.785247	0.567062	0.299818	0.227727
523	1.1415	0.786111	0.566854	0.30028	0.224936
523.5	1.14914	0.785994	0.56592	0.304219	0.227192
524	1.14599	0.786427	0.566738	0.306764	0.229734
524.5	1.15159	0.787958	0.574236	0.305914	0.234551
525	1.14274	0.784002	0.564023	0.301693	0.225821
525.5	1.14856	0.781939	0.567264	0.296782	0.22715
526	1.14681	0.784873	0.565663	0.299924	0.222218
526.5	1.15048	0.788353	0.570399	0.300029	0.228353
527	1.14295	0.783874	0.564252	0.297786	0.222961
527.5	1.15229	0.791522	0.568752	0.308817	0.229022
528	1.14184	0.783104	0.563416	0.300349	0.224686
528.5	1.1501	0.786525	0.568183	0.301524	0.22894
529	1.15322	0.789647	0.570382	0.299729	0.231151
529.5	1.15025	0.788722	0.562467	0.298827	0.223294
530	1.15171	0.78985	0.56602	0.300769	0.228611
530.5	1.15653	0.786617	0.564868	0.300976	0.228598
531	1.15872	0.794913	0.575378	0.303161	0.235397
531.5	1.15657	0.78935	0.567149	0.30548	0.225836
532	1.15293	0.790805	0.569279	0.304783	0.228199
532.5	1.15315	0.79143	0.572496	0.30428	0.225907
533	1.15703	0.792501	0.571905	0.309577	0.232698
533.5	1.157	0.796382	0.569195	0.30248	0.231243
534	1.16225	0.79211	0.57145	0.304402	0.22592
534.5	1.15847	0.79711	0.571703	0.309095	0.233675
535	1.16078	0.796049	0.572987	0.306439	0.230597
535.5	1.15797	0.794378	0.57072	0.303594	0.227171
536	1.15886	0.789442	0.565856	0.299382	0.229069
536.5	1.15873	0.793015	0.570442	0.302737	0.22633
537	1.16021	0.793052	0.5667	0.303076	0.224059
537.5	1.15731	0.793924	0.568115	0.299615	0.22689
538	1.16625	0.800304	0.575809	0.302201	0.229986
538.5	1.16118	0.796996	0.568497	0.303458	0.227335
539	1.1639	0.7986	0.57131	0.305022	0.231707
539.5	1.16727	0.79616	0.574678	0.301214	0.228517
540	1.16507	0.798849	0.577033	0.308677	0.23079
540.5	1.16652	0.79478	0.567302	0.305539	0.226812
541	1.16611	0.799264	0.572195	0.30469	0.230625
541.5	1.17059	0.803766	0.581811	0.313619	0.236172
542	1.16895	0.798965	0.571652	0.302895	0.226775
542.5	1.16408	0.799216	0.571398	0.306217	0.232789
543	1.16962	0.800482	0.573143	0.303165	0.231312
543.5	1.16672	0.802701	0.581175	0.307308	0.231333
544	1.16391	0.797783	0.572137	0.303648	0.227182
544.5	1.1716	0.800892	0.575718	0.306822	0.2326
545	1.16492	0.797469	0.576134	0.304944	0.227698
545.5	1.17284	0.800091	0.57368	0.307216	0.229227
546	1.17166	0.799656	0.570363	0.306934	0.221695
546.5	1.17009	0.796519	0.570723	0.301634	0.224188
547	1.17216	0.797467	0.571011	0.306295	0.225931
547.5	1.17431	0.804982	0.575244	0.307547	0.232387
548	1.17722	0.802373	0.582431	0.307921	0.230647
548.5	1.17466	0.803927	0.574997	0.30945	0.232682
549	1.17307	0.800237	0.581323	0.306686	0.229049
549.5	1.17592	0.8045	0.582221	0.312997	0.233023
550	1.17546	0.800809	0.57311	0.301964	0.227054
550.5	1.17246	0.800936	0.577671	0.306722	0.228776
551	1.17238	0.800801	0.575392	0.303825	0.22671
551.5	1.1746	0.801236	0.574173	0.307733	0.231372
552	1.17477	0.800492	0.573981	0.305692	0.228787
552.5	1.17799	0.803765	0.578562	0.307557	0.227999
553	1.17673	0.80131	0.576868	0.306508	0.230049
553.5	1.18195	0.805503	0.577344	0.30516	0.229733
554	1.17688	0.806155	0.582854	0.302495	0.231297
554.5	1.18261	0.80733	0.578555	0.308903	0.232802
555	1.17791	0.803959	0.574156	0.302204	0.228778
555.5	1.17955	0.804861	0.576354	0.309354	0.225806
556	1.18108	0.803864	0.574082	0.306607	0.229338
556.5	1.18011	0.806447	0.576752	0.304542	0.230677
557	1.1847	0.809326	0.576543	0.309668	0.233877
557.5	1.18316	0.805406	0.579275	0.302583	0.230044
558	1.17757	0.80549	0.578855	0.308789	0.22906
558.5	1.17385	0.803532	0.574472	0.303629	0.231637
559	1.18499	0.809874	0.580817	0.305841	0.228032
559.5	1.18906	0.811456	0.578258	0.306302	0.233612
560	1.18396	0.810094	0.581051	0.308791	0.228705
560.5	1.18715	0.810189	0.578365	0.306104	0.228458
561	1.18503	0.811008	0.581256	0.311852	0.230601
561.5	1.19044	0.811848	0.580631	0.310024	0.23143
562	1.18533	0.808612	0.577609	0.306358	0.229116
562.5	1.1938	0.810668	0.580952	0.307069	0.233891
563	1.18425	0.807438	0.575261	0.309099	0.229875
563.5	1.19285	0.811942	0.583222	0.310663	0.231208
564	1.18756	0.814572	0.583099	0.306892	0.230744
564.5	1.19097	0.814187	0.582708	0.311871	0.232181
565	1.19571	0.812948	0.57966	0.308969	0.230492
565.5	1.19631	0.818215	0.584708	0.310048	0.232735
566	1.19192	0.812933	0.579891	0.311025	0.232199
566.5	1.19178	0.811902	0.582676	0.312945	0.230336
567	1.1907	0.810651	0.582521	0.305316	0.226069
567.5	1.19263	0.818299	0.581989	0.306125	0.231202
568	1.19398	0.812696	0.582821	0.30663	0.229803
568.5	1.20053	0.815663	0.58151	0.31017	0.23219
569	1.2019	0.814326	0.586511	0.311002	0.229222
569.5	1.18878	0.815964	0.584043	0.306869	0.230797
570	1.19665	0.816181	0.586869	0.309286	0.229991
570.5	1.20225	0.818063	0.583641	0.308584	0.231086
571	1.20078	0.818184	0.586951	0.316674	0.233885
571.5	1.20129	0.818265	0.588311	0.310523	0.229977
572	1.19673	0.818625	0.585347	0.309362	0.2321
572.5	1.20352	0.820904	0.585632	0.30944	0.234998
573	1.19715	0.817308	0.584761	0.311822	0.231531
573.5	1.20162	0.818152	0.586718	0.310271	0.234977
574	1.20851	0.826365	0.583196	0.31034	0.235508
574.5	1.20078	0.815843	0.583127	0.309533	0.232512
575	1.19737	0.819578	0.579445	0.30611	0.225618
575.5	1.2081	0.825821	0.590652	0.315893	0.233177
576	1.20159	0.826738	0.591487	0.31133	0.23462
576.5	1.20647	0.825268	0.588906	0.310022	0.232999
577	1.20904	0.823793	0.589251	0.312349	0.231336
577.5	1.20378	0.820408	0.584261	0.308251	0.231764
578	1.20789	0.82142	0.589624	0.314383	0.232223
578.5	1.21187	0.822128	0.586245	0.309478	0.229154
579	1.20618	0.822854	0.585656	0.308814	0.228025
579.5	1.21172	0.82601	0.587169	0.309587	0.23554
580	1.20359	0.821228	0.585507	0.308623	0.229895
580.5	1.21151	0.82639	0.589505	0.314327	0.23292
581	1.21026	0.822367	0.586902	0.311035	0.23073
581.5	1.20815	0.828459	0.591871	0.314746	0.235394
582	1.20917	0.824654	0.586242	0.311121	0.228948
582.5	1.20498	0.821178	0.583745	0.30525	0.230186
583	1.21459	0.827872	0.591562	0.315254	0.235501
583.5	1.21302	0.831192	0.586493	0.315123	0.233867
584	1.21385	0.828441	0.592	0.312802	0.237778
584.5	1.20815	0.818817	0.586553	0.306917	0.229513
585	1.21349	0.828895	0.588731	0.309477	0.231934
585.5	1.21196	0.827559	0.589651	0.311795	0.233343
586	1.22211	0.833951	0.592925	0.320466	0.235311
586.5	1.21646	0.829445	0.592613	0.310551	0.234121
587	1.22134	0.829179	0.593988	0.315766	0.235549
587.5	1.2131	0.831321	0.593538	0.312205	0.232129
588	1.21355	0.82749	0.586483	0.312702	0.232645
588.5	1.22074	0.832905	0.590601	0.319533	0.235748
589	1.21565	0.830656	0.594738	0.312011	0.227073
589.5	1.21332	0.828044	0.585449	0.310283	0.229906
590	1.22158	0.829911	0.594441	0.313617	0.233208
590.5	1.21515	0.823945	0.58656	0.303995	0.228866
591	1.21822	0.831443	0.589366	0.306434	0.226504
591.5	1.22181	0.836644	0.594341	0.316856	0.236339
592	1.22537	0.836901	0.594837	0.316362	0.233774
592.5	1.22424	0.831701	0.594389	0.314358	0.235554
593	1.22986	0.839588	0.599435	0.320775	0.237053
593.5	1.22264	0.832391	0.590503	0.307413	0.232958
594	1.22454	0.835668	0.601377	0.319295	0.237975
594.5	1.22698	0.838396	0.598354	0.316596	0.237071
595	1.22342	0.833914	0.589923	0.313456	0.231479
595.5	1.22164	0.836899	0.594619	0.31305	0.23319
596	1.22305	0.833305	0.591828	0.310925	0.233242
596.5	1.22552	0.835378	0.590041	0.311428	0.231407
597	1.22904	0.839259	0.595437	0.318342	0.234335
597.5	1.22787	0.835857	0.589068	0.315859	0.235817
598	1.2299	0.832057	0.594899	0.311813	0.229022
598.5	1.2292	0.836777	0.594989	0.317611	0.235633
599	1.23078	0.836864	0.59361	0.316855	0.235725
599.5	1.2318	0.842707	0.596159	0.316212	0.232996
600	1.22919	0.838825	0.594217	0.315103	0.232767
600.5	1.22903	0.841454	0.599747	0.31698	0.236623
601	1.22915	0.837408	0.598925	0.318977	0.230858
601.5	1.23043	0.837415	0.599743	0.313687	0.232802
602	1.23162	0.839983	0.597333	0.316586	0.233498
602.5	1.23342	0.843694	0.596258	0.321131	0.237955
603	1.22632	0.836303	0.589685	0.308448	0.227114
603.5	1.23411	0.841393	0.595451	0.316182	0.233865
604	1.23384	0.840434	0.598096	0.312067	0.232836
604.5	1.23582	0.844791	0.600315	0.316588	0.237067
605	1.22882	0.843046	0.594834	0.315652	0.230846
605.5	1.23499	0.84209	0.596548	0.311567	0.232101
606	1.23294	0.847743	0.600044	0.31843	0.238886
606.5	1.24071	0.846625	0.600896	0.316121	0.23324
607	1.2361	0.840322	0.595861	0.312877	0.230691
607.5	1.23345	0.845767	0.598246	0.31675	0.233673
608	1.24001	0.846135	0.60127	0.319086	0.232685
608.5	1.24072	0.849035	0.601379	0.319808	0.237015
609	1.2383	0.841748	0.601331	0.317915	0.236694
609.5	1.24157	0.84438	0.602283	0.317522	0.233628
610	1.23875	0.847398	0.597656	0.316085	0.235769
610.5	1.23841	0.843219	0.597733	0.317238	0.233185
611	1.24498	0.849116	0.599538	0.318881	0.236009
611.5	1.24189	0.8467	0.598532	0.317037	0.238601
612	1.24069	0.846211	0.599609	0.317531	0.232983
612.5	1.24374	0.847427	0.598848	0.315587	0.234213
613	1.24553	0.847827	0.600921	0.320275	0.23845
613.5	1.24752	0.85128	0.601873	0.317066	0.23617
614	1.24155	0.842684	0.597809	0.315641	0.234772
614.5	1.24313	0.850061	0.598396	0.320874	0.232623
615	1.24861	0.845702	0.600042	0.321489	0.233731
615.5	1.24896	0.845459	0.599619	0.31397	0.23505
616	1.24725	0.842404	0.595867	0.309417	0.231916
616.5	1.2476	0.85139	0.598609	0.32076	0.237049
617	1.24414	0.846626	0.598526	0.314276	0.232581
617.5	1.25017	0.848465	0.604139	0.318762	0.240293
618	1.24703	0.84776	0.605754	0.320115	0.232624
618.5	1.25111	0.847485	0.605902	0.32047	0.234249
619	1.25108	0.849173	0.599654	0.31715	0.234428
619.5	1.25367	0.855551	0.606889	0.322828	0.241312
620	1.25448	0.851552	0.601076	0.317368	0.235734
620.5	1.24964	0.853167	0.6043	0.320733	0.236158
621	1.24951	0.849553	0.59899	0.317604	0.227554
621.5	1.24783	0.849627	0.602459	0.316836	0.232001
622	1.25282	0.850538	0.596847	0.319154	0.233518
622.5	1.25522	0.849302	0.602949	0.318644	0.232506
623	1.25846	0.857119	0.606044	0.318906	0.235972
623.5	1.25189	0.854521	0.60391	0.313118	0.231342
624	1.25706	0.853715	0.607353	0.322172	0.233325
624.5	1.25653	0.854919	0.60579	0.320991	0.2382
625	1.25874	0.857321	0.604164	0.321237	0.239171
625.5	1.25678	0.854669	0.605576	0.325419	0.236606
626	1.25349	0.851745	0.604856	0.314621	0.231799
626.5	1.25744	0.858877	0.60709	0.319701	0.230657
627	1.26024	0.852487	0.603925	0.321116	0.239287
627.5	1.25936	0.856674	0.606117	0.321312	0.237882
628	1.25794	0.852627	0.602723	0.318735	0.230078
628.5	1.25832	0.854156	0.603497	0.317859	0.235459
629	1.26478	0.861414	0.603778	0.318206	0.235808
629.5	1.25571	0.849538	0.601608	0.31651	0.232715
630	1.25536	0.856064	0.605796	0.316193	0.232916
630.5	1.25774	0.86168	0.605581	0.322948	0.236493
631	1.26411	0.859719	0.607755	0.321956	0.234294
631.5	1.26496	0.858845	0.610564	0.321203	0.235816
632	1.26016	0.855965	0.608879	0.315876	0.230086
632.5	1.26244	0.858262	0.604249	0.31796	0.232888
633	1.26697	0.860394	0.611992	0.322368	0.238515
633.5	1.26663	0.862264	0.60746	0.323925	0.235031
634	1.26976	0.864988	0.60679	0.316327	0.235722
634.5	1.26686	0.862598	0.610381	0.324212	0.237561
635	1.26214	0.858935	0.6091	0.317999	0.232993
635.5	1.26616	0.865092	0.609576	0.321042	0.238687
636	1.27056	0.865884	0.613936	0.32274	0.240092
636.5	1.26844	0.858619	0.613351	0.322334	0.235043
637	1.27513	0.861181	0.614007	0.32188	0.238111
637.5	1.26623	0.862283	0.601601	0.320212	0.232729
638	1.26747	0.862253	0.608518	0.319447	0.234553
638.5	1.26606	0.859666	0.60896	0.322325	0.237987
639	1.26808	0.861977	0.609843	0.31893	0.234751
639.5	1.27055	0.863408	0.607936	0.32309	0.236161
640	1.27055	0.866595	0.610103	0.32545	0.236856
640.5	1.27298	0.867826	0.609928	0.324522	0.241802
641	1.27386	0.86567	0.608855	0.320264	0.235078
641.5	1.27197	0.868126	0.611385	0.322449	0.237162
642	1.27742	0.866284	0.612468	0.328305	0.239995
642.5	1.27732	0.869046	0.610459	0.317239	0.234045
643	1.27876	0.866017	0.614012	0.323662	0.238995
643.5	1.27384	0.865546	0.612479	0.323604	0.235628
644	1.27231	0.867155	0.611406	0.324828	0.236226
644.5	1.27322	0.863352	0.610303	0.320242	0.235839
645	1.28119	0.866832	0.610783	0.321865	0.237765
645.5	1.27871	0.867332	0.606701	0.318026	0.236863
646	1.27875	0.866306	0.60856	0.320574	0.237919
646.5	1.27765	0.872791	0.615987	0.322479	0.241833
647	1.27999	0.870774	0.612806	0.323506	0.236256
647.5	1.28179	0.870507	0.618559	0.32632	0.241028
648	1.27441	0.867872	0.614266	0.323281	0.236466
648.5	1.28045	0.87168	0.616808	0.323349	0.237843
649	1.28302	0.873483	0.618956	0.327011	0.242433
649.5	1.27716	0.869285	0.613226	0.323256	0.237392
650	1.28499	0.872061	0.616128	0.324922	0.238366
650.5	1.28182	0.873685	0.614	0.31939	0.235896
651	1.27798	0.871024	0.609389	0.322107	0.239148
651.5	1.28425	0.874284	0.619435	0.325107	0.241471
652	1.28367	0.868622	0.613344	0.322742	0.234357
652.5	1.28191	0.870096	0.61161	0.318429	0.235383
653	1.28454	0.873623	0.615052	0.321709	0.237496
653.5	1.28483	0.872658	0.612497	0.326427	0.238467
654	1.28328	0.877309	0.615218	0.323737	0.236888
654.5	1.28596	0.871323	0.614306	0.320685	0.235543
655	1.28962	0.873108	0.613375	0.322272	0.240806
655.5	1.29188	0.877356	0.619019	0.327809	0.241554
656	1.28597	0.881503	0.618037	0.328339	0.241806
656.5	1.29227	0.875276	0.615991	0.324504	0.232738
657	1.28675	0.881204	0.612214	0.328312	0.239622
657.5	1.28584	0.873283	0.61271	0.32312	0.237418
658	1.28982	0.876906	0.615962	0.324406	0.241872
658.5	1.29113	0.876745	0.618882	0.323955	0.239266
659	1.29352	0.880248	0.618531	0.328125	0.238423
659.5	1.28919	0.879101	0.619776	0.323487	0.232862
660	1.29154	0.876194	0.619978	0.323715	0.237358
660.5	1.29472	0.883542	0.623838	0.328196	0.239429
661	1.29328	0.873932	0.612295	0.323219	0.234878
661.5	1.29443	0.876785	0.617523	0.322593	0.237927
662	1.29233	0.878387	0.614522	0.326136	0.235634
662.5	1.29849	0.880953	0.623546	0.3291	0.239745
663	1.29461	0.879203	0.620943	0.325335	0.239463
663.5	1.2968	0.880228	0.616089	0.321005	0.234722
664	1.29802	0.879041	0.618279	0.326706	0.238491
664.5	1.29512	0.879101	0.620592	0.324443	0.238703
665	1.29436	0.878994	0.618681	0.329466	0.239064
665.5	1.29688	0.877553	0.617981	0.325201	0.236929
666	1.29611	0.881957	0.616769	0.327056	0.235615
666.5	1.29995	0.879523	0.622709	0.322658	0.23876
667	1.3022	0.883475	0.620685	0.329719	0.238743
667.5	1.30451	0.881859	0.623951	0.328125	0.236224
668	1.30419	0.889359	0.624733	0.329062	0.238981
668.5	1.30349	0.879967	0.621338	0.327377	0.239428
669	1.30524	0.884473	0.624868	0.328836	0.241538
669.5	1.30225	0.881106	0.624315	0.325482	0.236431
670	1.30423	0.884757	0.623468	0.328796	0.240139
670.5	1.30113	0.87915	0.615067	0.320447	0.230163
671	1.30545	0.885883	0.623958	0.328173	0.233911
671.5	1.30032	0.883521	0.617466	0.32438	0.239821
672	1.30621	0.884194	0.622289	0.325312	0.240763
672.5	1.30358	0.880688	0.61831	0.324082	0.236225
673	1.30402	0.885908	0.621858	0.330453	0.237038
673.5	1.30517	0.888308	0.62507	0.325709	0.239472
674	1.2997	0.886389	0.624243	0.326356	0.234011
674.5	1.31216	0.888628	0.623577	0.329073	0.242073
675	1.30274	0.885932	0.624229	0.330002	0.238465
675.5	1.30994	0.886013	0.621112	0.325469	0.237622
676	1.30859	0.883093	0.621435	0.326424	0.235108
676.5	1.3139	0.891119	0.630784	0.327186	0.242391
677	1.30897	0.887678	0.626244	0.330856	0.237776
677.5	1.31142	0.88946	0.62933	0.32848	0.244594
678	1.30971	0.890701	0.625522	0.32735	0.23852
678.5	1.30941	0.887567	0.626029	0.328783	0.238072
679	1.306	0.886329	0.621344	0.323205	0.231951
679.5	1.31362	0.891245	0.626844	0.33087	0.238388
680	1.31065	0.892291	0.623678	0.329495	0.239488
680.5	1.32012	0.893687	0.625577	0.33031	0.24123
681	1.31381	0.893107	0.62824	0.326679	0.241001
681.5	1.31005	0.895745	0.625171	0.330052	0.243168
682	1.31505	0.8914	0.621573	0.325869	0.23869
682.5	1.31674	0.894232	0.629028	0.325563	0.238877
683	1.31347	0.893209	0.624752	0.330603	0.240641
683.5	1.31729	0.892568	0.629942	0.327498	0.244301
684	1.31847	0.889699	0.626461	0.329544	0.243773
684.5	1.31513	0.891835	0.625308	0.330118	0.239716
685	1.31332	0.892881	0.624671	0.329883	0.238398
685.5	1.32225	0.891438	0.63077	0.328819	0.240664
686	1.31827	0.892114	0.627627	0.328513	0.240211
686.5	1.31723	0.890972	0.631015	0.330626	0.243865
687	1.3169	0.890498	0.628365	0.332977	0.240497
687.5	1.3144	0.889893	0.62599	0.32828	0.232732
688	1.31822	0.893823	0.630111	0.327565	0.239639
688.5	1.31898	0.894794	0.63163	0.328006	0.243779
689	1.32561	0.899063	0.630343	0.328287	0.24495
689.5	1.3239	0.898043	0.631553	0.330454	0.241634
690	1.31914	0.896469	0.625767	0.324013	0.238787
690.5	1.32547	0.895298	0.628709	0.326603	0.237112
691	1.32044	0.899426	0.629028	0.32602	0.242607
691.5	1.32152	0.899919	0.627077	0.326978	0.240083
692	1.32474	0.895112	0.628864	0.331743	0.241334
692.5	1.32564	0.901746	0.630873	0.333742	0.239653
693	1.32271	0.897685	0.627204	0.326903	0.240638
693.5	1.31986	0.895626	0.627264	0.328669	0.237085
694	1.31863	0.89668	0.629748	0.325569	0.236369
694.5	1.3292	0.895768	0.628758	0.326963	0.240383
695	1.32801	0.905509	0.627938	0.330014	0.244543
695.5	1.32661	0.902884	0.629351	0.333314	0.238055
696	1.32425	0.903776	0.627206	0.331921	0.241311
696.5	1.32749	0.899792	0.626678	0.330156	0.241618
697	1.33037	0.905092	0.629953	0.333418	0.244297
697.5	1.32535	0.90012	0.631696	0.332851	0.239289
698	1.32503	0.897743	0.625955	0.323748	0.236338
698.5	1.32988	0.899537	0.62843	0.329528	0.23919
699	1.33455	0.904389	0.630909	0.331371	0.243617
699.5	1.32906	0.898486	0.631181	0.329994	0.237746
700	1.32906	0.898486	0.631181	0.329994	0.237746
700.5	1.32033	0.893728	0.621273	0.325275	0.233931
701	1.31173	0.883941	0.620094	0.321052	0.229045
701.5	1.30978	0.877704	0.616375	0.323593	0.231912
702	1.30074	0.869297	0.60713	0.316893	0.227323
702.5	1.29779	0.872743	0.604454	0.317046	0.224387
703	1.28934	0.864581	0.601039	0.311707	0.226549
703.5	1.2851	0.860336	0.600822	0.310981	0.221248
704	1.29028	0.862173	0.603105	0.315976	0.226825
704.5	1.28258	0.858859	0.59767	0.310575	0.223009
705	1.28156	0.854979	0.593937	0.310911	0.220715
705.5	1.279	0.85548	0.592821	0.308551	0.223122
706	1.28343	0.854972	0.596817	0.311642	0.224115
706.5	1.2766	0.847839	0.597714	0.30657	0.222943
707	1.27129	0.850744	0.58622	0.305766	0.220413
707.5	1.26961	0.84308	0.584452	0.302613	0.216479
708	1.27095	0.843692	0.585424	0.303748	0.220729
708.5	1.26748	0.841075	0.584033	0.304592	0.218819
709	1.26482	0.845834	0.581482	0.305008	0.21932
709.5	1.26481	0.836531	0.581395	0.299094	0.21296
710	1.26595	0.834527	0.579001	0.300046	0.215123
710.5	1.2547	0.833104	0.574877	0.296834	0.212492
711	1.26341	0.832159	0.577021	0.30287	0.214267
711.5	1.25563	0.83273	0.571662	0.297587	0.212883
712	1.257	0.832695	0.572668	0.295248	0.214048
712.5	1.25687	0.827444	0.572131	0.292017	0.208283
713	1.25528	0.831079	0.572968	0.295223	0.212914
713.5	1.25238	0.8268	0.569703	0.293967	0.21296
714	1.2503	0.823981	0.569332	0.292569	0.212735
714.5	1.2524	0.824056	0.564032	0.294183	0.215917
715	1.25016	0.827953	0.566927	0.292784	0.212923
715.5	1.2513	0.82355	0.569072	0.293273	0.210732
716	1.25101	0.822767	0.565228	0.292673	0.208707
716.5	1.23976	0.818886	0.560584	0.291184	0.20794
717	1.24312	0.819367	0.561723	0.286924	0.205958
717.5	1.24169	0.816241	0.55729	0.286859	0.212193
718	1.24107	0.819936	0.55998	0.292368	0.206995
718.5	1.24012	0.816277	0.555244	0.288309	0.20474
719	1.24138	0.811151	0.558232	0.28992	0.204955
719.5	1.23725	0.81176	0.552942	0.283527	0.204914
720	1.23881	0.813876	0.560643	0.28858	0.209079
720.5	1.23329	0.808176	0.552609	0.280467	0.203692
721	1.23535	0.804504	0.549955	0.285217	0.198949
721.5	1.23564	0.813763	0.553507	0.287048	0.208317
722	1.22967	0.809727	0.551384	0.282951	0.202424
722.5	1.2333	0.807803	0.546772	0.278696	0.202433
723	1.2265	0.80553	0.549536	0.282533	0.203882
723.5	1.2343	0.805466	0.551232	0.282646	0.205829
724	1.23126	0.802866	0.548033	0.283878	0.202168
724.5	1.22674	0.801968	0.544555	0.277348	0.19597
725	1.23303	0.800385	0.548987	0.283738	0.204224
725.5	1.22922	0.799175	0.545566	0.277961	0.199535
726	1.23215	0.800571	0.545538	0.28063	0.199538
726.5	1.22061	0.80165	0.545777	0.27798	0.199039
727	1.22231	0.800431	0.542235	0.281063	0.2016
727.5	1.22296	0.798476	0.544334	0.278588	0.195288
728	1.22259	0.800673	0.542055	0.277891	0.197815
728.5	1.22015	0.790869	0.53963	0.270378	0.195578
729	1.22138	0.797192	0.542769	0.27652	0.1976
729.5	1.22403	0.795762	0.543407	0.27849	0.197595
730	1.21389	0.79416	0.537452	0.274089	0.195173
730.5	1.21785	0.792951	0.537953	0.275149	0.19312
731	1.21895	0.793673	0.535074	0.272825	0.194358
731.5	1.21871	0.792732	0.532511	0.273748	0.193913
732	1.21725	0.7855	0.533442	0.270818	0.18844
732.5	1.21476	0.791887	0.534953	0.27097	0.192378
733	1.21151	0.784691	0.529846	0.265783	0.189962
733.5	1.2119	0.788294	0.533066	0.274534	0.193265
734	1.21212	0.788859	0.528519	0.270689	0.192965
734.5	1.21096	0.783219	0.531259	0.269496	0.190199
735	1.2105	0.788499	0.533926	0.275919	0.19578
735.5	1.2081	0.78474	0.528732	0.268839	0.187468
736	1.20944	0.78715	0.531797	0.269063	0.190011
736.5	1.21065	0.784196	0.52926	0.26745	0.19199
737	1.21549	0.78475	0.527319	0.271647	0.192353
737.5	1.20685	0.780433	0.528772	0.267402	0.192641
738	1.20573	0.789124	0.522331	0.269887	0.189691
738.5	1.21026	0.780278	0.526159	0.26955	0.196405
739	1.2075	0.780711	0.521972	0.265069	0.190599
739.5	1.20519	0.781393	0.529459	0.266164	0.193037
740	1.20848	0.784923	0.527742	0.268955	0.18911
740.5	1.21097	0.7803	0.524001	0.263836	0.189024
741	1.20633	0.782484	0.522523	0.269425	0.18961
741.5	1.20325	0.776293	0.51872	0.263679	0.188025
742	1.20422	0.77593	0.520804	0.264736	0.185127
742.5	1.20883	0.780022	0.519353	0.267415	0.189776
743	1.19896	0.776823	0.51922	0.260259	0.185759
743.5	1.2027	0.776174	0.518444	0.264297	0.187993
744	1.2014	0.77773	0.519369	0.265006	0.187771
744.5	1.19571	0.775326	0.516294	0.260805	0.182933
745	1.19884	0.776434	0.520933	0.26262	0.184265
745.5	1.19746	0.773891	0.515313	0.25938	0.182997
746	1.19858	0.770961	0.516053	0.260794	0.179406
746.5	1.20178	0.772172	0.514612	0.259573	0.184327
747	1.2006	0.771826	0.514978	0.26428	0.184538
747.5	1.19565	0.767194	0.515533	0.256879	0.185099
748	1.19518	0.773728	0.51157	0.259454	0.18472
748.5	1.1912	0.76826	0.516716	0.260869	0.181231
749	1.19982	0.769848	0.516564	0.261885	0.182648
749.5	1.19222	0.76977	0.516182	0.256062	0.181078
750	1.18777	0.767348	0.511792	0.257513	0.179944
750.5	1.19257	0.769369	0.508472	0.252637	0.18358
751	1.19517	0.771095	0.513969	0.26066	0.182736
751.5	1.19247	0.762786	0.50824	0.257188	0.178683
752	1.19077	0.764513	0.512723	0.257645	0.182252
752.5	1.19492	0.767782	0.514554	0.257099	0.184699
753	1.18419	0.763477	0.509307	0.253538	0.174425
753.5	1.18763	0.768843	0.508889	0.252802	0.17433
754	1.18934	0.762879	0.504206	0.256439	0.174825
754.5	1.19076	0.761649	0.506579	0.252746	0.181083
755	1.1861	0.765476	0.506765	0.254862	0.178312
755.5	1.18721	0.765235	0.506542	0.25446	0.179072
756	1.18173	0.754578	0.499535	0.246261	0.174375
756.5	1.17997	0.757127	0.500815	0.251314	0.175463
757	1.18142	0.755746	0.498568	0.253772	0.171721
757.5	1.17932	0.757726	0.497717	0.249428	0.17407
758	1.18515	0.75946	0.501492	0.257547	0.179425
758.5	1.18276	0.751211	0.499948	0.248815	0.176481
759	1.18372	0.757314	0.499499	0.252893	0.174662
759.5	1.17774	0.752223	0.49828	0.246989	0.168929
760	1.1848	0.75871	0.505318	0.252745	0.179024
760.5	1.18436	0.754638	0.501452	0.250619	0.179894
761	1.17759	0.750025	0.49031	0.24469	0.169248
761.5	1.17901	0.755174	0.500179	0.250978	0.171982
762	1.17685	0.754876	0.493097	0.248651	0.171261
762.5	1.1773	0.752611	0.49504	0.250815	0.172811
763	1.17582	0.749026	0.491212	0.247737	0.169507
763.5	1.17491	0.751646	0.494685	0.246367	0.17207
764	1.17773	0.750025	0.488838	0.246058	0.166364
764.5	1.17548	0.749353	0.495253	0.249248	0.169293
765	1.17563	0.751995	0.489635	0.247363	0.172399
765.5	1.1781	0.753309	0.493497	0.25228	0.172126
766	1.17635	0.751256	0.494038	0.250732	0.171193
766.5	1.17083	0.75299	0.491466	0.245152	0.17081
767	1.17397	0.748132	0.490127	0.246877	0.168327
767.5	1.17121	0.745545	0.49376	0.242189	0.172407
768	1.17213	0.752828	0.49434	0.246901	0.172
768.5	1.17239	0.745457	0.487028	0.241333	0.162467
769	1.17341	0.746532	0.494205	0.241398	0.167014
769.5	1.17349	0.746509	0.486323	0.245513	0.163685
770	1.17205	0.749744	0.490493	0.245769	0.172037
770.5	1.17401	0.75331	0.493801	0.248458	0.171617
771	1.1674	0.743311	0.48873	0.243926	0.166735
771.5	1.17113	0.744295	0.489245	0.246672	0.169125
772	1.16978	0.741058	0.48456	0.242677	0.168779
772.5	1.17093	0.745423	0.486563	0.243736	0.170782
773	1.17269	0.749215	0.488511	0.251033	0.169876
773.5	1.17248	0.742806	0.485992	0.241728	0.168957
774	1.16726	0.745678	0.487121	0.2431	0.170212
774.5	1.17131	0.742766	0.485229	0.241945	0.165552
775	1.16279	0.739858	0.479932	0.240824	0.164442
775.5	1.16494	0.743275	0.486534	0.240884	0.162393
776	1.16246	0.737094	0.481529	0.236747	0.163727
776.5	1.16455	0.742739	0.483282	0.241253	0.16178
777	1.16705	0.744061	0.483129	0.244932	0.169202
777.5	1.16926	0.742156	0.487958	0.240475	0.164895
778	1.16284	0.74152	0.481162	0.243156	0.161992
778.5	1.16303	0.742115	0.486726	0.243663	0.166054
779	1.16347	0.735431	0.480428	0.239087	0.162156
779.5	1.16388	0.73805	0.480103	0.235681	0.162771
780	1.16126	0.738641	0.477345	0.236111	0.160509
780.5	1.16458	0.740288	0.485811	0.241965	0.16727
781	1.16364	0.741368	0.480792	0.238751	0.164761
781.5	1.16168	0.7436	0.479478	0.242944	0.163903
782	1.15603	0.733751	0.474837	0.231336	0.156854
782.5	1.16151	0.736637	0.475292	0.238474	0.16299
783	1.15376	0.731885	0.475954	0.23177	0.152226
783.5	1.15873	0.732318	0.476337	0.237218	0.161991
784	1.15981	0.733604	0.476903	0.238831	0.15666
784.5	1.16025	0.737882	0.481992	0.238276	0.163041
785	1.15677	0.732377	0.473215	0.235008	0.160925
785.5	1.15762	0.732614	0.476088	0.238867	0.157311
786	1.15511	0.731665	0.474814	0.236426	0.158289
786.5	1.1514	0.730756	0.473873	0.232031	0.159277
787	1.15969	0.736871	0.476395	0.237119	0.159424
787.5	1.15981	0.733962	0.47328	0.236909	0.158062
788	1.15296	0.732569	0.471269	0.234641	0.159974
788.5	1.15365	0.729186	0.471356	0.235452	0.160178
789	1.15827	0.730276	0.474407	0.236018	0.161903
789.5	1.15652	0.72776	0.470968	0.235816	0.160326
790	1.1492	0.729581	0.470206	0.236556	0.156908
790.5	1.15324	0.731945	0.472258	0.231237	0.158553
791	1.15451	0.729712	0.473501	0.23175	0.155994
791.5	1.14884	0.728523	0.471676	0.235979	0.158773
792	1.15192	0.728298	0.467372	0.232456	0.154241
792.5	1.15123	0.731905	0.471088	0.233446	0.159808
793	1.1511	0.726331	0.467574	0.231181	0.155124
793.5	1.14743	0.726258	0.469426	0.231237	0.155321
794	1.15425	0.7262	0.466754	0.230764	0.155994
794.5	1.15223	0.72615	0.468483	0.227286	0.152836
795	1.15235	0.726857	0.464819	0.231781	0.157618
795.5	1.15165	0.724724	0.467423	0.234314	0.151097
796	1.14968	0.726311	0.469326	0.233401	0.153542
796.5	1.14775	0.725097	0.464456	0.226491	0.148767
797	1.14369	0.72538	0.464857	0.229198	0.155724
797.5	1.14369	0.720342	0.468686	0.230678	0.14899
798	1.14781	0.72536	0.464264	0.23279	0.153324
798.5	1.14554	0.723297	0.464024	0.231161	0.151594
799	1.15178	0.723047	0.468963	0.232697	0.153328
799.5	1.14645	0.723928	0.460152	0.228295	0.152167
800	1.14665	0.721303	0.466358	0.234883	0.153393
800.5	1.14118	0.719047	0.455905	0.222668	0.146481
801	1.14475	0.717603	0.463347	0.225418	0.146163
801.5	1.14919	0.721397	0.463681	0.22765	0.154185
802	1.14618	0.7228	0.463068	0.228223	0.154117
802.5	1.14551	0.728742	0.463163	0.228641	0.148899
803	1.14828	0.723717	0.464475	0.229883	0.156309
803.5	1.1447	0.718741	0.459944	0.226799	0.144776
804	1.14231	0.721251	0.460422	0.222603	0.150514
804.5	1.14669	0.722758	0.465725	0.230073	0.153684
805	1.13719	0.716733	0.454516	0.222623	0.146186
805.5	1.14175	0.720013	0.453227	0.223954	0.145458
806	1.13991	0.71464	0.455795	0.222603	0.144787
806.5	1.14106	0.717682	0.460946	0.225635	0.150378
807	1.13812	0.713833	0.454863	0.222858	0.144546
807.5	1.13993	0.723014	0.456852	0.225864	0.148695
808	1.13573	0.714614	0.458829	0.227186	0.148574
808.5	1.13785	0.71633	0.457297	0.227325	0.150692
809	1.13481	0.715742	0.456757	0.223512	0.146939
809.5	1.14024	0.716407	0.453841	0.224677	0.146895
810	1.14155	0.721134	0.464105	0.230054	0.154028
810.5	1.14021	0.718008	0.460751	0.227214	0.144998
811	1.14092	0.715948	0.454975	0.224166	0.149668
811.5	1.1387	0.713794	0.452223	0.226165	0.146626
812	1.13435	0.714975	0.456737	0.224919	0.146968
812.5	1.13523	0.71401	0.457537	0.219855	0.144079
813	1.1314	0.711552	0.452518	0.221676	0.145311
813.5	1.13761	0.71485	0.451843	0.221165	0.149325
814	1.13711	0.711939	0.454146	0.220987	0.150573
814.5	1.13158	0.714441	0.449485	0.221356	0.142295
815	1.13175	0.708304	0.453029	0.215144	0.144875
815.5	1.13019	0.709489	0.450932	0.216555	0.142907
816	1.13315	0.710818	0.454445	0.22019	0.143489
816.5	1.13287	0.71072	0.448908	0.216291	0.141989
817	1.13093	0.709898	0.450334	0.221661	0.144263
817.5	1.1313	0.707782	0.447076	0.22592	0.143589
818	1.13455	0.71381	0.454589	0.226953	0.147395
818.5	1.13114	0.705167	0.447278	0.218009	0.138678
819	1.13374	0.708064	0.453266	0.221366	0.143932
819.5	1.12993	0.709812	0.453567	0.224002	0.143449
820	1.12569	0.710043	0.445289	0.218653	0.144181
820.5	1.12981	0.709526	0.448358	0.220454	0.145125
821	1.12931	0.709779	0.446412	0.216684	0.141579
821.5	1.12554	0.701979	0.442286	0.215716	0.139605
822	1.13088	0.708562	0.447613	0.223267	0.144552
822.5	1.12587	0.708676	0.449287	0.215932	0.139267
823	1.12918	0.706723	0.449347	0.21903	0.142822
823.5	1.13286	0.708586	0.447524	0.222783	0.14562
824	1.12622	0.700835	0.445262	0.214541	0.138928
824.5	1.12911	0.708863	0.452392	0.219784	0.141292
825	1.12693	0.706083	0.442565	0.216636	0.14386
825.5	1.13201	0.706097	0.443769	0.221486	0.143604
826	1.12791	0.708806	0.447395	0.221546	0.141985
826.5	1.12993	0.708115	0.445516	0.216331	0.139894
827	1.12936	0.70405	0.44283	0.217642	0.141796
827.5	1.12554	0.708181	0.441024	0.212931	0.13901
828	1.12481	0.707551	0.442179	0.220985	0.14607
828.5	1.12566	0.704408	0.444756	0.219478	0.14199
829	1.12288	0.697596	0.441451	0.215666	0.139292
829.5	1.11871	0.698991	0.442732	0.20876	0.135787
830	1.1253	0.70231	0.439279	0.215348	0.140506
830.5	1.12378	0.701382	0.439368	0.216486	0.14215
831	1.12138	0.698487	0.435892	0.212506	0.139813
831.5	1.12273	0.700028	0.442966	0.216715	0.141224
832	1.12287	0.699681	0.444819	0.215206	0.14158
832.5	1.11936	0.699413	0.437163	0.214341	0.134562
833	1.12378	0.701521	0.443394	0.218871	0.142811
833.5	1.12359	0.701239	0.444631	0.213289	0.137906
834	1.1201	0.699067	0.438753	0.211775	0.134091
834.5	1.12397	0.701851	0.442841	0.213805	0.138208
835	1.12503	0.701687	0.442963	0.2112	0.13706
835.5	1.11962	0.697762	0.433958	0.210186	0.131989
836	1.12291	0.697033	0.436807	0.213046	0.135276
836.5	1.12299	0.69979	0.441244	0.21259	0.137202
837	1.12481	0.699349	0.441229	0.219265	0.142639
837.5	1.12343	0.699384	0.441346	0.217764	0.134173
838	1.12202	0.697016	0.436009	0.214772	0.140865
838.5	1.11849	0.694598	0.439361	0.212497	0.134796
839	1.11533	0.693731	0.431306	0.209556	0.131522
839.5	1.12448	0.698924	0.44101	0.213783	0.138052
840	1.1189	0.696694	0.439154	0.211683	0.132286
840.5	1.12062	0.698169	0.43692	0.214782	0.139804
841	1.11871	0.699322	0.436209	0.214593	0.137214
841.5	1.11924	0.69949	0.436421	0.211581	0.133786
842	1.11607	0.698027	0.436141	0.212142	0.136729
842.5	1.11568	0.691849	0.429642	0.209277	0.134998
843	1.11839	0.695659	0.433459	0.20862	0.138414
843.5	1.12059	0.695509	0.438326	0.210712	0.137043
844	1.11896	0.697612	0.437373	0.212197	0.135504
844.5	1.1187	0.694632	0.435616	0.214896	0.132299
845	1.11507	0.692461	0.437847	0.214147	0.130601
845.5	1.11659	0.699398	0.43804	0.212705	0.130381
846	1.11688	0.693347	0.432102	0.21156	0.132141
846.5	1.11683	0.691579	0.434874	0.209994	0.13314
847	1.12233	0.697951	0.437256	0.215941	0.134644
847.5	1.11304	0.694177	0.434514	0.209167	0.133204
848	1.114	0.693524	0.433803	0.212303	0.135634
848.5	1.11621	0.693422	0.432222	0.206287	0.132299
849	1.10797	0.693867	0.430217	0.209205	0.131132
849.5	1.11619	0.691714	0.428395	0.208001	0.130666
850	1.11079	0.688129	0.428772	0.207846	0.133306
850.5	1.11468	0.695043	0.436785	0.215473	0.133625
851	1.11379	0.693073	0.434393	0.208759	0.131529
851.5	1.11339	0.692307	0.433319	0.20903	0.132363
852	1.11107	0.689485	0.425757	0.206981	0.126758
852.5	1.11722	0.691408	0.430249	0.204879	0.131868
853	1.11147	0.690471	0.429421	0.205947	0.129236
853.5	1.11546	0.695072	0.430766	0.211374	0.13287
854	1.10651	0.68511	0.430713	0.20855	0.131635
854.5	1.10947	0.691709	0.43056	0.207043	0.129337
855	1.10594	0.690565	0.425958	0.204734	0.126759
855.5	1.11064	0.687078	0.424833	0.205232	0.125359
856	1.11003	0.681036	0.42543	0.204707	0.128252
856.5	1.11028	0.693077	0.433394	0.213238	0.134377
857	1.11062	0.689036	0.427101	0.204077	0.12691
857.5	1.10894	0.687908	0.421444	0.206621	0.131379
858	1.10683	0.689163	0.424088	0.208313	0.131327
858.5	1.11228	0.687144	0.426569	0.208092	0.12982
859	1.11046	0.690426	0.42717	0.203543	0.128339
859.5	1.1129	0.691525	0.425493	0.209632	0.130889
860	1.1102	0.688319	0.429937	0.203705	0.129096
860.5	1.10841	0.690622	0.429056	0.203518	0.131157
861	1.11011	0.686279	0.427895	0.205832	0.130399
861.5	1.10371	0.68641	0.431667	0.201691	0.123693
862	1.10458	0.68709	0.42324	0.20641	0.122117
862.5	1.10672	0.68504	0.426231	0.203184	0.128775
863	1.10619	0.687975	0.424265	0.204182	0.126403
863.5	1.10631	0.687504	0.42546	0.208408	0.127012
864	1.10724	0.687211	0.424739	0.208219	0.129595
864.5	1.11424	0.686521	0.423867	0.211407	0.127288
865	1.10586	0.683842	0.426113	0.205389	0.125557
865.5	1.10468	0.681236	0.418231	0.200665	0.122363
866	1.10728	0.682775	0.424086	0.203885	0.127443
866.5	1.10208	0.685088	0.420465	0.199809	0.123271
867	1.10114	0.685452	0.42026	0.204542	0.12543
867.5	1.10241	0.68348	0.423863	0.204749	0.125391
868	1.10986	0.682034	0.426391	0.205939	0.129945
868.5	1.10413	0.684323	0.425137	0.203652	0.127856
869	1.10225	0.686723	0.423977	0.207845	0.126073
869.5	1.10777	0.683212	0.42743	0.203362	0.13
870	1.10051	0.675307	0.41472	0.197301	0.119985
870.5	1.10278	0.680747	0.420474	0.200322	0.127279
871	1.0986	0.682901	0.415021	0.19976	0.121691
871.5	1.09722	0.675222	0.420572	0.199321	0.120666
872	1.10129	0.681892	0.422593	0.19975	0.122976
872.5	1.10475	0.679422	0.423206	0.202778	0.127575
873	1.1065	0.680701	0.417899	0.20517	0.124929
873.5	1.10396	0.684756	0.421119	0.204943	0.126336
874	1.10269	0.682089	0.421996	0.205311	0.123768
874.5	1.09885	0.673546	0.415105	0.191636	0.119505
875	1.09754	0.674514	0.414659	0.197217	0.125184
875.5	1.09866	0.682536	0.419488	0.201478	0.124236
876	1.10118	0.679817	0.418297	0.201404	0.122272
876.5	1.10004	0.676562	0.422592	0.199367	0.12021
877	1.09987	0.678396	0.416162	0.19858	0.122704
877.5	1.09555	0.678714	0.411565	0.198884	0.122005
878	1.10026	0.674239	0.415182	0.200975	0.120486
878.5	1.10316	0.681307	0.41743	0.198748	0.120337
879	1.09798	0.676492	0.414849	0.197798	0.122459
879.5	1.09433	0.675326	0.414772	0.195735	0.119115
880	1.09948	0.677903	0.414824	0.199649	0.126197
880.5	1.10292	0.679527	0.418309	0.202862	0.122496
881	1.1005	0.675013	0.413661	0.201096	0.121366
881.5	1.09393	0.674998	0.415518	0.195989	0.120118
882	1.09976	0.677562	0.41642	0.199385	0.118834
882.5	1.09937	0.681558	0.420769	0.203532	0.124413
883	1.0994	0.675531	0.416728	0.198218	0.117617
883.5	1.09401	0.677149	0.412977	0.199716	0.121122
884	1.09414	0.674873	0.414766	0.197744	0.120366
884.5	1.09659	0.67511	0.412898	0.198848	0.123419
885	1.09564	0.675586	0.412288	0.19551	0.119692
885.5	1.09373	0.677604	0.412367	0.195312	0.121822
886	1.09448	0.674195	0.415607	0.195087	0.118528
886.5	1.09736	0.672466	0.407719	0.19792	0.118756
887	1.09687	0.678169	0.413794	0.195743	0.120036
887.5	1.09014	0.66627	0.411016	0.192982	0.115553
888	1.09641	0.670915	0.413332	0.196217	0.120402
888.5	1.09635	0.670521	0.410749	0.198122	0.120943
889	1.09587	0.67796	0.414959	0.202223	0.116802
889.5	1.09452	0.675437	0.414838	0.197872	0.123627
890	1.09403	0.670486	0.409767	0.193907	0.11989
890.5	1.09396	0.672538	0.407101	0.19206	0.115765
891	1.0946	0.673891	0.410616	0.195678	0.119041
891.5	1.09733	0.674691	0.414284	0.20134	0.120204
892	1.09421	0.675466	0.411514	0.196206	0.116448
892.5	1.09524	0.672309	0.412789	0.1988	0.119612
893	1.10009	0.672571	0.413604	0.196746	0.12125
893.5	1.09141	0.672215	0.41	0.193821	0.116777
894	1.09448	0.677048	0.413052	0.195924	0.119222
894.5	1.09233	0.670188	0.407553	0.193877	0.115785
895	1.08735	0.665913	0.406746	0.19006	0.111053
895.5	1.09127	0.675074	0.409398	0.194909	0.114898
896	1.08934	0.670829	0.405904	0.194716	0.113666
896.5	1.09091	0.671353	0.408082	0.190253	0.118484
897	1.08962	0.670096	0.411857	0.192395	0.119838
897.5	1.08988	0.671839	0.405713	0.193926	0.116853
898	1.08723	0.669341	0.401661	0.192321	0.118663
898.5	1.0951	0.671797	0.409739	0.193393	0.118772
899	1.08947	0.665382	0.405286	0.191751	0.112046
899.5	1.08535	0.66932	0.405196	0.194459	0.117473
900	1.09071	0.673765	0.407188	0.194478	0.115876
900.5	1.0884	0.669191	0.403863	0.195669	0.114768
901	1.08913	0.673249	0.405652	0.196957	0.118056
901.5	1.08936	0.666998	0.408353	0.192477	0.112396
902	1.08985	0.667057	0.408789	0.190104	0.115442
902.5	1.08972	0.671643	0.403507	0.196615	0.114395
903	1.09131	0.668671	0.40313	0.189128	0.112487
903.5	1.08645	0.66767	0.40806	0.189764	0.111132
904	1.08952	0.672285	0.408443	0.192048	0.11783
904.5	1.08357	0.663369	0.40148	0.18546	0.114594
905	1.08304	0.665797	0.406092	0.188569	0.119437
905.5	1.0827	0.66227	0.400718	0.192827	0.112048
906	1.08265	0.663069	0.404635	0.188057	0.111924
906.5	1.09068	0.671622	0.407127	0.19497	0.117239
907	1.08301	0.662505	0.398458	0.188324	0.108281
907.5	1.08699	0.671301	0.405707	0.192757	0.111844
908	1.08713	0.666713	0.407355	0.191469	0.113852
908.5	1.08955	0.666135	0.407533	0.191173	0.111801
909	1.08643	0.665282	0.403362	0.192525	0.112396
909.5	1.08521	0.662224	0.405939	0.189823	0.112374
910	1.08474	0.667059	0.403119	0.184667	0.11233
910.5	1.08511	0.662565	0.401962	0.189887	0.111339
911	1.08355	0.665799	0.399603	0.189146	0.109146
911.5	1.08804	0.663626	0.402306	0.190398	0.114588
912	1.07916	0.661091	0.40265	0.187152	0.111647
912.5	1.08071	0.662143	0.404279	0.187805	0.113629
913	1.08666	0.665717	0.404138	0.194801	0.117434
913.5	1.08357	0.664415	0.402829	0.190206	0.114772
914	1.08334	0.665378	0.395132	0.185022	0.109471
914.5	1.08657	0.668579	0.400705	0.189397	0.113799
915	1.08081	0.664193	0.403416	0.191391	0.114994
915.5	1.08429	0.664973	0.402167	0.190519	0.111874
916	1.084	0.662752	0.403178	0.187689	0.112185
916.5	1.0895	0.6668	0.404525	0.189568	0.114835
917	1.08979	0.666635	0.406098	0.193407	0.115009
917.5	1.08182	0.66421	0.401441	0.190542	0.111815
918	1.0823	0.664067	0.400913	0.190853	0.110264
918.5	1.08674	0.664258	0.402209	0.187965	0.116196
919	1.07822	0.656059	0.397937	0.186316	0.109159
919.5	1.08091	0.66287	0.398463	0.189352	0.112025
920	1.08527	0.664161	0.403467	0.191348	0.114876
920.5	1.0797	0.65614	0.396092	0.181944	0.108283
921	1.08143	0.663047	0.400148	0.189145	0.116127
921.5	1.07779	0.661325	0.39613	0.184865	0.111506
922	1.08271	0.659788	0.39591	0.186068	0.113848
922.5	1.08333	0.66314	0.398251	0.190782	0.114321
923	1.07959	0.661764	0.394715	0.183817	0.111381
923.5	1.08437	0.660099	0.402647	0.19177	0.113127
924	1.08194	0.663512	0.400905	0.188735	0.113479
924.5	1.07926	0.657913	0.396455	0.192064	0.107355
925	1.07777	0.6622	0.398338	0.188049	0.109583
925.5	1.081	0.660211	0.39605	0.187395	0.114566
926	1.07712	0.662618	0.391297	0.179929	0.105332
926.5	1.08273	0.660021	0.401236	0.190992	0.110782
927	1.07754	0.652934	0.392904	0.184671	0.108937
927.5	1.07973	0.657195	0.393986	0.185872	0.105112
928	1.07592	0.663823	0.399368	0.185013	0.111845
928.5	1.08074	0.65921	0.39709	0.185187	0.117088
929	1.08439	0.663096	0.403541	0.190741	0.113863
929.5	1.07912	0.656248	0.395714	0.184076	0.105126
930	1.08001	0.661144	0.396205	0.192018	0.111318
930.5	1.07798	0.662815	0.398447	0.187749	0.108082
931	1.07577	0.65855	0.395289	0.185477	0.111515
931.5	1.07573	0.654817	0.394794	0.186112	0.107243
932	1.07551	0.661134	0.395591	0.185952	0.110043
932.5	1.07487	0.65599	0.394014	0.186238	0.104021
933	1.07402	0.657733	0.39836	0.182877	0.105307
933.5	1.08202	0.661023	0.395934	0.187557	0.112276
934	1.07417	0.659418	0.396389	0.185182	0.109306
934.5	1.0784	0.660344	0.392606	0.182479	0.109149
935	1.07623	0.662199	0.394019	0.186932	0.108377
935.5	1.07315	0.655972	0.395711	0.182849	0.106817
936	1.07114	0.654071	0.38912	0.183418	0.102346
936.5	1.07895	0.657732	0.395232	0.190226	0.108847
937	1.07287	0.654721	0.393847	0.183225	0.107708
937.5	1.07473	0.654765	0.392247	0.183766	0.104934
938	1.0748	0.658759	0.395562	0.184779	0.108448
938.5	1.07595	0.656939	0.391241	0.183006	0.111103
939	1.07738	0.652995	0.39145	0.188018	0.106542
939.5	1.07405	0.656567	0.393757	0.185245	0.11049
940	1.07815	0.657916	0.393123	0.186547	0.107554
940.5	1.0705	0.653653	0.394107	0.182632	0.11085
941	1.06737	0.655678	0.389463	0.178608	0.100001
941.5	1.0751	0.654731	0.389736	0.182893	0.104673
942	1.06698	0.649691	0.387342	0.179538	0.100187
942.5	1.07148	0.648112	0.390943	0.177769	0.105051
943	1.073	0.648373	0.390616	0.181857	0.102965
943.5	1.07234	0.657717	0.391916	0.18126	0.107338
944	1.07246	0.653801	0.394299	0.178142	0.103702
944.5	1.0758	0.656764	0.390801	0.181588	0.108347
945	1.07344	0.651891	0.389521	0.18625	0.105742
945.5	1.07725	0.652772	0.39079	0.184777	0.107787
946	1.07355	0.651494	0.387942	0.181518	0.107169
946.5	1.07309	0.656654	0.394259	0.183353	0.109674
947	1.07146	0.650562	0.39246	0.184508	0.104225
947.5	1.06804	0.652161	0.38822	0.183994	0.109996
948	1.07365	0.659834	0.391522	0.183255	0.110007
948.5	1.07254	0.656134	0.391712	0.179273	0.105014
949	1.07018	0.650051	0.392062	0.183091	0.108291
949.5	1.07152	0.6502	0.391823	0.181282	0.105282
950	1.06956	0.651755	0.389179	0.183895	0.108151
950.5	1.07282	0.65455	0.398345	0.1827	0.105948
951	1.07136	0.651526	0.390412	0.183111	0.105423
951.5	1.06568	0.651531	0.386561	0.17182	0.101214
952	1.07255	0.652881	0.390364	0.184393	0.110226
952.5	1.07054	0.648822	0.389607	0.181793	0.100327
953	1.06808	0.654621	0.390613	0.1806	0.104473
953.5	1.06376	0.650234	0.38621	0.174785	0.101284
954	1.07093	0.652917	0.391104	0.182891	0.111283
954.5	1.06939	0.652049	0.39006	0.181632	0.105705
955	1.06715	0.648439	0.385871	0.177495	0.100498
955.5	1.06742	0.649655	0.388886	0.179865	0.109216
956	1.07246	0.657079	0.389578	0.183844	0.106037
956.5	1.0678	0.648164	0.386809	0.179316	0.107072
957	1.06994	0.650524	0.391021	0.181088	0.104954
957.5	1.06795	0.645419	0.381561	0.179723	0.10308
958	1.06351	0.647926	0.38104	0.177179	0.0993747
958.5	1.06426	0.647812	0.382405	0.179898	0.0989989
959	1.06828	0.649156	0.383257	0.176548	0.102273
959.5	1.06687	0.650514	0.379986	0.175484	0.101412
960	1.06574	0.645787	0.38341	0.173683	0.100527
960.5	1.06505	0.647905	0.386677	0.176467	0.0982799
961	1.0678	0.647105	0.383474	0.181097	0.103917
961.5	1.06808	0.649145	0.385265	0.179249	0.102631
962	1.06911	0.651362	0.39029	0.182173	0.103111
962.5	1.06544	0.646747	0.384736	0.180615	0.106022
963	1.07278	0.651697	0.385644	0.181525	0.105977
963.5	1.0627	0.642876	0.3806	0.177118	0.102588
964	1.066	0.645013	0.377672	0.174789	0.0955099
964.5	1.0639	0.646514	0.384334	0.173915	0.100132
965	1.06832	0.652875	0.387566	0.179952	0.103576
965.5	1.06669	0.646061	0.383645	0.172254	0.0995725
966	1.06604	0.648638	0.385165	0.17853	0.104479
966.5	1.06637	0.648525	0.386454	0.178145	0.103942
967	1.06286	0.642288	0.384702	0.176527	0.102094
967.5	1.06788	0.646035	0.385357	0.177117	0.104388
968	1.05901	0.643633	0.384694	0.178333	0.0978435
968.5	1.06321	0.647331	0.382832	0.180117	0.0973042
969	1.06591	0.647707	0.382876	0.175873	0.105064
969.5	1.06316	0.639872	0.37718	0.174916	0.0993375
970	1.06281	0.641455	0.381763	0.174123	0.0984758
970.5	1.06416	0.644205	0.379877	0.178371	0.0968789
971	1.07113	0.646208	0.384909	0.180625	0.107157
971.5	1.05999	0.641148	0.373634	0.171848	0.0943016
972	1.06831	0.647916	0.386182	0.181182	0.10268
972.5	1.06361	0.641175	0.384181	0.179287	0.0990843
973	1.06949	0.648071	0.384447	0.176328	0.102028
973.5	1.06239	0.641813	0.382165	0.17423	0.102366
974	1.06272	0.648897	0.379766	0.177485	0.101907
974.5	1.06502	0.645045	0.376955	0.176097	0.104174
975	1.05849	0.64048	0.378638	0.17199	0.0978254
975.5	1.06218	0.642446	0.378677	0.176503	0.0990185
976	1.0615	0.641888	0.376551	0.171013	0.0939492
976.5	1.06221	0.643852	0.383582	0.178822	0.104435
977	1.06523	0.644956	0.377129	0.180743	0.0973128
977.5	1.06248	0.640136	0.378446	0.175104	0.0947822
978	1.05951	0.640592	0.379255	0.170995	0.0994667
978.5	1.06184	0.643546	0.38098	0.175345	0.104412
979	1.06301	0.645676	0.384072	0.174639	0.106659
979.5	1.06239	0.643883	0.385415	0.174557	0.105424
980	1.05927	0.645901	0.378792	0.17561	0.10113
980.5	1.06033	0.644494	0.379016	0.174929	0.0986828
981	1.06158	0.63945	0.375277	0.168914	0.0962652
981.5	1.05994	0.640198	0.3757	0.172349	0.0974864
982	1.0593	0.640775	0.374827	0.171365	0.0969004
982.5	1.06188	0.645981	0.379733	0.176065	0.10167
983	1.05374	0.638524	0.373239	0.171049	0.0947136
983.5	1.05541	0.643911	0.379166	0.174394	0.0979031
984	1.06479	0.644406	0.382794	0.179296	0.102405
984.5	1.0588	0.641275	0.376342	0.177467	0.0966972
985	1.0623	0.642392	0.381275	0.178858	0.103337
985.5	1.05998	0.640723	0.376052	0.172443	0.0981993
986	1.05822	0.644202	0.377027	0.173494	0.0963315
986.5	1.05672	0.63951	0.373437	0.166854	0.0931863
987	1.05943	0.641227	0.37851	0.173669	0.0946559
987.5	1.05804	0.640202	0.376963	0.177059	0.0939292
988	1.05409	0.638136	0.370437	0.170142	0.0919713
988.5	1.05849	0.64214	0.374386	0.170742	0.0989808
989	1.06034	0.643723	0.376072	0.175914	0.0989098
989.5	1.05867	0.642808	0.381521	0.178006	0.102708
990	1.05919	0.640098	0.375927	0.174489	0.0958732
990.5	1.05474	0.63749	0.374231	0.174732	0.0974664
991	1.05713	0.637631	0.375016	0.172531	0.0935234
991.5	1.05962	0.637694	0.374939	0.175926	0.0956925
992	1.05607	0.637786	0.374991	0.173793	0.0981878
992.5	1.05577	0.639081	0.375572	0.174987	0.0960678
993	1.05464	0.635474	0.373186	0.171738	0.0940908
993.5	1.06231	0.645176	0.379186	0.175153	0.0983023
994	1.05983	0.642654	0.379412	0.173424	0.0967425
994.5	1.05992	0.642238	0.381307	0.176545	0.100451
995	1.05855	0.640858	0.375572	0.170648	0.10083
995.5	1.05562	0.640437	0.376931	0.172765	0.0961646
996	1.05119	0.634293	0.372805	0.170218	0.0939373
996.5	1.05628	0.636025	0.376247	0.173328	0.0976685
997	1.05768	0.638738	0.377443	0.171519	0.0956653
997.5	1.05285	0.637156	0.372341	0.174003	0.0920009
998	1.06253	0.639021	0.379735	0.17476	0.0982059
998.5	1.06045	0.636441	0.377728	0.173123	0.0962595
999	1.05981	0.639619	0.376538	0.174159	0.0954717
[truncated: 401 more rows]
