# Supplementary material for: Soluble TREM2 engages cell-surface nucleolin to drive vascular permeability and malignant ascites in ovarian cancer
Source: EMBO Mol Med. 2026 May 26;18(7):2667–90. doi: 10.1038/s44321-026-00452-2 (PMC13365401; doi:10.1038/s44321-026-00452-2)
Supplement: Supplementary file 6 — Source data Fig. 4 [file 44321_2026_452_MOESM6_ESM.zip › Figure 4/4F/Figure 4F statistical analysis.xls]

## Sheet: description
description： The values in sheet2 are mean intensity of TRITC-dextran (10^3).

## Sheet: Sheet2
Mean intensity of TRITC-dextran
sTREM2	siNCL+sTREM2
7.92811	6.05467
6.99244	4.91833
8.30767	6.13333
