# Supplementary material for: Soluble TREM2 engages cell-surface nucleolin to drive vascular permeability and malignant ascites in ovarian cancer
Source: EMBO Mol Med. 2026 May 26;18(7):2667–90. doi: 10.1038/s44321-026-00452-2 (PMC13365401; doi:10.1038/s44321-026-00452-2)
Supplement: Supplementary file 6 — Source data Fig. 4 [file 44321_2026_452_MOESM6_ESM.zip › Figure 4/4G-H/Figure 4H Western blot quantification.xlsx]

## Sheet: description
description： Western blot quantification of Figure 4G.

## Sheet: Sheet2
sTREM2	siNCL+sTREM2
1	0.31416
1	0.85494
1	0.640752
1	0.359843
