# Supplementary material for: Soluble TREM2 engages cell-surface nucleolin to drive vascular permeability and malignant ascites in ovarian cancer
Source: EMBO Mol Med. 2026 May 26;18(7):2667–90. doi: 10.1038/s44321-026-00452-2 (PMC13365401; doi:10.1038/s44321-026-00452-2)
Supplement: Supplementary file 6 — Source data Fig. 4 [file 44321_2026_452_MOESM6_ESM.zip › Figure 4/4L/Figure 4L statistical analysis.xlsx]

## Sheet: description
description： The values in sheet2 are mean intensity of TRITC-dextran (10^3).

## Sheet: Sheet2
Mean intensity of TRITC-dextran
FL+sTREM2	▲C+sTREM2
11.7027	7.761
13.3965	8.4855
9.12467	6.05867
12.073	7.667
