# Supplementary material for: Soluble TREM2 engages cell-surface nucleolin to drive vascular permeability and malignant ascites in ovarian cancer
Source: EMBO Mol Med. 2026 May 26;18(7):2667–90. doi: 10.1038/s44321-026-00452-2 (PMC13365401; doi:10.1038/s44321-026-00452-2)
Supplement: Supplementary file 6 — Source data Fig. 4 [file 44321_2026_452_MOESM6_ESM.zip › Figure 4/4N-O/Figure 4 N-O statistical analysis.xlsx]

## Sheet: description
description (N, O) Immunofluorescence analysis (N) and quantification (O) of p-VE-cadherin (Tyr658) (green, pseudo-colouring) ; nuclei were stained with DAPI (blue).

## Sheet: Sheet2
FL+sTREM2	△C+sTREM2
0.950774	0.840369
1.01185	0.800867
1.03738	0.693158
