# Supplementary material for: Soluble TREM2 engages cell-surface nucleolin to drive vascular permeability and malignant ascites in ovarian cancer
Source: EMBO Mol Med. 2026 May 26;18(7):2667–90. doi: 10.1038/s44321-026-00452-2 (PMC13365401; doi:10.1038/s44321-026-00452-2)
Supplement: Supplementary file 7 — Source data Fig. 5 [file 44321_2026_452_MOESM7_ESM.zip]

Archive with 41 entries (32 files):
- Figure 5/
- Figure 5/5A/
- Figure 5/5A/Figure 5A RNAseq_HUVEC_KEGGtop10.tif
- Figure 5/5A/Figure5A_RNAseq_HUVEC_sangerbox_KEGG.xlsx
- Figure 5/5B-C/
- Figure 5/5B-C/Figure 5BC Western blot quantification.xlsx
- Figure 5/5B-C/Instructions for cropping Western blot images 1.tif
- Figure 5/5B-C/WB_ Uncropped blots_ AKT.tif
- Figure 5/5B-C/WB_ Uncropped blots_ eNOS.tif
- Figure 5/5B-C/WB_ Uncropped blots_ p-eNOS.tif
- Figure 5/5B-C/WB_ Uncropped blots_ pAKT.tif
- Figure 5/5B-C/WB_ Uncropped blots_ β-actin.tif
- Figure 5/5D-G/
- Figure 5/5D-G/Figure 5D-G Western blot quantification.xlsx
- Figure 5/5D-G/Instructions for cropping Western blot images 1.tif
- Figure 5/5D-G/WB_ Uncropped blots_ eNOS.tif
- Figure 5/5D-G/WB_ Uncropped blots_ NCL.tif
- Figure 5/5D-G/WB_ Uncropped blots_ p-AKT.tif
- Figure 5/5D-G/WB_ Uncropped blots_ p-eNOS.tif
- Figure 5/5D-G/WB_ Uncropped blots_AKT.tif
- Figure 5/5D-G/WB_ Uncropped blots_β-actin.tif
- Figure 5/5H/
- Figure 5/5H/Figure 5H statistical analysis.xlsx
- Figure 5/5I-J/
- Figure 5/5I-J/Figure 5I-J Western blot quantification.xlsx
- Figure 5/5I-J/Instructions for cropping Western blot images 1.tif
- Figure 5/5I-J/WB_ Uncropped blots_ p-VEcad.tif
- Figure 5/5I-J/WB_ Uncropped blots_ VEcad.tif
- Figure 5/5I-J/WB_ Uncropped blots_ β-actin.tif
- Figure 5/5K-L/
- Figure 5/5K-L/Figure 5K sTREM2 DAPI.tif
- Figure 5/5K-L/Figure 5K sTREM2 Merge.tif
- Figure 5/5K-L/Figure 5K sTREM2 p-VE-cad.tif
- Figure 5/5K-L/Figure 5K sTREM2+L-NAME DAPI.tif
- Figure 5/5K-L/Figure 5K sTREM2+L-NAME Merge.tif
- Figure 5/5K-L/Figure 5K sTREM2+L-NAME p-VE-cad.tif
- Figure 5/5K-L/Figure 5KL statistical analysis.xlsx
- Figure 5/5M/
- Figure 5/5M/Fig5M.tif
- Figure 5/5N/
- Figure 5/5N/Figure 5N statistical analysis.xlsx
