# Supplementary material for: Soluble TREM2 engages cell-surface nucleolin to drive vascular permeability and malignant ascites in ovarian cancer
Source: EMBO Mol Med. 2026 May 26;18(7):2667–90. doi: 10.1038/s44321-026-00452-2 (PMC13365401; doi:10.1038/s44321-026-00452-2)
Supplement: Supplementary file 7 — Source data Fig. 5 [file 44321_2026_452_MOESM7_ESM.zip › Figure 5/5A/Figure5A_RNAseq_HUVEC_sangerbox_KEGG.xlsx]

## Sheet: description
description (A) KEGG pathway analysis of differentially expressed genes in HUVECs treated with or without 500 ng/mL sTREM2 (RNA-seq). The raw RNA-seq data have been deposited in the Sequence Read Archive (SRA) under the accession number PRJNA1332085 and are accessible via the following URL: https://dataview.ncbi.nlm.nih.gov/object/PRJNA1332085?reviewer=fr7objvp9sqfd86089i1qndlg9. Sheet 1 contains…

## Sheet: Sheet2
ID	Description	GeneRatio	p.adjust
hsa04151	PI3K-Akt signaling pathway	0.0564297	0.0195528
hsa03010	Ribosome	0.0531742	7.18346e-25
hsa04144	Endocytosis	0.0515464	8.83724e-07
hsa04810	Regulation of actin cytoskeleton	0.0482908	9.11318e-08
hsa04010	MAPK signaling pathway	0.046663	0.0435334
hsa04510	Focal adhesion	0.0455779	1.05947e-07
hsa04714	Thermogenesis	0.0450353	0.000133951
hsa04141	Protein processing in endoplasmic reticulum	0.0417797	5.78132e-09
hsa04014	Ras signaling pathway	0.0390667	0.0182108
hsa04530	Tight junction	0.0336408	0.00072759
hsa04218	Cellular senescence	0.0336408	0.000133951
hsa04150	mTOR signaling pathway	0.0303852	0.00131811
hsa00190	Oxidative phosphorylation	0.0298426	5.45667e-05
hsa03013	RNA transport	0.0293001	0.0168862
hsa04120	Ubiquitin mediated proteolysis	0.0293001	0.000188353
hsa03040	Spliceosome	0.0293001	0.000161511
hsa04145	Phagosome	0.0287575	0.00497959
hsa04910	Insulin signaling pathway	0.0276723	0.00150292
hsa04921	Oxytocin signaling pathway	0.0271297	0.0218106
hsa04140	Autophagy - animal	0.0265871	0.00443569
hsa04371	Apelin signaling pathway	0.0238741	0.0446935
hsa04142	Lysosome	0.0238741	0.00647109
hsa04670	Leukocyte transendothelial migration	0.0238741	0.00114448
hsa04068	FoxO signaling pathway	0.0233315	0.0347213
hsa04722	Neurotrophin signaling pathway	0.0233315	0.0061177
hsa04110	Cell cycle	0.0227889	0.0215163
hsa04611	Platelet activation	0.0227889	0.0215163
hsa01200	Carbon metabolism	0.0222463	0.0134094
hsa04066	HIF-1 signaling pathway	0.0217037	0.00630366
hsa04919	Thyroid hormone signaling pathway	0.0211612	0.0454069
hsa04540	Gap junction	0.0184482	0.00571932
hsa04666	Fc gamma R-mediated phagocytosis	0.017363	0.0404155
hsa03018	RNA degradation	0.0162778	0.0125905
hsa04115	p53 signaling pathway	0.0157352	0.0060809
hsa04520	Adherens junction	0.0157352	0.00496618
hsa04137	Mitophagy - animal	0.0151926	0.00247429
hsa04720	Long-term potentiation	0.01465	0.00769233
hsa00510	N-Glycan biosynthesis	0.0108519	0.0216285
hsa03050	Proteasome	0.0103093	0.0182108
hsa00513	Various types of N-glycan biosynthesis	0.00976668	0.00608542
hsa00020	Citrate cycle (TCA cycle)	0.0081389	0.00721369
hsa00051	Fructose and mannose metabolism	0.00759631	0.0458608
hsa03060	Protein export	0.00596853	0.0374119
hsa01210	2-Oxocarboxylic acid metabolism	0.00488334	0.0478193
