# Supplementary material for: Soluble TREM2 engages cell-surface nucleolin to drive vascular permeability and malignant ascites in ovarian cancer
Source: EMBO Mol Med. 2026 May 26;18(7):2667–90. doi: 10.1038/s44321-026-00452-2 (PMC13365401; doi:10.1038/s44321-026-00452-2)
Supplement: Supplementary file 7 — Source data Fig. 5 [file 44321_2026_452_MOESM7_ESM.zip › Figure 5/5B-C/Figure 5BC Western blot quantification.xlsx]

## Sheet: description
description： quantification of phospho-AKT (p-AKT) and phospho-eNOS (p-eNOS) in HUVECs treated with sTREM2. β-actin was used as a loading control (n = 4).

## Sheet: Sheet2
	fold change of p-eNOS/eNOS			fold change of p-AKT/AKT
	PBS	sTREM2		PBS	sTREM2
	1	1.89207		1	2.80486
	1	4.63022		1	1.30274
	1	2.15898		1	1.72216
	1	2.23862		1	1.59751
