# Supplementary material for: Soluble TREM2 engages cell-surface nucleolin to drive vascular permeability and malignant ascites in ovarian cancer
Source: EMBO Mol Med. 2026 May 26;18(7):2667–90. doi: 10.1038/s44321-026-00452-2 (PMC13365401; doi:10.1038/s44321-026-00452-2)
Supplement: Supplementary file 7 — Source data Fig. 5 [file 44321_2026_452_MOESM7_ESM.zip › Figure 5/5D-G/Figure 5D-G Western blot quantification.xlsx]

## Sheet: description
description： (D-G) Western blot analysis (D) and quantification (E-G) of p-AKT, p-eNOS and NCL in NCL-knockdown or control HUVECs treated with PBS or sTREM2. β-actin was used as a loading control (n = 4)

## Sheet: Sheet2
Figure5E: penos/enos
NC+PBS	siNCL+PBS	NC+sTREM2	siNCL+sTREM2
1	1.11279	2.13883	1.70571
1	0.730834	1.99238	1.57937
1	0.966486	1.96618	0.991146
1	0.911768	1.76418	1.46615
Figure5F: pakt/akt
NC+PBS	siNCL+PBS	NC+sTREM2	siNCL+sTREM2
1	0.846899	1.90262	1.2702
1	0.611768	1.94458	1.04389
1	0.817338	2.64183	1.9981
1	0.685021	2.18199	1.50772
Figure5G: ncl/actin
NC+PBS	siNCL+PBS	NC+sTREM2	siNCL+sTREM2
1	0.531124	0.869499	0.56961
1	0.559628	0.97857	0.399103
1	0.683792	1.03192	0.460215
1	0.595444	1.09755	0.414362
