# Supplementary material for: Soluble TREM2 engages cell-surface nucleolin to drive vascular permeability and malignant ascites in ovarian cancer
Source: EMBO Mol Med. 2026 May 26;18(7):2667–90. doi: 10.1038/s44321-026-00452-2 (PMC13365401; doi:10.1038/s44321-026-00452-2)
Supplement: Supplementary file 7 — Source data Fig. 5 [file 44321_2026_452_MOESM7_ESM.zip › Figure 5/5H/Figure 5H statistical analysis.xlsx]

## Sheet: description
description (H) TRITC-dextran flux in HUVECs incubated with L-NAME before treated with 500 ng/mL sTREM2 (n = 4)

## Sheet: Sheet2
PBS	L-NAME	sTREM2	L-NAME+sTREM2
3.56967	2.95233	5.905	4.209
2.797	2.76567	5.248	3.28633
3.84533	4.16433	7.43333	4.88133
3.47233	3.39133	5.997	4.08767
