# Supplementary material for: Soluble TREM2 engages cell-surface nucleolin to drive vascular permeability and malignant ascites in ovarian cancer
Source: EMBO Mol Med. 2026 May 26;18(7):2667–90. doi: 10.1038/s44321-026-00452-2 (PMC13365401; doi:10.1038/s44321-026-00452-2)
Supplement: Supplementary file 7 — Source data Fig. 5 [file 44321_2026_452_MOESM7_ESM.zip › Figure 5/5I-J/Figure 5I-J Western blot quantification.xlsx]

## Sheet: description
description (I, J) Western blot analysis (I) and quantification (J) of p-VE-cadherin (Tyr658) in HUVECs incubated with L-NAME before treated with sTREM2. β-actin was used as a loading control (n = 3).

## Sheet: Sheet2
PBS	L-NAME	ST2	L-NAME+ST2
1	0.907346	1.54691	0.739161
1	0.857687	1.44326	0.895059
1	0.996324	1.53656	1.30983
