# Supplementary material for: Soluble TREM2 engages cell-surface nucleolin to drive vascular permeability and malignant ascites in ovarian cancer
Source: EMBO Mol Med. 2026 May 26;18(7):2667–90. doi: 10.1038/s44321-026-00452-2 (PMC13365401; doi:10.1038/s44321-026-00452-2)
Supplement: Supplementary file 7 — Source data Fig. 5 [file 44321_2026_452_MOESM7_ESM.zip › Figure 5/5K-L/Figure 5KL statistical analysis.xlsx]

## Sheet: description
description (K, L) Immunofluorescence analysis (K) and quantification (L) of p-VE-cadherin (Tyr658) (green) in HUVECs incubated with L-NAME before treated with sTREM2; nuclei were counterstained with DAPI (blue).

## Sheet: Sheet2
relative fluorescence intensity
sTREM2	L-NAME+sTREM2
1.03609	0.390556
0.852072	0.536833
1.11184	0.317816
