# Supplementary material for: Soluble TREM2 engages cell-surface nucleolin to drive vascular permeability and malignant ascites in ovarian cancer
Source: EMBO Mol Med. 2026 May 26;18(7):2667–90. doi: 10.1038/s44321-026-00452-2 (PMC13365401; doi:10.1038/s44321-026-00452-2)
Supplement: Supplementary file 7 — Source data Fig. 5 [file 44321_2026_452_MOESM7_ESM.zip › Figure 5/5N/Figure 5N statistical analysis.xlsx]

## Sheet: description
description (N) Peritoneal vascular permeability in mice treated with intraperitoneal sTREM2 and L-NAME (n = 6 mice).

## Sheet: Sheet2
PBS	L-NAME	sTREM2	L-NAME+sTREM2
0.872874	1.02846	2.62569	0.943593
0.833474	0.640512	2.65095	1.77606
0.917326	0.656676	3.08941	1.28608
1.05573	0.941573	2.83482	1.36488
1.10524	1.10423	1.78212	1.18606
1.21536	0.960768	2.31453	1.55279
