# Supplementary material for: Soluble TREM2 engages cell-surface nucleolin to drive vascular permeability and malignant ascites in ovarian cancer
Source: EMBO Mol Med. 2026 May 26;18(7):2667–90. doi: 10.1038/s44321-026-00452-2 (PMC13365401; doi:10.1038/s44321-026-00452-2)
Supplement: Supplementary file 8 — Source data Fig. 6 [file 44321_2026_452_MOESM8_ESM.zip]

Archive with 30 entries (23 files):
- Figure 6/
- Figure 6/6A/
- Figure 6/6A/Figure 6A statistical analysis.xlsx
- Figure 6/6B/
- Figure 6/6B/Figure 6B statistical analysis.xlsx
- Figure 6/6C-D/
- Figure 6/6C-D/Figure 6C-D Western blot quantification.xlsx
- Figure 6/6C-D/Instructions for cropping Western blot images P5.tif
- Figure 6/6C-D/WB_ Uncropped blots_  p-VEcad.tif
- Figure 6/6C-D/WB_ Uncropped blots_ VEcad.tif
- Figure 6/6C-D/WB_ Uncropped blots_ β-actin.tif
- Figure 6/6E-H/
- Figure 6/6E-H/Fig 6E.tif
- Figure 6/6E-H/Fig 6F.tif
- Figure 6/6E-H/Figure 6E (left) WT PBS.jpg
- Figure 6/6E-H/Figure 6E (Right) WT scFv.jpg
- Figure 6/6E-H/Figure 6E tumor burden.jpg
- Figure 6/6E-H/Figure 6E-H.xlsx
- Figure 6/6I-J/
- Figure 6/6I-J/Figure 6I-J statistical analysis.xlsx
- Figure 6/6K-L/
- Figure 6/6K-L/Figure 6K-L statistical analysis.xlsx
- Figure 6/6K-L/WT PBS CD31.jpg
- Figure 6/6K-L/WT PBS dapi.jpg
- Figure 6/6K-L/WT PBS Merge.jpg
- Figure 6/6K-L/WT PBS p-VEcad.jpg
- Figure 6/6K-L/WT scFV CD31.jpg
- Figure 6/6K-L/WT scFV dapi.jpg
- Figure 6/6K-L/WT scFV Merge.jpg
- Figure 6/6K-L/WT scFV p-VEcad.jpg
