# Supplementary material for: Soluble TREM2 engages cell-surface nucleolin to drive vascular permeability and malignant ascites in ovarian cancer
Source: EMBO Mol Med. 2026 May 26;18(7):2667–90. doi: 10.1038/s44321-026-00452-2 (PMC13365401; doi:10.1038/s44321-026-00452-2)
Supplement: Supplementary file 8 — Source data Fig. 6 [file 44321_2026_452_MOESM8_ESM.zip › Figure 6/6A/Figure 6A statistical analysis.xlsx]

## Sheet: description
Description: Figure 6A. ELISA quantification of sTREM2 depletion efficiency in ovarian cancer ascites.

## Sheet: Sheet3
	IgG	anti-sTREM2
	156.054	63.7136
	108.331	24.7413
	181.825	87.7176
	132.305	18.2878
	219.366	62.0865
