# Supplementary material for: Soluble TREM2 engages cell-surface nucleolin to drive vascular permeability and malignant ascites in ovarian cancer
Source: EMBO Mol Med. 2026 May 26;18(7):2667–90. doi: 10.1038/s44321-026-00452-2 (PMC13365401; doi:10.1038/s44321-026-00452-2)
Supplement: Supplementary file 8 — Source data Fig. 6 [file 44321_2026_452_MOESM8_ESM.zip › Figure 6/6B/Figure 6B statistical analysis.xlsx]

## Sheet: Description
Description Figure 6B. TRITC-dextran permeability assay in HUVECs treated with sTREM2-depleted versus control ascites.

## Sheet: Sheet3
anti-IgG	anti-sTREM2
19.3783	14.475
25.7477	16.8047
28.5347	22.9287
17.4587	12.2347
21.3854	10.7146
