# Supplementary material for: Soluble TREM2 engages cell-surface nucleolin to drive vascular permeability and malignant ascites in ovarian cancer
Source: EMBO Mol Med. 2026 May 26;18(7):2667–90. doi: 10.1038/s44321-026-00452-2 (PMC13365401; doi:10.1038/s44321-026-00452-2)
Supplement: Supplementary file 8 — Source data Fig. 6 [file 44321_2026_452_MOESM8_ESM.zip › Figure 6/6C-D/Figure 6C-D Western blot quantification.xlsx]

## Sheet: description
description (C, D) Western blot analysis (C) and quantification (D) of p-VE-cadherin (Tyr658) in HUVECs exposed to sTREM2-depleted or non-depleted ascites, β-actin was used as a loading control.

## Sheet: Sheet2
IgG	anti-sTREM2
1	0.568906
1	0.850135
1	0.530631
1	0.704212
1	0.802388
