# Supplementary material for: Soluble TREM2 engages cell-surface nucleolin to drive vascular permeability and malignant ascites in ovarian cancer
Source: EMBO Mol Med. 2026 May 26;18(7):2667–90. doi: 10.1038/s44321-026-00452-2 (PMC13365401; doi:10.1038/s44321-026-00452-2)
Supplement: Supplementary file 8 — Source data Fig. 6 [file 44321_2026_452_MOESM8_ESM.zip › Figure 6/6E-H/Figure 6E-H.xlsx]

## Sheet: Description
Description quantification of ascites volume and tumor burden.

## Sheet: Figure6G
ascites volume (mL)
PBS	scFv
5	3
8	3
7	3
6	4
7	4
6	4.5

## Sheet: Figure6H
tumor weight （g)
PBS	scFv
0.69	0.47
0.6	0.41
0.71	0.38
0.63	0.35
0.66	0.36
0.58	0.51
