# Supplementary material for: Soluble TREM2 engages cell-surface nucleolin to drive vascular permeability and malignant ascites in ovarian cancer
Source: EMBO Mol Med. 2026 May 26;18(7):2667–90. doi: 10.1038/s44321-026-00452-2 (PMC13365401; doi:10.1038/s44321-026-00452-2)
Supplement: Supplementary file 8 — Source data Fig. 6 [file 44321_2026_452_MOESM8_ESM.zip › Figure 6/6I-J/Figure 6I-J statistical analysis.xlsx]

## Sheet: Description
Description (I) ELISA measurement of residual sTREM2 levels in ascites supernatant. (J) Correlation analysis between ascites volume and sTREM2 levels.

## Sheet: Sheet2_Fig 6I
sTREM2 (pg/mL)
PBS	scFv
225.275	157.295
521.821	157.295
484.179	172.75
222.615	172.75
505.859	167.582
360.56	189.659

## Sheet: Sheet3_Fig 6J
ascites volume (mL)	sTREM2 (ng)
5	2.6091
8	1.8022
7	3.38925
6	1.33569
7	3.54101
6	2.16336
3	0.471885
3	0.471885
3	0.518251
4	0.691002
4	0.670327
4.5	0.853465
