# Supplementary material for: Soluble TREM2 engages cell-surface nucleolin to drive vascular permeability and malignant ascites in ovarian cancer
Source: EMBO Mol Med. 2026 May 26;18(7):2667–90. doi: 10.1038/s44321-026-00452-2 (PMC13365401; doi:10.1038/s44321-026-00452-2)
Supplement: Supplementary file 8 — Source data Fig. 6 [file 44321_2026_452_MOESM8_ESM.zip › Figure 6/6K-L/Figure 6K-L statistical analysis.xlsx]

## Sheet: Description
Description (K, L) Immunofluorescence analysis (K) and quantification (L) of p-VE-cadherin (Tyr658) (green) in mesenteric vessels and tumor vasculature (CD31, red); nuclei were counterstained with DAPI (blue). MFI stands for Mean Fluorescence Intensity.

## Sheet: Sheet2
PBS	scFv
31.6157	7.934
19.722	10.7485
27.0252	7.6685
37.411	6.18375
29.8575	9.16225
41.6325	5.36925
