# Supplementary material for: Soluble TREM2 engages cell-surface nucleolin to drive vascular permeability and malignant ascites in ovarian cancer
Source: EMBO Mol Med. 2026 May 26;18(7):2667–90. doi: 10.1038/s44321-026-00452-2 (PMC13365401; doi:10.1038/s44321-026-00452-2)
Supplement: Supplementary file 9 — Figure EV1 Source Data [file 44321_2026_452_MOESM9_ESM.zip]

Archive with 14 entries (9 files):
- Figure EV1/
- Figure EV1/EV1A/
- Figure EV1/EV1A/Figure EV1A.xlsx
- Figure EV1/EV1B/
- Figure EV1/EV1B/EMTAB8107_TREM2inMacro_violin_DiseaseV2 3.png
- Figure EV1/EV1B/Figure EV1B_TREM2inMacro_EMTAB8107_New.txt
- Figure EV1/EV1C-D/
- Figure EV1/EV1C-D/Figure EV1C_TCGA OS.png
- Figure EV1/EV1C-D/Figure EV1C_TREM2andOS_TCGAOC_New.txt
- Figure EV1/EV1C-D/Figure EV1D_TCGA PFS.png
- Figure EV1/EV1C-D/Figure EV1D_TREM2andPFS_TCGAOC_New.txt
- Figure EV1/EV1E/
- Figure EV1/EV1E/Figure EV1E statistical analysis.xlsx
- Figure EV1/EV1E/Figure EV1E.tif
