# Supplementary material for: Soluble TREM2 engages cell-surface nucleolin to drive vascular permeability and malignant ascites in ovarian cancer
Source: EMBO Mol Med. 2026 May 26;18(7):2667–90. doi: 10.1038/s44321-026-00452-2 (PMC13365401; doi:10.1038/s44321-026-00452-2)
Supplement: Supplementary file 9 — Figure EV1 Source Data [file 44321_2026_452_MOESM9_ESM.zip › Figure EV1/EV1A/Figure EV1A.xlsx]

## Sheet: Sheet1
	CD4Tconv	Tprolif	CD8T	CD8Tex	B	Plasma	DC	Mono/Macro	Endothelial	Fibroblasts	Myofibroblasts	Epithelial	Malignant
OV_EMTAB8107	0	0.05	0	0.07	0	0.02	0	2.38	0.04	0.07	0.01	0	0.07
OV_GSE115007	0	0	0	0	0.06	0.13	0	1.18	0	0	0	0	0
OV_GSE118828	0.03	0	0	0	0	0	0	2.66	0	0	0	0	0.03
OV_GSE130000	0	0	0	0	0	0	0	1.35	0	0	0.01	0	0.01
OV_GSE147082	0.02	0.51	0.03	0	0.03	0.01	0	1.36	0	0.01	0	0	0.01
OV_GSE151214	0	0	0	0	0	0	0	0.46	0.02	0.01	0	0.01	0.01
OV_GSE154600	0	0.21	0.13	0.14	0.16	0.17	0	2.87	0.45	0.43	0.4	0.38	0.57
OV_GSE154763	0	0	0	0	0	1.13	0	4.32	0	0	0	0	0
OV_GSE158722	0	0.01	0	0	0	0	0	1.28	0	0.01	0	0	0
