# Supplementary material for: Soluble TREM2 engages cell-surface nucleolin to drive vascular permeability and malignant ascites in ovarian cancer
Source: EMBO Mol Med. 2026 May 26;18(7):2667–90. doi: 10.1038/s44321-026-00452-2 (PMC13365401; doi:10.1038/s44321-026-00452-2)
Supplement: Supplementary file 9 — Figure EV1 Source Data [file 44321_2026_452_MOESM9_ESM.zip › Figure EV1/EV1B/Figure EV1B_TREM2inMacro_EMTAB8107_New.txt]

Sample	TREM2	Disease
BT1303_AAACGGGCAGGCTGAA	2.348484993	Tumor
BT1303_AAAGTAGGTACATGTC	1.165341616	Tumor
BT1303_AAATGCCTCCACGAAT	0	Tumor
BT1303_AACCATGAGGCGATAC	1.8273139	Tumor
BT1303_AACCGCGGTCCAGTAT	0	Tumor
BT1303_AACCGCGGTCCCTACT	0	Tumor
BT1303_AACTCAGCATAGTAAG	1.891460896	Tumor
BT1303_AACTCCCAGAGTCGGT	2.21578455	Tumor
BT1303_AACTCCCCAAGCCTAT	2.502575159	Tumor
BT1303_AACTCCCCAGCTTCGG	2.045208454	Tumor
BT1303_AACTCCCGTACGAAAT	0	Tumor
BT1303_AACTCCCGTTATCCGA	2.247854471	Tumor
BT1303_AACTCTTGTATCGCAT	0	Tumor
BT1303_AACTCTTGTCGAGTTT	1.792176247	Tumor
BT1303_AACTGGTAGCAATCTC	1.240227222	Tumor
BT1303_AACTGGTAGCTAACTC	1.915343523	Tumor
BT1303_AACTGGTAGTCGAGTG	1.716452241	Tumor
BT1303_AACTTTCAGCCTTGAT	0	Tumor
BT1303_AACTTTCAGGCTAGGT	2.047290087	Tumor
BT1303_AAGACCTTCCCTAATT	2.935765028	Tumor
BT1303_AAGCCGCCAACGCACC	1.32486248	Tumor
BT1303_AAGGTTCAGCCACCTG	1.26650238	Tumor
BT1303_AAGGTTCTCGTCTGCT	2.403550863	Tumor
BT1303_AAGTCTGAGAGGGCTT	2.512022257	Tumor
BT1303_AATCCAGGTCCCTTGT	1.460721374	Tumor
BT1303_ACACCAACATTGGTAC	1.750874639	Tumor
BT1303_ACACCCTAGAGCAATT	2.569762945	Tumor
BT1303_ACACCCTCACAGGAGT	1.436060548	Tumor
BT1303_ACACCCTTCCTGCTTG	1.981181145	Tumor
BT1303_ACACCCTTCGCCGTGA	3.076383352	Tumor
BT1303_ACACCGGGTGAGCGAT	0	Tumor
BT1303_ACACCGGGTGTTCGAT	2.170133829	Tumor
BT1303_ACACTGATCAGCTTAG	0	Tumor
BT1303_ACAGCTAGTTGATTCG	1.100482464	Tumor
BT1303_ACAGCTATCTACCTGC	2.045962095	Tumor
BT1303_ACCCACTAGCCGCCTA	0	Tumor
BT1303_ACCGTAAAGCAGCGTA	2.051578522	Tumor
BT1303_ACCTTTACAATAGCGG	2.071461916	Tumor
BT1303_ACCTTTATCCTTGCCA	0	Tumor
BT1303_ACGAGCCTCATGCAAC	0.863267899	Tumor
BT1303_ACGAGGAAGAAGGTGA	0	Tumor
BT1303_ACGAGGAGTTCACGGC	2.448776484	Tumor
BT1303_ACGATGTAGATGGGTC	1.117703795	Tumor
BT1303_ACGCCAGGTGGTAACG	0	Tumor
BT1303_ACGCCAGTCTAACCGA	1.177479386	Tumor
BT1303_ACGCCAGTCTGTTGAG	1.273315549	Tumor
BT1303_ACGCCGAGTTGAACTC	0.565080702	Tumor
BT1303_ACGCCGATCAGCGATT	1.727029085	Tumor
BT1303_ACGGAGAAGGCATGGT	1.507117987	Tumor
BT1303_ACGGAGAAGTGGAGTC	2.977042913	Tumor
BT1303_ACGGAGACAATGACCT	2.375767946	Tumor
BT1303_ACGGCCAAGTTCGATC	1.297927022	Tumor
BT1303_ACGGCCAGTGACGCCT	1.222619057	Tumor
BT1303_ACGGGCTAGTAATCCC	1.917485714	Tumor
BT1303_ACGGGCTCATCTCGCT	0.636533022	Tumor
BT1303_ACGGGCTGTCCGACGT	2.219139338	Tumor
BT1303_ACGGGCTTCTATCGCC	2.166020393	Tumor
BT1303_ACGGGTCCAACTGGCC	2.734517097	Tumor
BT1303_ACGGGTCGTGATGTCT	2.247746229	Tumor
BT1303_ACGGGTCGTGTGACCC	2.101665497	Tumor
BT1303_ACGTCAAAGGGATACC	1.760378242	Tumor
BT1303_ACTATCTAGTTGTAGA	1.964656353	Tumor
BT1303_ACTATCTCAACCGCCA	1.153181553	Tumor
BT1303_ACTATCTCACGGCCAT	1.45402348	Tumor
BT1303_ACTGAACCATATGCTG	1.80777061	Tumor
BT1303_ACTGAACCATCACCCT	1.873180866	Tumor
BT1303_ACTGAACGTTTAAGCC	1.249735475	Tumor
BT1303_ACTGAACTCCCAACGG	2.311553001	Tumor
BT1303_ACTGAACTCTTCATGT	0	Tumor
BT1303_ACTGAGTGTTTGCATG	0	Tumor
BT1303_ACTGATGTCTGGGCCA	2.567537785	Tumor
BT1303_ACTGTCCAGCTCCTCT	2.038332462	Tumor
BT1303_ACTGTCCCATGCATGT	2.863478422	Tumor
BT1303_ACTTACTGTTCGTTGA	0	Tumor
BT1303_ACTTGTTAGGCCCTCA	2.70544076	Tumor
BT1303_ACTTGTTCAGCTGCTG	0	Tumor
BT1303_ACTTTCACACCATCCT	1.374891162	Tumor
BT1303_AGAATAGGTGACTCAT	0.861646116	Tumor
BT1303_AGACGTTAGGGTGTTG	0	Tumor
BT1303_AGACGTTAGTGGAGTC	2.507043839	Tumor
BT1303_AGACGTTGTCGTCTTC	1.008192897	Tumor
BT1303_AGAGCGAAGGCTCAGA	0	Tumor
BT1303_AGAGTGGTCGGCATCG	0.901316702	Tumor
BT1303_AGCGGTCAGCTCCTTC	1.157951713	Tumor
BT1303_AGCGGTCCAAGGACAC	1.118466139	Tumor
BT1303_AGCTCCTAGGATGCGT	2.777760029	Tumor
BT1303_AGCTTGACATGCTGGC	1.990980625	Tumor
BT1303_AGCTTGAGTTAAGTAG	0	Tumor
BT1303_AGGCCACCAAGCGTAG	1.473428369	Tumor
BT1303_AGGCCGTAGTACTTGC	1.908301234	Tumor
BT1303_AGGCCGTTCCAAACTG	1.851236224	Tumor
BT1303_AGGCCGTTCCACGACG	0.978923559	Tumor
BT1303_AGGGAGTGTTTACTCT	1.406970263	Tumor
BT1303_AGGGATGAGATGTTAG	0	Tumor
BT1303_AGGGATGCATCACGAT	1.632884145	Tumor
BT1303_AGGGTGACATCAGTCA	2.107738972	Tumor
BT1303_AGGGTGAGTCAGAATA	1.156605721	Tumor
BT1303_AGGTCATTCCGCGGTA	2.112964153	Tumor
BT1303_AGGTCCGCATCGGAAG	2.579621792	Tumor
BT1303_AGGTCCGGTAATCACC	1.350350142	Tumor
BT1303_AGTCTTTCACCGAAAG	2.213894606	Tumor
BT1303_AGTCTTTGTCGGCTCA	1.00708878	Tumor
BT1303_AGTGAGGTCCTCTAGC	2.526175737	Tumor
BT1303_AGTTGGTCAGTGGGAT	1.9367944	Tumor
BT1303_ATAACGCAGTGGGCTA	2.081171513	Tumor
BT1303_ATAACGCCAGGGTATG	2.523742676	Tumor
BT1303_ATAACGCTCAAACGGG	1.4745965	Tumor
BT1303_ATCACGATCCTTGACC	1.822079301	Tumor
BT1303_ATCATCTCAAAGTGCG	2.725775003	Tumor
BT1303_ATCGAGTTCGTGGTCG	2.758867979	Tumor
BT1303_ATCTACTCACTACAGT	2.157349348	Tumor
BT1303_ATCTACTCATCTCGCT	2.598968267	Tumor
BT1303_ATCTGCCTCTGCAAGT	1.513164043	Tumor
BT1303_ATGAGGGCATGGTAGG	1.847325325	Tumor
BT1303_ATGTGTGAGGGTTCCC	2.050774574	Tumor
BT1303_ATGTGTGTCATCATTC	1.665819049	Tumor
BT1303_ATTACTCAGATGAGAG	0	Tumor
BT1303_ATTACTCCATTAGGCT	0	Tumor
BT1303_ATTATCCGTGAGTATA	2.618065119	Tumor
BT1303_ATTATCCTCGAATGGG	2.622741461	Tumor
BT1303_ATTCTACCAAGAGGCT	2.310816288	Tumor
BT1303_ATTGGACAGAGGTAGA	2.809230804	Tumor
BT1303_ATTGGTGCAACTGCGC	2.205803633	Tumor
BT1303_ATTGGTGTCTGTCAAG	0	Tumor
BT1303_ATTTCTGCACGAAAGC	1.807202697	Tumor
BT1303_CAACCTCAGGCATTGG	0	Tumor
BT1303_CAACCTCTCCCATTAT	1.426369429	Tumor
BT1303_CAACCTCTCGGCATCG	1.729949832	Tumor
BT1303_CAACTAGAGTGAAGTT	0.635696113	Tumor
BT1303_CAACTAGAGTTGTAGA	0	Tumor
BT1303_CAACTAGTCGGCTTGG	0	Tumor
BT1303_CAAGAAAGTAGCGCAA	0	Tumor
BT1303_CACAAACGTCCTGCTT	0	Tumor
BT1303_CACACAACAGGCGATA	0.946254969	Tumor
BT1303_CACACAACATTGTGCA	2.267658234	Tumor
BT1303_CACACAAGTCCGAGTC	0	Tumor
BT1303_CACACCTTCGCGCCAA	2.327136755	Tumor
BT1303_CACAGGCGTCAGTGGA	0	Tumor
BT1303_CACAGTAAGGCCGAAT	0	Tumor
BT1303_CACAGTAGTCTAGTCA	2.98232317	Tumor
BT1303_CACAGTAGTTGCTCCT	2.077344418	Tumor
BT1303_CACATTTGTGACGCCT	1.380658388	Tumor
BT1303_CACCACTTCTAACCGA	1.471098781	Tumor
BT1303_CACCACTTCTGTCCGT	1.705935478	Tumor
BT1303_CACCAGGGTTGTGGAG	0	Tumor
BT1303_CACCTTGGTGTGACGA	0	Tumor
BT1303_CACTCCAAGTCCAGGA	2.708067179	Tumor
BT1303_CACTCCATCCGCGCAA	0	Tumor
BT1303_CAGAATCTCAGTACGT	1.200832009	Tumor
BT1303_CAGATCAAGAAGATTC	2.835406303	Tumor
BT1303_CAGCGACGTAGCAAAT	1.145229697	Tumor
BT1303_CAGCGACGTATAGTAG	2.245774508	Tumor
BT1303_CAGCGACGTGCAGACA	2.276370287	Tumor
BT1303_CAGCTAACATCACGTA	1.163219571	Tumor
BT1303_CAGCTGGCAAACCTAC	1.147132874	Tumor
BT1303_CAGCTGGCAGGATCGA	2.509034395	Tumor
BT1303_CAGCTGGTCCAAACAC	0	Tumor
BT1303_CAGCTGGTCTCTTATG	2.274803162	Tumor
BT1303_CAGGTGCAGTGGAGAA	2.224418402	Tumor
BT1303_CAGGTGCCATGCCCGA	0.369373232	Tumor
BT1303_CAGTCCTAGTGGAGAA	2.456735849	Tumor
BT1303_CAGTCCTGTTGTCGCG	1.543990493	Tumor
BT1303_CATATGGAGTGGACGT	1.164582729	Tumor
BT1303_CATATTCGTGAAGGCT	0	Tumor
BT1303_CATATTCGTGGGTATG	1.771224856	Tumor
BT1303_CATATTCGTTCCGTCT	2.0372684	Tumor
BT1303_CATCAAGGTCAATACC	1.613932967	Tumor
BT1303_CATCAGATCAGCATGT	0	Tumor
BT1303_CATCCACTCCAAGCCG	0	Tumor
BT1303_CATCGAAAGACGCTTT	1.927253127	Tumor
BT1303_CATGCCTCACGAAGCA	0	Tumor
BT1303_CATGGCGAGCTAGTTC	0	Tumor
BT1303_CATGGCGCACCCAGTG	2.699967623	Tumor
BT1303_CATGGCGGTTATCCGA	0	Tumor
BT1303_CATTATCTCAGTCCCT	3.323661804	Tumor
BT1303_CATTATCTCCTATGTT	0.863347173	Tumor
BT1303_CATTCGCGTTCGGGCT	2.757346153	Tumor
BT1303_CCAATCCAGGTAGCTG	0	Tumor
BT1303_CCACCTAAGGTAGCCA	1.327097058	Tumor
BT1303_CCACCTACACTGAAGG	0	Tumor
BT1303_CCACGGAGTTCCACGG	0	Tumor
BT1303_CCATGTCAGGGAAACA	0.510106683	Tumor
BT1303_CCATGTCCACCAGGTC	0	Tumor
BT1303_CCATGTCCATTCCTCG	0.989983082	Tumor
BT1303_CCATTCGAGATCCTGT	2.433365345	Tumor
BT1303_CCATTCGGTCGATTGT	0	Tumor
BT1303_CCATTCGTCAGGCCCA	3.247104406	Tumor
BT1303_CCCAATCAGGATGTAT	0	Tumor
BT1303_CCCAATCGTTCCGGCA	0	Tumor
BT1303_CCCAATCTCCGTCAAA	0	Tumor
BT1303_CCCAGTTAGAAGATTC	1.78199327	Tumor
BT1303_CCGTTCAAGTATGACA	1.506297946	Tumor
BT1303_CCGTTCAAGTCGATAA	1.457300305	Tumor
BT1303_CCGTTCACAGAGCCAA	0	Tumor
BT1303_CCTAGCTAGCCTCGTG	0	Tumor
BT1303_CCTAGCTGTCCATGAT	0.384836048	Tumor
BT1303_CCTCAGTAGTGTCTCA	1.770820141	Tumor
BT1303_CCTTACGAGGCTACGA	2.919783115	Tumor
BT1303_CCTTCCCTCTCTTATG	2.394040585	Tumor
BT1303_CCTTCGAAGTGCGATG	1.301225662	Tumor
BT1303_CGAATGTAGACCGGAT	0	Tumor
BT1303_CGAATGTAGGTGGGTT	2.744959831	Tumor
BT1303_CGACCTTAGCTGAACG	2.69747448	Tumor
BT1303_CGAGAAGAGGTGTTAA	0	Tumor
BT1303_CGAGCACAGGATGGTC	1.359456658	Tumor
BT1303_CGAGCACCAATGTAAG	0	Tumor
BT1303_CGAGCCAAGAAGGTGA	1.17268312	Tumor
BT1303_CGATCGGTCAGTTAGC	2.280893087	Tumor
BT1303_CGATGGCAGGAGTTGC	2.353209496	Tumor
BT1303_CGCCAAGAGAACAATC	0	Tumor
BT1303_CGCCAAGAGTTGAGAT	0	Tumor
BT1303_CGCCAAGCACCAGATT	0	Tumor
BT1303_CGCGTTTAGTCCCACG	1.537075281	Tumor
BT1303_CGCGTTTCAACGATGG	0	Tumor
BT1303_CGGACGTCACTGAAGG	3.015929699	Tumor
BT1303_CGGACTGCATGGATGG	2.200074196	Tumor
BT1303_CGGAGTCCACCAGGTC	0	Tumor
BT1303_CGGAGTCGTGCGATAG	0	Tumor
BT1303_CGGCTAGAGCCCAGCT	0.463147014	Tumor
BT1303_CGGCTAGGTAGGCATG	1.035622954	Tumor
BT1303_CGGTTAAAGTGTCCAT	0	Tumor
BT1303_CGTAGCGCAAGCCGCT	1.852292776	Tumor
BT1303_CGTAGCGGTCGTTGTA	1.901567459	Tumor
BT1303_CGTAGGCAGGAATCGC	2.16653347	Tumor
BT1303_CGTCACTTCTACTTAC	0.441872448	Tumor
BT1303_CGTCAGGCATGCCTAA	0	Tumor
BT1303_CGTCAGGGTCTGCAAT	1.020855427	Tumor
BT1303_CGTCAGGTCCATGAAC	3.062106371	Tumor
BT1303_CGTCTACCATATACGC	0	Tumor
BT1303_CGTGAGCCATCCCATC	2.30708456	Tumor
BT1303_CGTGAGCTCCCAAGAT	2.204526901	Tumor
BT1303_CGTGTAACAATCGGTT	2.136983871	Tumor
BT1303_CGTGTCTAGTCAAGGC	0	Tumor
BT1303_CGTTAGAGTCAGATAA	1.191336036	Tumor
BT1303_CGTTGGGCAAGTTCTG	3.017314911	Tumor
BT1303_CGTTGGGGTTAAGAAC	2.584043741	Tumor
BT1303_CTAACTTAGGAACTGC	0	Tumor
BT1303_CTAAGACCAGCCACCA	3.106298685	Tumor
BT1303_CTAATGGCACGAAAGC	2.142939091	Tumor
BT1303_CTAATGGGTCAGCTAT	2.531281948	Tumor
BT1303_CTAATGGTCGCCGTGA	1.779265404	Tumor
BT1303_CTACCCATCAAGGTAA	2.230621576	Tumor
BT1303_CTACGTCCAATGTTGC	1.090872645	Tumor
BT1303_CTACGTCCAGAGTGTG	1.376549125	Tumor
BT1303_CTACGTCGTCAGCTAT	0	Tumor
BT1303_CTACGTCTCAAGGTAA	1.943343163	Tumor
BT1303_CTAGAGTTCCAGGGCT	0	Tumor
BT1303_CTAGTGAAGGATCGCA	1.684689999	Tumor
BT1303_CTCAGAAAGTACCGGA	1.692603111	Tumor
BT1303_CTCAGAAGTGTTGAGG	1.490914702	Tumor
BT1303_CTCATTATCCCACTTG	1.289476871	Tumor
BT1303_CTCCTAGTCCGTCATC	0	Tumor
BT1303_CTCGAAACAAACTGTC	2.552278757	Tumor
BT1303_CTCGAGGAGAACAACT	1.955240607	Tumor
BT1303_CTCGAGGCACCCATGG	0.932117999	Tumor
BT1303_CTCGAGGTCGGCGGTT	3.386414289	Tumor
BT1303_CTCGGAGAGGCATGTG	2.015163183	Tumor
BT1303_CTCGGGAAGGGTCGAT	1.539659858	Tumor
BT1303_CTCTAATAGGAGTACC	2.794178724	Tumor
BT1303_CTCTAATCATTAGGCT	1.510133862	Tumor
BT1303_CTCTACGCATTTGCTT	1.753041267	Tumor
BT1303_CTCTGGTAGTATCTCG	0	Tumor
BT1303_CTCTGGTGTGGTTTCA	0	Tumor
BT1303_CTCTGGTTCCTCTAGC	2.629251719	Tumor
BT1303_CTGAAACCAGACGCCT	1.247608423	Tumor
BT1303_CTGAAGTTCAACGGCC	0	Tumor
BT1303_CTGATAGAGTTGAGAT	1.752055645	Tumor
BT1303_CTGCCTACATGGTTGT	0.877421677	Tumor
BT1303_CTGCCTAGTACTCAAC	1.815804482	Tumor
BT1303_CTGCTGTTCCTTGCCA	1.508487105	Tumor
BT1303_CTTAACTCATATACGC	1.749931335	Tumor
BT1303_CTTACCGCAAACCTAC	1.53207922	Tumor
BT1303_CTTCTCTTCTAGAGTC	0	Tumor
BT1303_CTTTGCGTCTGCTGTC	2.36457181	Tumor
BT1303_GAAACTCCATGATCCA	1.456668735	Tumor
BT1303_GAAATGACACTGTGTA	0.974365115	Tumor
BT1303_GAACATCCATGTTGAC	0	Tumor
BT1303_GAACGGAAGAACTCGG	0	Tumor
BT1303_GAACGGATCACGAAGG	1.588026524	Tumor
BT1303_GAAGCAGCACTTAACG	0	Tumor
BT1303_GACACGCTCCACGCAG	1.076064706	Tumor
BT1303_GACCAATGTCTTCGTC	0	Tumor
BT1303_GACCAATTCCGCAGTG	2.054353952	Tumor
BT1303_GACCAATTCTCGAGTA	1.802041411	Tumor
BT1303_GACCAATTCTCTGCTG	1.369069815	Tumor
BT1303_GACCTGGGTCCGAAGA	1.803628206	Tumor
BT1303_GACCTGGGTCGCTTTC	1.039624095	Tumor
BT1303_GACCTGGGTTTGTTGG	0.856936514	Tumor
BT1303_GACGGCTCAGTTAACC	1.565787911	Tumor
BT1303_GACGGCTCATATGAGA	1.122015119	Tumor
BT1303_GACGGCTTCCCTTGTG	1.971808195	Tumor
BT1303_GACTAACAGGCACATG	2.82289958	Tumor
BT1303_GACTACAAGACCACGA	0	Tumor
BT1303_GACTACATCGTGACAT	1.557454228	Tumor
BT1303_GACTGCGCACGCATCG	0.867851496	Tumor
BT1303_GAGGTGATCCCATTTA	2.668312073	Tumor
BT1303_GAGTCCGCATGCCCGA	2.116809845	Tumor
BT1303_GAGTCCGGTCGTTGTA	1.162463784	Tumor
BT1303_GAGTCCGTCAGTACGT	0	Tumor
BT1303_GATCAGTGTAGCGATG	1.138406754	Tumor
BT1303_GATCGATCATGTAAGA	1.283409238	Tumor
BT1303_GATCGCGAGTCTTGCA	2.353065968	Tumor
BT1303_GATCGCGCACTTAACG	1.732371926	Tumor
BT1303_GATCGTACACAGGAGT	2.371327877	Tumor
BT1303_GATCGTACATGAACCT	3.028661728	Tumor
BT1303_GATGAAATCTCATTCA	0	Tumor
BT1303_GATGCTATCAGTCAGT	0	Tumor
BT1303_GATTCAGCAGCGAACA	0.945195556	Tumor
BT1303_GATTCAGGTCATCCCT	0.969513416	Tumor
BT1303_GATTCAGGTCCCTTGT	1.356952548	Tumor
BT1303_GCAAACTCATCTACGA	2.617868662	Tumor
BT1303_GCAATCAAGCGCCTTG	2.278726816	Tumor
BT1303_GCACTCTTCGGTGTCG	1.028181553	Tumor
BT1303_GCAGTTAGTCTGCAAT	1.888003588	Tumor
BT1303_GCATACAAGCGTTTAC	0	Tumor
BT1303_GCATACAGTTTAGGAA	1.728297472	Tumor
BT1303_GCATACATCAATCTCT	2.169847488	Tumor
BT1303_GCCTCTACATCCCATC	0.926091611	Tumor
BT1303_GCCTCTAGTTAAAGTG	2.442712307	Tumor
BT1303_GCGACCATCATGGTCA	1.232943654	Tumor
BT1303_GCGCAACGTTAAGATG	1.998993278	Tumor
BT1303_GCGCAACTCCCAAGAT	2.384880543	Tumor
BT1303_GCGCGATGTACGACCC	2.801413298	Tumor
BT1303_GCGCGATGTGTTCTTT	2.574510098	Tumor
BT1303_GCGCGATTCCCGACTT	1.560616374	Tumor
BT1303_GCGCGATTCTTCATGT	2.007314205	Tumor
BT1303_GCGGGTTTCCAGGGCT	0	Tumor
BT1303_GCTCCTACAATAGCGG	1.29023993	Tumor
BT1303_GCTCCTATCCGCGGTA	0.747419119	Tumor
BT1303_GCTGCAGAGACTACAA	2.182568789	Tumor
BT1303_GCTGCAGTCGTAGGAG	0	Tumor
BT1303_GCTGCTTGTGCAGACA	2.290445089	Tumor
BT1303_GCTTCCAGTAATCGTC	0	Tumor
BT1303_GCTTGAACAAGGTGTG	1.050379634	Tumor
BT1303_GCTTGAAGTGATAAAC	0	Tumor
BT1303_GCTTGAAGTGTAAGTA	2.085737705	Tumor
BT1303_GGAAAGCAGGGCTTGA	1.763774991	Tumor
BT1303_GGAAAGCCAAGCGATG	2.639537334	Tumor
BT1303_GGAAAGCCATCCCATC	0	Tumor
BT1303_GGAAAGCGTACGCTGC	1.081702709	Tumor
BT1303_GGAACTTAGGGTATCG	1.62858963	Tumor
BT1303_GGAACTTGTCACCCAG	1.271466017	Tumor
BT1303_GGACAAGCACGTGAGA	1.828372717	Tumor
BT1303_GGACAAGTCGCTAGCG	0	Tumor
BT1303_GGAGCAAAGCGTTTAC	1.339646816	Tumor
BT1303_GGAGCAAGTAGCGTCC	1.580785155	Tumor
BT1303_GGAGCAATCCTTTACA	1.206709743	Tumor
BT1303_GGATGTTCAAGTCATC	0	Tumor
BT1303_GGCAATTAGTGGGATC	2.329295635	Tumor
BT1303_GGCAATTGTATTAGCC	0	Tumor
BT1303_GGCGTGTAGCGTTGCC	2.981493711	Tumor
BT1303_GGCGTGTTCGTATCAG	0.922972441	Tumor
BT1303_GGCTCGAAGTACGACG	0	Tumor
BT1303_GGCTCGAAGTTTGCGT	3.052493811	Tumor
BT1303_GGCTCGAGTAAGCACG	0.828438342	Tumor
BT1303_GGCTGGTAGACCGGAT	2.352491856	Tumor
BT1303_GGGAATGAGGTGCACA	0	Tumor
BT1303_GGGATGATCCATGCTC	2.570738077	Tumor
BT1303_GGGCACTCATGCCTTC	2.274803162	Tumor
BT1303_GGGTTGCAGGCTAGCA	1.466850042	Tumor
BT1303_GGGTTGCGTACAGCAG	2.41270113	Tumor
BT1303_GGTATTGTCCAGTAGT	2.478769064	Tumor
BT1303_GGTGCGTCACAAGTAA	0	Tumor
BT1303_GGTGCGTTCAGCACAT	1.885194063	Tumor
BT1303_GGTGTTATCTGGTGTA	0	Tumor
BT1303_GTAACGTCAAGGTGTG	0	Tumor
BT1303_GTAACGTTCGGAGGTA	2.824494839	Tumor
BT1303_GTAACGTTCTGCAAGT	0	Tumor
BT1303_GTAACTGTCTACTTAC	3.370933294	Tumor
BT1303_GTACGTAAGAATAGGG	0	Tumor
BT1303_GTACTCCAGAGGGCTT	2.263744354	Tumor
BT1303_GTACTCCGTACAGCAG	2.435074329	Tumor
BT1303_GTACTCCGTCATATCG	0.718475521	Tumor
BT1303_GTACTCCGTCCTAGCG	0	Tumor
BT1303_GTAGTCACAAGAAAGG	0	Tumor
BT1303_GTATCTTAGTGAACAT	2.726622105	Tumor
BT1303_GTATTCTAGGGTGTTG	0.673870504	Tumor
BT1303_GTCAAGTCACATTTCT	1.416829348	Tumor
BT1303_GTCACAAGTAGAAGGA	1.565937638	Tumor
BT1303_GTCACAAGTTGCCTCT	2.484191895	Tumor
BT1303_GTCACGGAGAGACTTA	1.433866739	Tumor
BT1303_GTCACGGGTTAAGACA	0	Tumor
BT1303_GTCACGGGTTGAGTTC	2.20600915	Tumor
BT1303_GTCATTTTCATGGTCA	2.373263597	Tumor
BT1303_GTCGGGTAGTTGTAGA	2.066082001	Tumor
BT1303_GTCGGGTCAGCCAATT	4.081929684	Tumor
BT1303_GTCGGGTCAGTCAGAG	2.496777773	Tumor
BT1303_GTCTCGTAGGTGCAAC	0	Tumor
BT1303_GTCTCGTTCCAGAGGA	2.095576286	Tumor
BT1303_GTGCATAAGGAGTACC	2.823585033	Tumor
BT1303_GTGCATATCCGCGGTA	1.742144823	Tumor
BT1303_GTGCATATCGTGACAT	1.006868243	Tumor
BT1303_GTGCGGTCAGTAAGAT	1.111715317	Tumor
BT1303_GTGCGGTTCTGTCCGT	1.855684042	Tumor
BT1303_GTGGGTCAGAAACCAT	0	Tumor
BT1303_GTGTTAGGTTCCACAA	2.436659813	Tumor
BT1303_GTTAAGCCAGCTCGAC	2.314095736	Tumor
BT1303_GTTACAGCACTTGGAT	2.377540112	Tumor
BT1303_GTTCATTGTCTTGCGG	2.88497448	Tumor
BT1303_GTTCGGGCATTGCGGC	2.064921856	Tumor
BT1303_GTTTCTACAATGTAAG	1.13409853	Tumor
BT1303_TAAACCGGTGTAACGG	0.762933314	Tumor
BT1303_TAAGAGACATGCTGGC	1.585861206	Tumor
BT1303_TAAGCGTGTAGCGTAG	0.606363177	Tumor
BT1303_TAAGTGCAGAGCAATT	2.452333689	Tumor
BT1303_TACACGAAGTGCCAGA	0	Tumor
BT1303_TACCTTACAGTTTACG	2.127564669	Tumor
BT1303_TACGGATCAGGTTTCA	0	Tumor
BT1303_TACGGATTCATCTGCC	0	Tumor
BT1303_TACGGGCCACTAGTAC	2.035868168	Tumor
BT1303_TACGGGCGTGTCCTCT	1.105053544	Tumor
BT1303_TACGGTACATCATCCC	3.131390333	Tumor
BT1303_TACGGTAGTCAGGACA	2.260543346	Tumor
BT1303_TACTCATTCACCGGGT	1.404646277	Tumor
BT1303_TACTCATTCGGGAGTA	1.58231926	Tumor
BT1303_TACTCGCCACACGCTG	0	Tumor
BT1303_TACTCGCGTCTAGAGG	1.47641778	Tumor
BT1303_TACTTACCATGCTGGC	1.32557261	Tumor
BT1303_TACTTACTCGAACTGT	1.045330286	Tumor
BT1303_TACTTGTCACCAGATT	3.122737408	Tumor
BT1303_TAGCCGGGTCATATGC	1.970500827	Tumor
BT1303_TAGCCGGGTTATTCTC	0	Tumor
BT1303_TAGCCGGTCGCATGAT	2.682979822	Tumor
BT1303_TAGGCATAGAAGATTC	2.243968964	Tumor
BT1303_TAGTGGTAGGGAAACA	0	Tumor
BT1303_TAGTGGTAGTTATCGC	1.108985543	Tumor
BT1303_TATCAGGCATGCTAGT	2.320197105	Tumor
BT1303_TATCTCACAACTGCGC	0.584358454	Tumor
BT1303_TATGCCCAGCTCCTCT	1.591988802	Tumor
BT1303_TCAACGAAGGCCCTCA	2.803049326	Tumor
BT1303_TCAACGATCCTGTACC	2.590051413	Tumor
BT1303_TCAATCTGTCGGATCC	1.900647402	Tumor
BT1303_TCACAAGTCTGTCTCG	0	Tumor
BT1303_TCAGGATTCTGTACGA	1.317609072	Tumor
BT1303_TCAGGTAGTCACTTCC	2.665486813	Tumor
BT1303_TCATTACTCGGATGTT	0	Tumor
BT1303_TCATTTGCAGATTGCT	1.751268148	Tumor
BT1303_TCATTTGTCACAGTAC	0	Tumor
BT1303_TCCACACAGAATCTCC	1.794891357	Tumor
BT1303_TCCACACTCTTCAACT	0.852744222	Tumor
BT1303_TCCCGATAGGCGATAC	1.41141057	Tumor
BT1303_TCCCGATGTGGTGTAG	1.730904937	Tumor
BT1303_TCGCGAGTCGTACGGC	0	Tumor
BT1303_TCGCGAGTCTCTTATG	1.673164368	Tumor
BT1303_TCGGGACAGCCCAACC	2.591878176	Tumor
BT1303_TCGGGACCAGTGGAGT	1.990944266	Tumor
BT1303_TCGGGACGTTCAACCA	1.586479068	Tumor
BT1303_TCGTACCCAATCGAAA	0	Tumor
BT1303_TCGTAGATCGGAATCT	1.849428535	Tumor
BT1303_TCTCATAAGTGTCCAT	0	Tumor
BT1303_TCTCATACAACGATGG	1.434597135	Tumor
BT1303_TCTCATATCGCAAACT	0	Tumor
BT1303_TCTCATATCGTTGACA	0	Tumor
BT1303_TCTCTAAAGATCCCGC	2.353394032	Tumor
BT1303_TCTCTAAAGTGCCAGA	2.014036894	Tumor
BT1303_TCTGAGAGTTACGACT	0.962457657	Tumor
BT1303_TCTGAGATCACCACCT	0	Tumor
BT1303_TCTGGAACATGTCGAT	1.925616384	Tumor
BT1303_TCTTCGGAGCGCCTCA	0	Tumor
BT1303_TCTTCGGCACGGATAG	2.628237724	Tumor
BT1303_TCTTCGGGTATAAACG	1.531652689	Tumor
BT1303_TCTTTCCAGAGCTGCA	0	Tumor
BT1303_TGACAACCACTTCGAA	1.866784811	Tumor
BT1303_TGACGGCAGCGATTCT	0.749325871	Tumor
BT1303_TGACGGCGTAAATACG	2.98122716	Tumor
BT1303_TGACGGCGTGTGACCC	1.178412795	Tumor
BT1303_TGACTAGCACTCGACG	2.393233061	Tumor
BT1303_TGACTAGCAGGAATGC	2.406321526	Tumor
BT1303_TGACTAGGTACTCGCG	2.875619173	Tumor
BT1303_TGACTTTAGTGGGCTA	0	Tumor
BT1303_TGACTTTTCTTGCATT	2.058635235	Tumor
BT1303_TGAGCATCAATAGCGG	1.130677819	Tumor
BT1303_TGAGGGAAGGAGTACC	0	Tumor
BT1303_TGAGGGATCAGAGCTT	0	Tumor
BT1303_TGAGGGATCCCTAATT	0.940316916	Tumor
BT1303_TGATTTCCACGCGAAA	2.639006615	Tumor
BT1303_TGCCAAAGTCGAATCT	2.133694887	Tumor
BT1303_TGCGGGTTCGGCTACG	1.851688862	Tumor
BT1303_TGCGTGGAGCGGCTTC	0	Tumor
BT1303_TGCGTGGTCAAACAAG	1.408680201	Tumor
BT1303_TGCTACCAGTACGTTC	0	Tumor
BT1303_TGCTACCGTTGTTTGG	0	Tumor
BT1303_TGCTACCTCCTTGACC	0	Tumor
BT1303_TGCTGCTAGACCGGAT	2.407403946	Tumor
BT1303_TGGACGCCATGGGACA	2.009828329	Tumor
BT1303_TGGCCAGCATGCTAGT	0	Tumor
BT1303_TGGCCAGGTGAGGGTT	1.085389256	Tumor
BT1303_TGGCCAGTCTACTTAC	1.324592233	Tumor
BT1303_TGGTTAGGTTCCACAA	2.392458439	Tumor
BT1303_TGGTTAGTCACGATGT	1.576128125	Tumor
BT1303_TGGTTCCCATTGGGCC	0	Tumor
BT1303_TGGTTCCGTGTGTGCC	0	Tumor
BT1303_TGTCCCAGTTAAGATG	0	Tumor
BT1303_TGTGGTAAGGGTTTCT	0.696463585	Tumor
BT1303_TGTGGTATCAGGCAAG	0	Tumor
BT1303_TGTGTTTGTCTCGTTC	0	Tumor
BT1303_TGTTCCGCATGCAACT	0	Tumor
BT1303_TTAACTCTCCTCATTA	2.266236544	Tumor
BT1303_TTAGGCACACCAGCAC	0.367492437	Tumor
BT1303_TTAGTTCCAAGGACTG	1.768396735	Tumor
BT1303_TTAGTTCCAGCGTAAG	0.635737896	Tumor
BT1303_TTATGCTAGCGATCCC	3.07256937	Tumor
BT1303_TTATGCTCAGGCGATA	2.533637047	Tumor
BT1303_TTCCCAGTCGCGATCG	1.101152062	Tumor
BT1303_TTCGAAGCAACCGCCA	1.52108252	Tumor
BT1303_TTCGGTCAGCTACCTA	0	Tumor
BT1303_TTCTACAAGAGCTGGT	0.593170285	Tumor
BT1303_TTCTACAGTAAGTGTA	2.126460552	Tumor
BT1303_TTCTCAAAGTATTGGA	2.063420534	Tumor
BT1303_TTCTCAAGTCCCTACT	0	Tumor
BT1303_TTCTCAAGTGGACGAT	0	Tumor
BT1303_TTCTTAGTCAACACGT	1.10054934	Tumor
BT1303_TTCTTAGTCGGCGCAT	2.816032887	Tumor
BT1303_TTGAACGAGGGTGTGT	3.156195641	Tumor
BT1303_TTGAACGTCCCACTTG	0	Tumor
BT1303_TTGAACGTCTTGCATT	0.794018328	Tumor
BT1303_TTGCCGTAGGGAGTAA	2.763727188	Tumor
BT1303_TTGGAACAGGGCACTA	1.920130849	Tumor
BT1303_TTGGCAAAGTGCCAGA	1.18672967	Tumor
BT1303_TTGGCAACATCAGTCA	2.411274672	Tumor
BT1303_TTGGCAAGTCTAAAGA	2.013052702	Tumor
BT1303_TTGGCAATCATACGGT	2.30308032	Tumor
BT1303_TTGTAGGAGTAGTGCG	2.19067359	Tumor
BT1303_TTTACTGGTGTAAGTA	2.132546902	Tumor
BT1303_TTTCCTCCATCCCACT	0	Tumor
BT1303_TTTGGTTGTTTGCATG	0	Tumor
BT1303_TTTGGTTTCCGAACGC	0	Tumor
BT1303_TTTGTCAAGATGTTAG	2.197936058	Tumor
BT1304_AAACCTGTCAGCAACT	0	Normal
BT1304_AAAGATGTCCAGATCA	1.106676817	Normal
BT1304_AAATGCCAGACTAGAT	1.707597136	Normal
BT1304_AACACGTGTCCCTTGT	0.792603791	Normal
BT1304_AACCATGCATACAGCT	1.889885187	Normal
BT1304_AACCATGGTCACCCAG	0	Normal
BT1304_AACTCAGAGGAGTAGA	2.100489855	Normal
BT1304_AACTCAGCACGGTGTC	0	Normal
BT1304_AACTCAGGTAAACGCG	0	Normal
BT1304_AACTCAGTCAAAGTAG	0	Normal
BT1304_AACTCCCCACACCGAC	0	Normal
BT1304_AACTGGTGTACCATCA	0	Normal
BT1304_AACTGGTGTCCAGTTA	0	Normal
BT1304_AACTGGTGTGACTCAT	0	Normal
BT1304_AACTGGTGTTCAGACT	1.259771228	Normal
BT1304_AACTGGTTCTGCAGTA	1.292726874	Normal
BT1304_AACTTTCTCACATGCA	1.504729152	Normal
BT1304_AAGACCTTCCTGTAGA	1.28416419	Normal
BT1304_AAGCCGCCAGTTCCCT	1.836566687	Normal
BT1304_AAGCCGCGTAAACACA	0	Normal
BT1304_AAGCCGCGTAAGTAGT	0	Normal
BT1304_AAGGAGCGTCGTCTTC	3.124607086	Normal
BT1304_AAGGTTCGTACGAAAT	0	Normal
BT1304_AAGTCTGCAATCGGTT	1.203273296	Normal
BT1304_AAGTCTGGTACAGCAG	1.824364781	Normal
BT1304_AAGTCTGTCCCATTTA	1.132385254	Normal
BT1304_AATCGGTAGCCAGTAG	2.306247234	Normal
BT1304_AATCGGTAGGGATACC	1.954010844	Normal
BT1304_AATCGGTCAGACGCTC	0	Normal
BT1304_ACACCCTCAACTGGCC	2.054077148	Normal
BT1304_ACACCCTTCCTGCCAT	0	Normal
BT1304_ACACCGGGTCGCTTTC	0	Normal
BT1304_ACACCGGTCTTGCCGT	1.516486287	Normal
BT1304_ACACTGAAGGTGTGGT	2.359695673	Normal
BT1304_ACAGCCGAGCAAATCA	1.539372087	Normal
BT1304_ACAGCCGTCCGCGTTT	0	Normal
BT1304_ACAGCTAAGGCACATG	0	Normal
BT1304_ACAGCTAAGTACGCGA	0	Normal
BT1304_ACAGCTACAGACGCAA	1.010742664	Normal
BT1304_ACAGCTAGTCTAGTCA	0	Normal
BT1304_ACATACGGTAACGACG	0	Normal
BT1304_ACATCAGCAAGCCGCT	0	Normal
BT1304_ACATCAGGTGCGATAG	0	Normal
BT1304_ACATGGTAGTCTTGCA	0	Normal
BT1304_ACCAGTACAAAGGAAG	1.17099154	Normal
BT1304_ACCAGTATCAGTGCAT	0	Normal
BT1304_ACCCACTAGGTGATTA	2.185226202	Normal
BT1304_ACCCACTGTCCTCCAT	0	Normal
BT1304_ACCCACTTCATGTCTT	1.046048403	Normal
BT1304_ACCCACTTCTTAGCCC	0	Normal
BT1304_ACCGTAAAGTGGTAGC	2.253681183	Normal
BT1304_ACCTTTATCCGCATAA	0	Normal
BT1304_ACGAGCCCAATGGACG	0	Normal
BT1304_ACGAGCCCATGCGCAC	0	Normal
BT1304_ACGAGCCTCGAACTGT	0	Normal
BT1304_ACGAGGACAGCATACT	0	Normal
BT1304_ACGCAGCCAGTAGAGC	2.108501434	Normal
BT1304_ACGCAGCGTAGCTTGT	1.888677835	Normal
BT1304_ACGCCAGGTCTTGATG	0	Normal
BT1304_ACGCCAGTCAGTCAGT	1.375995874	Normal
BT1304_ACGGAGATCAGGCAAG	0	Normal
BT1304_ACGGAGATCCACTCCA	0.863307536	Normal
BT1304_ACGGCCAGTCGAAAGC	1.173453689	Normal
BT1304_ACGGCCATCGGCTACG	0	Normal
BT1304_ACGGCCATCTCGTTTA	1.681389809	Normal
BT1304_ACGGGCTCACAAGACG	1.859426618	Normal
BT1304_ACGGGCTCATCGACGC	0	Normal
BT1304_ACGGGTCGTAGAGTGC	2.011452913	Normal
BT1304_ACGTCAATCTGACCTC	2.223137379	Normal
BT1304_ACTATCTTCATGCAAC	1.29023993	Normal
BT1304_ACTGAACAGACAATAC	2.023890972	Normal
BT1304_ACTGAACAGGGAAACA	1.582472801	Normal
BT1304_ACTGAGTCAGTGAGTG	0	Normal
BT1304_ACTGAGTTCACATGCA	0	Normal
BT1304_ACTGAGTTCCTAGGGC	0	Normal
BT1304_ACTGCTCTCACCAGGC	1.573319435	Normal
BT1304_ACTGCTCTCCGTTGTC	0	Normal
BT1304_ACTGTCCCAAGTTGTC	1.899752617	Normal
BT1304_ACTGTCCCAGGGATTG	0	Normal
BT1304_ACTTACTGTGAGGCTA	2.236325026	Normal
BT1304_ACTTGTTAGGCTATCT	1.741303563	Normal
BT1304_ACTTTCAGTTTACTCT	0	Normal
BT1304_ACTTTCATCTACTTAC	0	Normal
BT1304_AGAATAGAGTTTAGGA	0	Normal
BT1304_AGAGCGACATTCTCAT	1.659585357	Normal
BT1304_AGAGCGAGTCAGTGGA	0	Normal
BT1304_AGAGTGGCACCGGAAA	1.494658709	Normal
BT1304_AGATTGCCATTTGCTT	0	Normal
BT1304_AGATTGCTCGCCTGTT	1.140864253	Normal
BT1304_AGCAGCCCACATCCGG	0	Normal
BT1304_AGCCTAACATCCCACT	2.122182369	Normal
BT1304_AGCGGTCAGGGAAACA	0	Normal
BT1304_AGCGGTCTCGCTTGTC	0	Normal
BT1304_AGCGTATAGTCTCCTC	1.55098021	Normal
BT1304_AGCGTATCAAGAAGAG	0	Normal
BT1304_AGCTCCTAGCTAGGCA	2.23034358	Normal
BT1304_AGCTCCTGTTACCGAT	0	Normal
BT1304_AGCTTGACAGCTTCGG	1.322636485	Normal
BT1304_AGGGATGCACATCTTT	1.515838981	Normal
BT1304_AGGGATGGTAGCTAAA	0	Normal
BT1304_AGGTCATGTCGCGGTT	0	Normal
BT1304_AGGTCCGGTCCAGTGC	0	Normal
BT1304_AGGTCCGTCATTGCGA	0	Normal
BT1304_AGGTCCGTCGTCGTTC	1.862943172	Normal
BT1304_AGTAGTCAGCGATGAC	1.05377543	Normal
BT1304_AGTAGTCAGGCATGGT	0	Normal
BT1304_AGTAGTCGTAGAAGGA	1.241975784	Normal
BT1304_AGTAGTCGTATAATGG	0	Normal
BT1304_AGTAGTCTCGCGGATC	0	Normal
BT1304_AGTCTTTGTTCGCGAC	0	Normal
BT1304_AGTCTTTTCTTTACGT	0	Normal
BT1304_AGTGAGGCACAGACTT	0	Normal
BT1304_AGTGGGAAGGCTCAGA	1.09225297	Normal
BT1304_AGTGGGAGTAGTAGTA	1.504388571	Normal
BT1304_AGTGTCACACGTCTCT	1.449390054	Normal
BT1304_AGTGTCACATTCCTGC	1.179503798	Normal
BT1304_AGTTGGTCATTGAGCT	0	Normal
BT1304_ATAACGCCAATAACGA	0	Normal
BT1304_ATAACGCCATGTCCTC	0	Normal
BT1304_ATAACGCGTAGCCTAT	1.770011425	Normal
BT1304_ATAAGAGCAAGCTGGA	0	Normal
BT1304_ATAAGAGTCCACTCCA	0.778022647	Normal
BT1304_ATAAGAGTCCTGCAGG	0	Normal
BT1304_ATAGACCAGATCGGGT	1.943513989	Normal
BT1304_ATAGACCGTGTGACCC	1.886933923	Normal
BT1304_ATCACGAAGATCTGCT	0	Normal
BT1304_ATCACGATCGCCAAAT	1.175772429	Normal
BT1304_ATCACGATCTCCTATA	0	Normal
BT1304_ATCATCTGTAGCGCTC	0	Normal
BT1304_ATCATGGCAACTGCTA	0	Normal
BT1304_ATCCGAATCGTGGTCG	0	Normal
BT1304_ATCGAGTGTAGGGTAC	2.629878521	Normal
BT1304_ATCTACTAGAAACGCC	1.081960559	Normal
BT1304_ATCTACTTCTTGTACT	0	Normal
BT1304_ATCTGCCCACTTACGA	0	Normal
BT1304_ATCTGCCGTGATGATA	0	Normal
BT1304_ATGAGGGGTAAGAGGA	1.592690587	Normal
BT1304_ATGAGGGGTCGCATAT	0	Normal
BT1304_ATGCGATAGCCTCGTG	0	Normal
BT1304_ATGCGATCACATGACT	2.453190565	Normal
BT1304_ATGCGATGTGGTTTCA	0.98072511	Normal
BT1304_ATGCGATTCTTCATGT	0	Normal
BT1304_ATGGGAGCAAGTCTGT	0	Normal
BT1304_ATGGGAGCATATGCTG	1.420151472	Normal
BT1304_ATGGGAGTCTGACCTC	0.803638875	Normal
BT1304_ATGTGTGAGAAGGGTA	0	Normal
BT1304_ATTACTCCACCAGGTC	1.772237659	Normal
BT1304_ATTACTCCACGCATCG	0	Normal
BT1304_ATTACTCTCCCACTTG	0	Normal
BT1304_ATTATCCTCGCATGAT	0	Normal
BT1304_ATTCTACTCCACTGGG	0.829566002	Normal
BT1304_ATTCTACTCGTTGACA	1.047487855	Normal
BT1304_ATTGGACCATAACCTG	0	Normal
BT1304_ATTGGTGAGGATCGCA	0.657058239	Normal
BT1304_ATTGGTGCATGCCTAA	0	Normal
BT1304_ATTTCTGAGTGGTAAT	0	Normal
BT1304_ATTTCTGCAGTTCCCT	0	Normal
BT1304_ATTTCTGCATTATCTC	0	Normal
BT1304_CAACCAACACAGACAG	0	Normal
BT1304_CAACCAACACTACAGT	0	Normal
BT1304_CAACTAGAGATAGCAT	0	Normal
BT1304_CAACTAGAGATCTGCT	1.807912588	Normal
BT1304_CAACTAGGTCAGCTAT	0.541899323	Normal
BT1304_CAAGAAACAAGTAGTA	0	Normal
BT1304_CAAGATCCAAGGGTCA	0	Normal
BT1304_CAAGTTGGTCTCTCTG	0	Normal
BT1304_CAAGTTGGTGGCGAAT	0	Normal
BT1304_CACAAACGTCACTTCC	0	Normal
BT1304_CACACAAAGCTGAAAT	0	Normal
BT1304_CACACAACACCAGGTC	0	Normal
BT1304_CACACAATCCTTCAAT	1.272945046	Normal
BT1304_CACACCTTCCAAACAC	0.741989732	Normal
BT1304_CACACTCGTTAAAGTG	2.115205288	Normal
BT1304_CACACTCTCTACTTAC	1.789471507	Normal
BT1304_CACAGGCTCTTTACGT	0	Normal
BT1304_CACAGTACATCACAAC	0	Normal
BT1304_CACAGTAGTGTTGAGG	0	Normal
BT1304_CACATTTTCCGCGCAA	2.150949478	Normal
BT1304_CACATTTTCTGAAAGA	2.16471076	Normal
BT1304_CACCAGGAGACAAAGG	2.211140394	Normal
BT1304_CACCTTGGTGTGGCTC	0.880799711	Normal
BT1304_CACCTTGTCCAGTAGT	0	Normal
BT1304_CACTCCACAGTCCTTC	1.966195822	Normal
BT1304_CACTCCAGTCTTGTCC	1.313022137	Normal
BT1304_CAGAGAGAGCCACTAT	0	Normal
BT1304_CAGAGAGAGCTAGTGG	0	Normal
BT1304_CAGAGAGGTAGAGTGC	0	Normal
BT1304_CAGATCACAGGTCGTC	0	Normal
BT1304_CAGCAGCAGCCGATTT	1.613288999	Normal
BT1304_CAGCAGCCATCGGGTC	1.881255031	Normal
BT1304_CAGCATACAATCGGTT	0.868493319	Normal
BT1304_CAGCATATCATAACCG	1.804794192	Normal
BT1304_CAGCCGAAGATCCTGT	0	Normal
BT1304_CAGCTAAAGTCCTCCT	0	Normal
BT1304_CAGCTAATCAGCTGGC	1.878666878	Normal
BT1304_CAGGTGCAGTGGAGAA	0	Normal
BT1304_CAGTAACTCTGGCGTG	1.875775695	Normal
BT1304_CAGTCCTGTTATGTGC	0	Normal
BT1304_CATATGGAGCGATCCC	1.22694695	Normal
BT1304_CATATGGGTAGTGAAT	0	Normal
BT1304_CATCAAGTCGGCGCTA	1.217236042	Normal
BT1304_CATCAGAAGAGCTGCA	0	Normal
BT1304_CATCAGACACAGCGTC	1.105323672	Normal
BT1304_CATCCACAGCCACGTC	0	Normal
BT1304_CATCGAAAGATCCCGC	0	Normal
BT1304_CATCGAATCAGGTAAA	0	Normal
BT1304_CATGACAGTGCACTTA	0	Normal
BT1304_CATTCGCGTTCCTCCA	0	Normal
BT1304_CCAATCCCAGGGTACA	0	Normal
BT1304_CCAATCCCATCGTCGG	0.988179922	Normal
BT1304_CCAATCCTCCTATGTT	2.109200954	Normal
BT1304_CCACCTATCATCATTC	0	Normal
BT1304_CCACCTATCGCAAGCC	0	Normal
BT1304_CCACGGAAGGAATCGC	0	Normal
BT1304_CCACTACGTGCACGAA	1.098612309	Normal
BT1304_CCAGCGACAGACAGGT	0	Normal
BT1304_CCATGTCGTCGTCTTC	0	Normal
BT1304_CCATGTCGTTGTGGCC	0	Normal
BT1304_CCATGTCTCAGTGCAT	0	Normal
BT1304_CCATTCGCAGTAACGG	2.351918221	Normal
BT1304_CCCAATCCACGGCTAC	0	Normal
BT1304_CCCAATCGTGTAATGA	0	Normal
BT1304_CCCAGTTCATACTCTT	0	Normal
BT1304_CCCATACTCATGCTCC	0	Normal
BT1304_CCCTCCTAGAAACCAT	0	Normal
BT1304_CCCTCCTTCCTAGTGA	0	Normal
BT1304_CCGGGATTCAATACCG	2.230939388	Normal
BT1304_CCGTACTAGCGATGAC	0	Normal
BT1304_CCGTGGAAGTGGAGTC	0	Normal
BT1304_CCTACACCAAACCCAT	0	Normal
BT1304_CCTACACCACGAAATA	1.119854927	Normal
BT1304_CCTAGCTAGGATATAC	0	Normal
BT1304_CCTAGCTTCCCTAACC	0	Normal
BT1304_CCTATTAAGGATGGAA	1.72103548	Normal
BT1304_CCTATTACAGCCACCA	0.965367317	Normal
BT1304_CCTATTACATCCCACT	0	Normal
BT1304_CCTCTGAGTGGCGAAT	0	Normal
BT1304_CCTCTGAGTTTGACAC	1.746170521	Normal
BT1304_CCTTACGAGAAACCAT	0	Normal
BT1304_CCTTCGAGTCTGGAGA	0.907531142	Normal
BT1304_CCTTTCTAGGACCACA	1.608159184	Normal
BT1304_CCTTTCTCATCATCCC	1.19864428	Normal
BT1304_CCTTTCTCATGCCTTC	1.447521448	Normal
BT1304_CGAACATAGAGTCTGG	1.192294002	Normal
BT1304_CGAATGTTCAACACGT	0	Normal
BT1304_CGACCTTCACGGCTAC	0	Normal
BT1304_CGAGAAGGTCAACTGT	2.521528006	Normal
BT1304_CGAGCACCAAGAGTCG	0	Normal
BT1304_CGAGCACCAAGTTCTG	0	Normal
BT1304_CGAGCACCATCCTAGA	1.277405977	Normal
BT1304_CGAGCCAAGACCTTTG	1.93157959	Normal
BT1304_CGAGCCACAATTCCTT	0	Normal
BT1304_CGATCGGCACGTCTCT	0	Normal
BT1304_CGATGGCAGCGTGTCC	0	Normal
BT1304_CGATGGCCAGGACCCT	1.4139961	Normal
BT1304_CGATGTAAGACTAGGC	0	Normal
BT1304_CGATGTATCACGCGGT	0	Normal
BT1304_CGCCAAGAGCTTCGCG	2.074295998	Normal
BT1304_CGCCAAGCAGGGAGAG	0	Normal
BT1304_CGCGGTAGTGTTGAGG	1.569392204	Normal
BT1304_CGCGTTTAGAGAACAG	0	Normal
BT1304_CGCTATCTCAGGCAAG	1.32486248	Normal
BT1304_CGCTGGAAGAACTGTA	0	Normal
BT1304_CGCTTCAGTCGCTTCT	1.187204242	Normal
BT1304_CGCTTCAGTGATGTGG	1.115975738	Normal
BT1304_CGGACACAGTGTGGCA	0	Normal
BT1304_CGGACACCAACTTGAC	2.065824032	Normal
BT1304_CGGACACCATGGGAAC	0	Normal
BT1304_CGGACGTAGAGTAAGG	0.687151551	Normal
BT1304_CGGACGTAGTGGGATC	2.197366714	Normal
BT1304_CGGACGTGTGACTCAT	0.992754638	Normal
BT1304_CGGACTGAGCCACTAT	0.929883122	Normal
BT1304_CGGACTGCAACGATCT	1.150369763	Normal
BT1304_CGGACTGGTCGTCTTC	0	Normal
BT1304_CGGAGCTAGTCATCCA	0	Normal
BT1304_CGGAGCTCACGTCTCT	0	Normal
BT1304_CGGAGTCAGTCTCCTC	0	Normal
BT1304_CGGCTAGAGGCAGGTT	1.369507074	Normal
BT1304_CGGGTCAAGTAGCGGT	1.175462723	Normal
BT1304_CGGTTAATCGCTAGCG	0.912854552	Normal
BT1304_CGGTTAATCGCTTAGA	0	Normal
BT1304_CGTAGCGAGACAATAC	0	Normal
BT1304_CGTAGCGGTAATAGCA	1.543411374	Normal
BT1304_CGTAGGCAGTGGGATC	0	Normal
BT1304_CGTAGGCCACGAGAGT	1.604761004	Normal
BT1304_CGTAGGCCATCAGTAC	1.698233366	Normal
BT1304_CGTAGGCGTGTGAAAT	0.911517441	Normal
BT1304_CGTCACTCACGGTTTA	1.71335125	Normal
BT1304_CGTCACTGTGGAAAGA	0.973390579	Normal
BT1304_CGTCACTGTGGGTATG	0.96315825	Normal
BT1304_CGTCAGGAGGAGTAGA	0	Normal
BT1304_CGTCCATCATATGAGA	0	Normal
BT1304_CGTCTACTCAGAAATG	0	Normal
BT1304_CGTCTACTCTGATACG	2.393512964	Normal
BT1304_CGTGTCTAGTGTCTCA	0	Normal
BT1304_CGTTCTGGTGTTAAGA	2.106505871	Normal
BT1304_CGTTCTGTCTCGGACG	2.319245815	Normal
BT1304_CGTTGGGCATTGGCGC	0	Normal
BT1304_CTAAGACGTGTTGAGG	0	Normal
BT1304_CTAATGGCAACCGCCA	1.035505772	Normal
BT1304_CTACACCCAAGGACAC	1.958704233	Normal
BT1304_CTACATTGTTATTCTC	0	Normal
BT1304_CTACATTTCTAACTTC	1.656718612	Normal
BT1304_CTACCCAAGATGTGTA	2.318419695	Normal
BT1304_CTACCCAAGTTGAGTA	1.589732885	Normal
BT1304_CTACCCAGTACGACCC	2.023473024	Normal
BT1304_CTACCCATCCTACAGA	0	Normal
BT1304_CTAGAGTAGCTCCCAG	0	Normal
BT1304_CTAGAGTCACTACAGT	2.005086422	Normal
BT1304_CTAGAGTGTGTGCCTG	0	Normal
BT1304_CTAGCCTAGCTCAACT	0	Normal
BT1304_CTAGCCTCATAGTAAG	1.594565392	Normal
BT1304_CTAGTGAGTTCAGACT	0	Normal
BT1304_CTAGTGATCAGATAAG	1.00280726	Normal
BT1304_CTCACACGTCGGGTCT	1.783062696	Normal
BT1304_CTCAGAAAGATAGGAG	0	Normal
BT1304_CTCAGAACAATGGATA	0	Normal
BT1304_CTCAGAATCTAGCACA	1.653066754	Normal
BT1304_CTCCTAGAGGCGCTCT	0.734237969	Normal
BT1304_CTCCTAGCAATTGCTG	0.915721118	Normal
BT1304_CTCCTAGTCCAAACTG	1.063735485	Normal
BT1304_CTCCTAGTCCGCGCAA	0.864418924	Normal
BT1304_CTCGAAAAGATACACA	1.665123582	Normal
BT1304_CTCGAGGGTGGTCTCG	0.703712106	Normal
BT1304_CTCGGAGCACAGATTC	0	Normal
BT1304_CTCGGAGGTGTTCGAT	0	Normal
BT1304_CTCGGGACAAAGCAAT	2.62893343	Normal
BT1304_CTCGTACCAGTTTACG	0	Normal
BT1304_CTCGTCACACCTTGTC	0	Normal
BT1304_CTCTAATAGACCGGAT	2.200788021	Normal
BT1304_CTCTAATAGTCATGCT	1.397268891	Normal
BT1304_CTCTAATCATGCCACG	0	Normal
BT1304_CTCTAATGTCCAGTAT	0	Normal
BT1304_CTCTGGTCAGTGACAG	0	Normal
BT1304_CTCTGGTGTTCCGTCT	1.200345039	Normal
BT1304_CTCTGGTTCCCGACTT	1.811758399	Normal
BT1304_CTCTGGTTCTATCGCC	0	Normal
BT1304_CTGAAACCATTTCAGG	0	Normal
BT1304_CTGAAGTAGATGCCAG	1.201481938	Normal
BT1304_CTGATAGAGAGAACAG	0	Normal
BT1304_CTGATCCCAGACACTT	2.081632137	Normal
BT1304_CTGCCTAAGAGCTATA	0	Normal
BT1304_CTGCGGAAGATGGCGT	2.066426277	Normal
BT1304_CTGCGGACACTAAGTC	0	Normal
BT1304_CTGCTGTAGCGTTTAC	2.558283091	Normal
BT1304_CTGCTGTTCCGCAGTG	0	Normal
BT1304_CTGCTGTTCTAACCGA	1.96685648	Normal
BT1304_CTGGTCTCACGGTGTC	0.9082371	Normal
BT1304_CTGTGCTGTTCAGCGC	0	Normal
BT1304_CTGTTTACATGCCCGA	1.356096506	Normal
BT1304_CTGTTTAGTACTTAGC	1.878901839	Normal
BT1304_CTTAACTTCAGTGTTG	0	Normal
BT1304_CTTACCGAGGAATTAC	0.972367048	Normal
BT1304_CTTACCGCATGTTGAC	0.892801404	Normal
BT1304_CTTACCGGTCCGTTAA	0	Normal
BT1304_CTTACCGGTTGAACTC	1.791342974	Normal
BT1304_CTTACCGTCACGAAGG	1.762241125	Normal
BT1304_CTTAGGATCGAACTGT	0	Normal
BT1304_CTTCTCTAGTGCCAGA	1.676101208	Normal
BT1304_CTTCTCTCAAAGAATC	0	Normal
BT1304_CTTCTCTGTAGCGTCC	0	Normal
BT1304_CTTGGCTAGTGTCCAT	1.748518705	Normal
BT1304_CTTGGCTCACGGCTAC	1.131673098	Normal
BT1304_GAAACTCGTAAAGGAG	1.766383648	Normal
BT1304_GAAACTCTCTCCAGGG	0	Normal
BT1304_GAACATCAGGTCGGAT	0	Normal
BT1304_GAACATCAGTCTCCTC	0	Normal
BT1304_GAACCTACAAGCTGGA	0	Normal
BT1304_GAACCTACACCGTTGG	0.516570926	Normal
BT1304_GAACGGAAGTGTTTGC	1.821391463	Normal
BT1304_GAAGCAGCACCACCAG	0	Normal
BT1304_GAAGCAGCACTAGTAC	0	Normal
BT1304_GAAGCAGCAGATCTGT	0	Normal
BT1304_GAAGCAGCATCCGCGA	0.974313736	Normal
BT1304_GAAGCAGTCACATAGC	0	Normal
BT1304_GAAGCAGTCTAACTGG	0	Normal
BT1304_GAAGCAGTCTAAGCCA	0	Normal
BT1304_GAATAAGGTGAGGGTT	0	Normal
BT1304_GAATGAATCAAGCCTA	0	Normal
BT1304_GAATGAATCCGTCAAA	0	Normal
BT1304_GAATGAATCCTTGACC	1.775284648	Normal
BT1304_GACACGCAGTAAGTAC	0	Normal
BT1304_GACACGCCATCATCCC	0	Normal
BT1304_GACAGAGAGATATGGT	0.785220504	Normal
BT1304_GACAGAGGTCAGAATA	1.333235264	Normal
BT1304_GACAGAGGTCCGTTAA	2.458688498	Normal
BT1304_GACAGAGGTGGCCCTA	2.173267603	Normal
BT1304_GACCAATAGGCTCATT	0	Normal
BT1304_GACCTGGCACCTCGTT	1.231567144	Normal
BT1304_GACCTGGCAGTAACGG	0	Normal
BT1304_GACGGCTGTAGCTGCC	0	Normal
BT1304_GACGGCTTCCTTGACC	1.1150105	Normal
BT1304_GACGTTATCCGTCATC	1.626288652	Normal
BT1304_GACGTTATCGCACTCT	1.216984987	Normal
BT1304_GACTAACCAAGAAGAG	0.926091611	Normal
BT1304_GACTAACCAGGCAGTA	0	Normal
BT1304_GACTAACGTTGTGGCC	0	Normal
BT1304_GACTACAAGAGTAAGG	2.275063992	Normal
BT1304_GACTACACATACGCTA	1.530895352	Normal
BT1304_GACTACATCGGACAAG	0	Normal
BT1304_GACTGCGTCATTGCGA	1.801407576	Normal
BT1304_GAGCAGAGTAGCCTCG	0	Normal
BT1304_GAGCAGATCTCCCTGA	0	Normal
BT1304_GAGTCCGTCTTGCCGT	0	Normal
BT1304_GATCAGTCACGGATAG	1.940870047	Normal
BT1304_GATCAGTGTCTTGTCC	1.96828568	Normal
BT1304_GATCAGTGTGAAATCA	0	Normal
BT1304_GATCGATAGGGTGTGT	0	Normal
BT1304_GATCGATAGTGAACAT	0	Normal
BT1304_GATCGCGCATTGTGCA	1.455155849	Normal
BT1304_GATCGTACATACAGCT	0	Normal
BT1304_GATCTAGAGTCCCACG	0	Normal
BT1304_GATCTAGCAGATGGCA	0	Normal
BT1304_GATGAAACAGCTGGCT	0.74337548	Normal
BT1304_GATGAGGCATAGTAAG	1.498694658	Normal
BT1304_GATGAGGTCCGAAGAG	0	Normal
BT1304_GATGCTAAGCTAAGAT	0	Normal
BT1304_GATGCTACACAAGTAA	1.543700814	Normal
BT1304_GATGCTACAGGCTGAA	0.757476807	Normal
BT1304_GATTCAGAGCCAGAAC	0	Normal
BT1304_GATTCAGCACAACGCC	0	Normal
BT1304_GATTCAGTCAACGAAA	1.848526478	Normal
BT1304_GCAATCAGTAATCGTC	1.225245595	Normal
BT1304_GCAGCCAAGTCGTTTG	1.968179703	Normal
BT1304_GCAGTTACAGTCGATT	1.439243317	Normal
BT1304_GCATACACACAAGTAA	1.604337454	Normal
BT1304_GCATACATCCTACAGA	0	Normal
BT1304_GCATGCGAGCACAGGT	0	Normal
BT1304_GCATGCGAGGTAAACT	0	Normal
BT1304_GCATGTAAGTATCGAA	2.123261213	Normal
BT1304_GCATGTAGTAGTACCT	0	Normal
BT1304_GCCAAATTCCAAATGC	0	Normal
BT1304_GCCTCTAAGCATGGCA	0	Normal
BT1304_GCGACCATCAAACCAC	1.062618732	Normal
BT1304_GCGAGAACATCCCACT	0	Normal
BT1304_GCGAGAAGTCACCTAA	1.850557804	Normal
BT1304_GCGCAACAGACATAAC	0	Normal
BT1304_GCGCAGTTCCTGCAGG	1.250090837	Normal
BT1304_GCGCCAAGTACCATCA	0	Normal
BT1304_GCGCCAATCGTAGGTT	0	Normal
BT1304_GCGCGATAGTGTCCAT	1.314513922	Normal
BT1304_GCGCGATCAACTTGAC	1.346129537	Normal
BT1304_GCGCGATCAGGGTTAG	0	Normal
BT1304_GCGCGATCATATACGC	0	Normal
BT1304_GCGGGTTAGCGTAGTG	0	Normal
BT1304_GCGGGTTTCCTCAACC	0	Normal
BT1304_GCTCTGTAGATGAGAG	0	Normal
BT1304_GCTCTGTAGTGTACCT	0	Normal
BT1304_GCTCTGTGTAGCTCCG	1.009965181	Normal
BT1304_GCTCTGTTCCGTTGTC	0	Normal
BT1304_GCTGCAGCAGGATCGA	1.136535406	Normal
BT1304_GCTGCGACAACTGCTA	1.829542875	Normal
BT1304_GCTGCGAGTGACCAAG	0	Normal
BT1304_GCTGGGTAGCCAGAAC	0	Normal
BT1304_GCTTGAAAGATGAGAG	0	Normal
BT1304_GCTTGAAGTTTGACTG	0	Normal
BT1304_GGACAAGAGTGTCCAT	0.998998225	Normal
BT1304_GGACAAGCAAACTGCT	0.9366225	Normal
BT1304_GGACATTCAAGAAGAG	1.35791719	Normal
BT1304_GGACGTCGTACCGTAT	1.140864253	Normal
BT1304_GGAGCAACACCCATTC	1.60529089	Normal
BT1304_GGAGCAATCCGGGTGT	0.995758235	Normal
BT1304_GGAGCAATCTAACTCT	0.794550121	Normal
BT1304_GGATGTTGTATATCCG	1.657863855	Normal
BT1304_GGATGTTTCCAAAGTC	0	Normal
BT1304_GGATGTTTCCGAAGAG	0	Normal
BT1304_GGATGTTTCCTTTCGG	0	Normal
BT1304_GGATTACAGGCCGAAT	0	Normal
BT1304_GGCAATTAGAGGTACC	2.099651337	Normal
BT1304_GGCAATTAGTGGAGAA	0	Normal
BT1304_GGCCGATAGAGCTATA	1.392021537	Normal
BT1304_GGCGTGTGTATTACCG	0	Normal
BT1304_GGCGTGTTCCATGCTC	0	Normal
BT1304_GGCTCGAGTCTCTCTG	0	Normal
BT1304_GGCTGGTAGCTAACAA	0	Normal
BT1304_GGCTGGTTCTTCGGTC	0	Normal
BT1304_GGGAATGAGTAGCCGA	0	Normal
BT1304_GGGAGATAGGTGATTA	1.545053482	Normal
BT1304_GGGAGATGTAAACGCG	0	Normal
BT1304_GGGATGATCTTGACGA	1.077340484	Normal
BT1304_GGGCACTTCCAAGTAC	0	Normal
BT1304_GGGCATCCAAGCTGGA	2.59864831	Normal
BT1304_GGGCATCCAAGGTGTG	1.721978426	Normal
BT1304_GGGCATCTCGAATGGG	2.256993294	Normal
BT1304_GGGTCTGTCGCACTCT	2.216476202	Normal
BT1304_GGGTTGCAGACGCACA	0	Normal
BT1304_GGGTTGCCACAGCGTC	1.12516737	Normal
BT1304_GGTGTTAAGCTAGTTC	0	Normal
BT1304_GGTGTTACAATCAGAA	0	Normal
BT1304_GTAACTGGTACCGTTA	1.230537057	Normal
BT1304_GTACGTAAGACGACGT	1.197916985	Normal
BT1304_GTACTCCCAGTCAGCC	1.245489478	Normal
BT1304_GTAGGCCCATCGATGT	0	Normal
BT1304_GTAGGCCGTTCCCTTG	0	Normal
BT1304_GTAGTCACACGGCTAC	0	Normal
BT1304_GTAGTCACACGTGAGA	0	Normal
BT1304_GTAGTCAGTAAACCTC	1.059529781	Normal
BT1304_GTAGTCAGTGCAGGTA	1.464800477	Normal
BT1304_GTATCTTAGTCATGCT	2.417906046	Normal
BT1304_GTATCTTTCAAAGACA	1.216149092	Normal
BT1304_GTATTCTGTAGGCATG	1.162312746	Normal
BT1304_GTATTCTTCCGAAGAG	1.269990683	Normal
BT1304_GTCAAGTAGCATCATC	1.580785155	Normal
BT1304_GTCAAGTAGGTGATTA	2.16721797	Normal
BT1304_GTCAAGTCAGTCAGCC	1.355455279	Normal
BT1304_GTCAAGTGTAACGTTC	1.981944919	Normal
BT1304_GTCACAAAGACACTAA	0	Normal
BT1304_GTCACAACATAGGATA	1.483624578	Normal
BT1304_GTCATTTCAGATGGGT	0	Normal
BT1304_GTCATTTCATTATCTC	0	Normal
BT1304_GTCGGGTCACGTCAGC	0	Normal
BT1304_GTCGGGTTCACTATTC	0.980412781	Normal
BT1304_GTCGTAAAGTAGTGCG	1.178724289	Normal
BT1304_GTCTCGTCACCTGGTG	0	Normal
BT1304_GTCTCGTCATTTGCCC	1.159826994	Normal
BT1304_GTCTCGTGTCCATCCT	0	Normal
BT1304_GTCTCGTGTCTCTTTA	1.127138615	Normal
BT1304_GTGAAGGAGTTTAGGA	1.894894481	Normal
BT1304_GTGAAGGTCTTTAGGG	1.02347517	Normal
BT1304_GTGCAGCAGAATTGTG	0	Normal
BT1304_GTGCATACACTCTGTC	2.674241781	Normal
BT1304_GTGCATACATGTCGAT	1.958791375	Normal
BT1304_GTGCTTCAGAGACTAT	1.76759088	Normal
BT1304_GTGCTTCCAGGCGATA	1.321325183	Normal
BT1304_GTGGGTCTCTGGAGCC	0.965669394	Normal
BT1304_GTGTGCGAGACAGACC	2.136983871	Normal
BT1304_GTGTGCGGTTGATTGC	1.090413332	Normal
BT1304_GTGTGCGGTTTAGCTG	0.672646821	Normal
BT1304_GTGTTAGCACGTTGGC	0	Normal
BT1304_GTTAAGCAGACAGACC	0	Normal
BT1304_GTTAAGCTCATTATCC	0	Normal
BT1304_GTTACAGCACGCGAAA	1.928709269	Normal
BT1304_GTTCATTCATGGATGG	1.850151062	Normal
BT1304_GTTCATTGTTCGTTGA	0	Normal
BT1304_GTTCATTTCGTCTGCT	1.782034397	Normal
BT1304_GTTCATTTCTACTTAC	0	Normal
BT1304_GTTCTCGGTTTGTTTC	0	Normal
BT1304_GTTCTCGTCTATGTGG	1.238136411	Normal
BT1304_GTTTCTATCTTAGCCC	1.49936986	Normal
BT1304_TAAGAGAGTCCTCCAT	1.97808218	Normal
BT1304_TAAGCGTAGTCACGCC	0	Normal
BT1304_TAAGCGTAGTGATCGG	0	Normal
BT1304_TAAGCGTCAGGGTTAG	0	Normal
BT1304_TAAGCGTCAGTCCTTC	3.095156193	Normal
BT1304_TAAGTGCAGCGTGAAC	1.100482464	Normal
BT1304_TAAGTGCGTAATCACC	1.015322566	Normal
BT1304_TAAGTGCTCACATACG	1.291769028	Normal
BT1304_TACACGAGTAGTAGTA	0	Normal
BT1304_TACACGAGTGACCAAG	0.959467411	Normal
BT1304_TACACGATCGCGATCG	1.800563455	Normal
BT1304_TACAGTGTCGGAATCT	0	Normal
BT1304_TACCTATGTCTCAACA	1.027374744	Normal
BT1304_TACCTTAAGACGCACA	0	Normal
BT1304_TACGGATTCGAGAGCA	0	Normal
BT1304_TACGGGCAGACAGAGA	2.85095787	Normal
BT1304_TACGGTAGTAAGAGAG	0	Normal
BT1304_TACTCATCAAACCCAT	0	Normal
BT1304_TACTCATCAGCCACCA	0	Normal
BT1304_TACTCATCAGTAGAGC	1.088907361	Normal
BT1304_TACTCGCAGCCATCGC	1.962375045	Normal
BT1304_TACTTACCACTTACGA	0	Normal
BT1304_TACTTACTCTCCAACC	0	Normal
BT1304_TACTTGTAGACTTGAA	0	Normal
BT1304_TACTTGTAGTGGAGAA	0	Normal
BT1304_TACTTGTGTCTTGTCC	0	Normal
BT1304_TAGACCACACCACCAG	1.931176066	Normal
BT1304_TAGACCATCAAGGTAA	0	Normal
BT1304_TAGAGCTCAATAAGCA	0	Normal
BT1304_TAGCCGGAGCTCTCGG	0	Normal
BT1304_TAGGCATAGTTCGCAT	1.611842275	Normal
BT1304_TAGGCATCAACACCTA	0	Normal
BT1304_TAGGCATGTTGGTAAA	0	Normal
BT1304_TAGTGGTCATGCCTTC	1.023018599	Normal
BT1304_TAGTGGTGTGACTCAT	1.128409863	Normal
BT1304_TAGTTGGAGAAGGGTA	1.125307918	Normal
BT1304_TAGTTGGCAAGCCGCT	1.885747194	Normal
BT1304_TAGTTGGTCCCTAACC	1.302979708	Normal
BT1304_TATCAGGCAAGGTTCT	0	Normal
BT1304_TATCAGGTCTCGGACG	1.898907185	Normal
BT1304_TATCTCAAGCATGGCA	1.99995935	Normal
BT1304_TATGCCCTCTACCAGA	1.718777657	Normal
BT1304_TATTACCGTGTCAATC	1.582472801	Normal
BT1304_TCAACGAGTAGCTCCG	1.386932254	Normal
BT1304_TCAACGATCGTTTGCC	0	Normal
BT1304_TCACGAAAGGTGCACA	1.444048405	Normal
BT1304_TCACGAACACTTCTGC	1.974385381	Normal
BT1304_TCACGAATCATTGCGA	1.639043093	Normal
BT1304_TCACGAATCGTCTGAA	0	Normal
BT1304_TCAGATGCAACACCCG	0	Normal
BT1304_TCAGATGCATTAGCCA	1.432894111	Normal
BT1304_TCAGATGGTGGCCCTA	0	Normal
BT1304_TCAGCTCCAATGGTCT	0	Normal
BT1304_TCAGCTCCATACAGCT	0	Normal
BT1304_TCAGCTCGTCAATACC	1.584318876	Normal
BT1304_TCAGCTCTCCTCTAGC	0	Normal
BT1304_TCAGGTACATGGTCAT	0	Normal
BT1304_TCATTACAGTAGGCCA	1.394525528	Normal
BT1304_TCATTACGTTCCCTTG	0	Normal
BT1304_TCATTTGCAGAGTGTG	2.354934216	Normal
BT1304_TCATTTGTCAAACAAG	1.034335613	Normal
BT1304_TCCACACAGAATCTCC	0	Normal
BT1304_TCCACACCACGAAATA	0.933239758	Normal
BT1304_TCCACACGTTGTGGCC	1.490914702	Normal
BT1304_TCCCGATCATCTATGG	1.776711106	Normal
BT1304_TCCCGATCATGGGAAC	1.195499897	Normal
BT1304_TCGAGGCAGATCACGG	0	Normal
BT1304_TCGAGGCAGCAATATG	0	Normal
BT1304_TCGAGGCGTACCGTAT	0	Normal
BT1304_TCGAGGCGTCGCTTTC	0	Normal
BT1304_TCGAGGCTCGTTGCCT	0	Normal
BT1304_TCGCGAGTCAGTGCAT	2.254444361	Normal
BT1304_TCGCGAGTCTTTACAC	0.922150552	Normal
BT1304_TCGCGTTAGTGTACCT	0	Normal
BT1304_TCGCGTTTCAATCACG	0	Normal
BT1304_TCGGGACAGCAGATCG	0	Normal
BT1304_TCGGTAACAGATGGCA	0	Normal
BT1304_TCGTACCTCAGAGCTT	1.872285843	Normal
BT1304_TCGTAGAAGGTGTGGT	1.135243893	Normal
BT1304_TCGTAGACATCTATGG	0	Normal
BT1304_TCTATTGGTGTGAAAT	0	Normal
BT1304_TCTCATAAGCACCGCT	1.914397955	Normal
BT1304_TCTCATAGTATTCGTG	1.397039771	Normal
BT1304_TCTCATAGTTTAGGAA	0	Normal
BT1304_TCTGAGAAGAGAGCTC	1.368632674	Normal
BT1304_TCTGAGACACTGTCGG	0	Normal
BT1304_TCTGGAACACAGACTT	0	Normal
BT1304_TCTTTCCTCTTTCCTC	0	Normal
BT1304_TGACGGCAGCGTGTCC	1.695685029	Normal
BT1304_TGACGGCGTTCCACTC	0.785025835	Normal
BT1304_TGACGGCTCTATCCTA	0	Normal
BT1304_TGACTAGTCCTCGCAT	0	Normal
BT1304_TGAGAGGTCTTTACGT	0	Normal
BT1304_TGAGCATCAGACGCCT	1.20572567	Normal
BT1304_TGAGCATTCCTAAGTG	0	Normal
BT1304_TGAGCCGCATGGATGG	2.026088476	Normal
BT1304_TGAGCCGGTCAAGCGA	0	Normal
BT1304_TGAGCCGTCCATGAAC	1.821681023	Normal
BT1304_TGAGCCGTCGCCTGTT	0	Normal
BT1304_TGAGGGAGTACCGTTA	0	Normal
BT1304_TGATTTCAGGTTCCTA	0	Normal
BT1304_TGCACCTGTTGTGGCC	0	Normal
BT1304_TGCCAAAAGAAGATTC	0	Normal
BT1304_TGCCAAAAGTACCGGA	0	Normal
BT1304_TGCCAAACAATCCGAT	0	Normal
BT1304_TGCCAAATCATTGCGA	0	Normal
BT1304_TGCCAAATCCAAGTAC	0	Normal
BT1304_TGCGCAGTCTTATCTG	0.979996681	Normal
BT1304_TGCGCAGTCTTGTTTG	1.272297502	Normal
BT1304_TGCGGGTAGCGTAGTG	0	Normal
BT1304_TGCGGGTAGGCTAGAC	1.694777131	Normal
BT1304_TGCGTGGAGCGTCAAG	0	Normal
BT1304_TGCTACCCACAAGACG	0	Normal
BT1304_TGCTACCTCACGAAGG	0	Normal
BT1304_TGCTGCTAGTAGCGGT	0.874722719	Normal
BT1304_TGGCGCAAGGGTGTGT	1.924615979	Normal
BT1304_TGGCGCAGTTACGACT	0	Normal
BT1304_TGGCTGGGTTGGTAAA	0	Normal
BT1304_TGGCTGGTCTGGTTCC	0	Normal
BT1304_TGGGAAGAGTTCGATC	2.239067078	Normal
BT1304_TGGGCGTAGGACCACA	0	Normal
BT1304_TGGGCGTCAAACTGCT	0	Normal
BT1304_TGGGCGTCACAACTGT	1.783199906	Normal
BT1304_TGGTTAGAGGGATACC	0	Normal
BT1304_TGGTTAGCATATACCG	0	Normal
BT1304_TGGTTCCTCGTTTATC	1.065727353	Normal
BT1304_TGTCCCATCTACCTGC	0	Normal
BT1304_TGTGGTAGTTCTGAAC	0	Normal
BT1304_TGTGTTTCATAAGACA	1.118466139	Normal
BT1304_TGTGTTTCATTACGAC	1.820668101	Normal
BT1304_TGTGTTTGTCATGCAT	2.435644627	Normal
BT1304_TTAACTCTCATTGCGA	0	Normal
BT1304_TTAGGACAGTAGCGGT	1.186808705	Normal
BT1304_TTAGGCAGTCGAGATG	0	Normal
BT1304_TTAGTTCCAGTACACT	0.514370561	Normal
BT1304_TTATGCTCATCTACGA	1.640382171	Normal
BT1304_TTATGCTGTGCACCAC	1.206545591	Normal
BT1304_TTCGAAGGTTAAGTAG	0	Normal
BT1304_TTCGAAGTCGCCAGCA	1.985324144	Normal
BT1304_TTCTACAGTAGCGCTC	1.453520894	Normal
BT1304_TTCTACAGTGGTGTAG	0	Normal
BT1304_TTCTACAGTTTGTTGG	0	Normal
BT1304_TTCTCAAAGGCAGGTT	0.924070776	Normal
BT1304_TTCTCAAGTCGTTGTA	0	Normal
BT1304_TTCTCCTAGCCAGGAT	0	Normal
BT1304_TTCTTAGAGAACTGTA	0	Normal
BT1304_TTCTTAGAGCTTATCG	2.198647976	Normal
BT1304_TTCTTAGGTGCGATAG	1.702624083	Normal
BT1304_TTGAACGGTAGCGTAG	1.941466212	Normal
BT1304_TTGAACGTCCCTTGTG	0	Normal
BT1304_TTGAACGTCCGTTGCT	0	Normal
BT1304_TTGACTTAGAAGAAGC	1.235360861	Normal
BT1304_TTGCCGTCAACAACCT	1.832476497	Normal
BT1304_TTGGAACGTTCAGGCC	1.176237464	Normal
BT1304_TTGGAACGTTCTGAAC	1.056215763	Normal
BT1304_TTGGCAAAGGAATGGA	0	Normal
BT1304_TTGGCAACACTTCGAA	2.537695646	Normal
BT1304_TTGTAGGAGTGCTGCC	1.080930114	Normal
BT1304_TTGTAGGGTACCAGTT	0	Normal
BT1304_TTTACTGAGGTACTCT	0	Normal
BT1304_TTTACTGTCGGAAACG	0.911962688	Normal
BT1304_TTTATGCAGTTAAGTG	0	Normal
BT1304_TTTATGCCAAGCTGGA	2.341448784	Normal
BT1304_TTTATGCTCCAGAAGG	1.867864013	Normal
BT1304_TTTGCGCAGAGACGAA	1.463267684	Normal
BT1304_TTTGCGCAGCTTTGGT	0	Normal
BT1304_TTTGGTTGTGTAAGTA	0	Normal
BT1305_AACTGGTCAGACGCAA	0	Normal
BT1305_AACTTTCTCTCGTTTA	0	Normal
BT1305_ACACTGAGTCGACTAT	0	Normal
BT1305_ACAGCTACATCGATTG	0	Normal
BT1305_ACCCACTTCAGGTTCA	0	Normal
BT1305_ACGAGGATCAGCTGGC	0	Normal
BT1305_ACGCCAGAGATATGGT	0	Normal
BT1305_ACGGCCAAGGTACTCT	0	Normal
BT1305_ACGGCCAGTCTCTTAT	1.101822615	Normal
BT1305_ACTGAACGTACAGCAG	0	Normal
BT1305_ACTGATGCATCCGTGG	1.712419987	Normal
BT1305_ACTTACTAGGAACTGC	0	Normal
BT1305_AGAGCGAGTACCGTTA	0	Normal
BT1305_AGCGGTCCATTCACTT	0	Normal
BT1305_AGCTCTCAGGGTTTCT	0	Normal
BT1305_ATCGAGTCATGAAGTA	0	Normal
BT1305_ATGGGAGCAGATGAGC	2.061323404	Normal
BT1305_ATTGGTGCATAACCTG	0	Normal
BT1305_CACACAATCTCTAGGA	1.620732903	Normal
BT1305_CAGCTAAGTCAATGTC	1.951416016	Normal
BT1305_CAGCTGGAGGATGGAA	0	Normal
BT1305_CCTACCAAGGAACTGC	0	Normal
BT1305_CCTTCGATCGTCCGTT	0	Normal
BT1305_CGAGCACTCACCCGAG	0	Normal
BT1305_CGATGGCGTTGTGGAG	0	Normal
BT1305_CGCGGTATCCGCTGTT	0	Normal
BT1305_CGGACTGTCATACGGT	0	Normal
BT1305_CGGTTAACAGATCGGA	1.544860005	Normal
BT1305_CGTAGCGCATTGAGCT	0	Normal
BT1305_CGTCAGGTCCCGACTT	0.983440876	Normal
BT1305_CTACATTCATGCATGT	0	Normal
BT1305_CTAGAGTTCGTGGTCG	0	Normal
BT1305_CTGCGGATCAATCACG	0	Normal
BT1305_CTGCTGTTCTGAAAGA	0	Normal
BT1305_CTTTGCGCACTGTCGG	0	Normal
BT1305_GAATAAGCACGAGGTA	0	Normal
BT1305_GACACGCGTCCCTTGT	0	Normal
BT1305_GACAGAGGTGACAAAT	0	Normal
BT1305_GAGGTGAGTAATCGTC	0	Normal
BT1305_GCAATCAGTCTGCAAT	0	Normal
BT1305_GGACAGACAAGGACTG	0	Normal
BT1305_GGATTACCAAGCGCTC	0	Normal
BT1305_GGCGTGTTCAGAGGTG	0	Normal
BT1305_GGGATGAGTCGTCTTC	1.416474462	Normal
BT1305_GTAACTGAGTCTTGCA	0	Normal
BT1305_GTAGGCCGTAGCGTGA	0.959169507	Normal
BT1305_GTCAAGTAGGATGTAT	0	Normal
BT1305_GTCACAATCAGTACGT	1.432529807	Normal
BT1305_GTCTCGTAGCTCCTCT	0	Normal
BT1305_TACGGATCAAGTAATG	0	Normal
BT1305_TAGACCACATAGACTC	0	Normal
BT1305_TATCTCATCTCCTATA	0	Normal
BT1305_TCAGGATAGATGTTAG	0	Normal
BT1305_TGACAACAGACTGTAA	0	Normal
BT1305_TGACAACAGCTCCTTC	0	Normal
BT1305_TGGTTCCTCCAGTATG	0	Normal
BT1305_TGTGGTAAGAGTACCG	0	Normal
BT1305_TTCGAAGAGATAGTCA	0	Normal
BT1305_TTCTCAAAGGACACCA	0	Normal
BT1305_TTGTAGGTCCTTAATC	0	Normal
BT1306_ACACCAAGTGTTCGAT	0	Tumor
BT1306_ACGATACCAGACGCCT	2.316975832	Tumor
BT1306_ACTTTCATCAGGCGAA	0	Tumor
BT1306_AGAGCGAAGGCACATG	0	Tumor
BT1306_AGCTCCTCACATTTCT	0	Tumor
BT1306_AGGGTGATCCTTAATC	0	Tumor
BT1306_ATGAGGGGTCAGGACA	0	Tumor
BT1306_ATGGGAGGTGTGCCTG	0	Tumor
BT1306_CACACCTGTATCACCA	0	Tumor
BT1306_CAGAATCTCAACACGT	0	Tumor
BT1306_CAGCTAAGTTTAGCTG	0	Tumor
BT1306_CAGGTGCAGTGTCCAT	2.327902079	Tumor
BT1306_CATATTCAGTGTCTCA	0	Tumor
BT1306_CATCAGATCTGATACG	1.825019121	Tumor
BT1306_CCCATACTCCGCAGTG	0	Tumor
BT1306_CCGTTCACATTGGTAC	1.150222182	Tumor
BT1306_CGGACGTAGATCTGCT	0	Tumor
BT1306_CGGACTGCAGCCAATT	0	Tumor
BT1306_CGGAGTCGTGTATGGG	1.438262224	Tumor
BT1306_CGTAGGCAGTTCGATC	0	Tumor
BT1306_CGTCACTCATCGATGT	1.878432035	Tumor
BT1306_CTAGTGAAGTGGCACA	1.152736545	Tumor
BT1306_CTTGGCTGTATATGAG	0	Tumor
BT1306_GACCAATGTCGACTAT	1.172375083	Tumor
BT1306_GACTGCGGTGAGTATA	0	Tumor
BT1306_GAGGTGACAGGTCCAC	1.515099883	Tumor
BT1306_GCAATCACACAGCGTC	0	Tumor
BT1306_GCGACCAGTAGCGATG	0	Tumor
BT1306_GCGAGAATCGTGGTCG	1.359098315	Tumor
BT1306_GCTCCTAGTTGCTCCT	2.148939371	Tumor
BT1306_GCTCTGTTCCAGGGCT	0	Tumor
BT1306_GGCTGGTGTCGACTGC	0	Tumor
BT1306_GGCTGGTTCCGAAGAG	1.126574636	Tumor
BT1306_GGTGCGTCAACCGCCA	0	Tumor
BT1306_GTACTCCAGGGTATCG	1.033985138	Tumor
BT1306_GTCAAGTCATCACAAC	0	Tumor
BT1306_GTCATTTAGCCCAATT	1.730331779	Tumor
BT1306_GTCTCGTCACATCTTT	0	Tumor
BT1306_GTCTTCGCAATGGACG	0	Tumor
BT1306_GTGCAGCTCTCGAGTA	0	Tumor
BT1306_GTGCATAGTAACGACG	0	Tumor
BT1306_TACAGTGCAGGTCGTC	0	Tumor
BT1306_TACGGATTCTGCTGTC	0	Tumor
BT1306_TAGGCATGTATCAGTC	0	Tumor
BT1306_TCGGTAATCTTACCTA	0	Tumor
BT1306_TCTTCGGGTTGCGCAC	0	Tumor
BT1306_TGAAAGATCTGTTGAG	0	Tumor
BT1306_TGCCCATCAATAAGCA	0	Tumor
BT1306_TGTTCCGGTGCCTGCA	0	Tumor
BT1306_TTCGAAGGTGCTAGCC	1.581551671	Tumor
BT1307_AAACCTGTCAGAGCTT	2.179207087	Tumor
BT1307_AAACGGGAGTCCGTAT	0	Tumor
BT1307_AAACGGGCAAGCGAGT	0	Tumor
BT1307_AAACGGGGTAGGAGTC	0.815822244	Tumor
BT1307_AAAGTAGAGTACGCGA	0	Tumor
BT1307_AACACGTTCGAACGGA	0.726846576	Tumor
BT1307_AACCATGAGACGCTTT	0	Tumor
BT1307_AACCATGTCCGAGCCA	0.944714844	Tumor
BT1307_AACCGCGGTGTTTGTG	1.553746939	Tumor
BT1307_AACCGCGTCGGTGTCG	1.848676682	Tumor
BT1307_AACGTTGGTATGGTTC	0	Tumor
BT1307_AACTCCCTCTTGTTTG	1.919965267	Tumor
BT1307_AACTCTTAGTGACTCT	1.487457991	Tumor
BT1307_AACTCTTCAGTGACAG	1.206217527	Tumor
BT1307_AACTCTTCATTAGGCT	0	Tumor
BT1307_AACTGGTCAAGAAGAG	0	Tumor
BT1307_AACTGGTGTAAGTAGT	1.319514394	Tumor
BT1307_AACTTTCCAGATCTGT	1.044613242	Tumor
BT1307_AACTTTCGTCCTGCTT	1.736662865	Tumor
BT1307_AAGACCTAGTTGAGAT	1.470066071	Tumor
BT1307_AAGCCGCAGCTAGTTC	2.322517633	Tumor
BT1307_AAGGAGCTCATGTGGT	0	Tumor
BT1307_AAGGTTCGTAGCGCAA	1.621818662	Tumor
BT1307_AAGTCTGGTCTGCGGT	0	Tumor
BT1307_AAGTCTGTCTGGTTCC	1.732882857	Tumor
BT1307_AATCCAGAGGGAACGG	0	Tumor
BT1307_ACACCCTAGAAAGTGG	0.93464607	Tumor
BT1307_ACACCGGTCGTGGGAA	1.389301896	Tumor
BT1307_ACACTGAGTGTGGTTT	0	Tumor
BT1307_ACAGCCGCAGGATCGA	0.751094997	Tumor
BT1307_ACAGCTAAGGATCGCA	0.691849709	Tumor
BT1307_ACAGCTAGTCCCTTGT	0	Tumor
BT1307_ACATACGGTTGGAGGT	1.806209922	Tumor
BT1307_ACATCAGAGATGTCGG	2.100280285	Tumor
BT1307_ACATCAGAGTGGTAAT	0	Tumor
BT1307_ACATCAGCACGTCTCT	1.332207799	Tumor
BT1307_ACATGGTGTTCCACAA	0	Tumor
BT1307_ACATGGTTCGTACCGG	1.109666586	Tumor
BT1307_ACCAGTAAGTTCGCAT	0.868011832	Tumor
BT1307_ACCCACTAGATAGCAT	1.973495722	Tumor
BT1307_ACCCACTAGCGAGAAA	0	Tumor
BT1307_ACCGTAAAGACTCGGA	1.629842162	Tumor
BT1307_ACCGTAAAGGTAAACT	0	Tumor
BT1307_ACCGTAACATCTCGCT	2.503966093	Tumor
BT1307_ACCGTAATCATCGGAT	0.928306997	Tumor
BT1307_ACGAGCCGTGTTCTTT	0	Tumor
BT1307_ACGAGGAGTACCTACA	0	Tumor
BT1307_ACGAGGAGTGACGCCT	0	Tumor
BT1307_ACGATACAGGACCACA	1.152291894	Tumor
BT1307_ACGATACTCTATCCTA	1.730331779	Tumor
BT1307_ACGCAGCTCACCAGGC	0.832124233	Tumor
BT1307_ACGCCAGCAGCTTAAC	0	Tumor
BT1307_ACGCCAGTCTGCGTAA	0	Tumor
BT1307_ACGCCGAAGTGTACTC	0	Tumor
BT1307_ACGGAGACACAACGTT	0	Tumor
BT1307_ACGGCCAGTGGCGAAT	0	Tumor
BT1307_ACGGCCAGTTACTGAC	0	Tumor
BT1307_ACGGGCTGTGAGGGTT	0	Tumor
BT1307_ACGGGTCCAGGTCGTC	0	Tumor
BT1307_ACGTCAACAAGCTGTT	1.335364699	Tumor
BT1307_ACGTCAATCGGCGCTA	1.187869549	Tumor
BT1307_ACTATCTAGATAGCAT	0.892886579	Tumor
BT1307_ACTATCTCACGTCTCT	0	Tumor
BT1307_ACTGAGTAGAAGGCCT	0	Tumor
BT1307_ACTGAGTAGCTAGCCC	1.851009965	Tumor
BT1307_ACTGAGTGTAAGGATT	1.564092636	Tumor
BT1307_ACTGAGTGTGCGATAG	1.432287097	Tumor
BT1307_ACTGTCCTCCTTCAAT	0	Tumor
BT1307_ACTTGTTAGTGTTAGA	0	Tumor
BT1307_ACTTGTTCAGCTTCGG	1.143479109	Tumor
BT1307_ACTTGTTCATTCCTCG	1.515284538	Tumor
BT1307_ACTTTCATCAGGCGAA	0	Tumor
BT1307_AGAATAGAGTTCCACA	2.507997751	Tumor
BT1307_AGACGTTAGTCTTGCA	2.412384033	Tumor
BT1307_AGACGTTTCCGCGCAA	0	Tumor
BT1307_AGACGTTTCTGTTGAG	1.809476972	Tumor
BT1307_AGAGCGACAGTCTTCC	0	Tumor
BT1307_AGAGCGATCGGCCGAT	0.823493361	Tumor
BT1307_AGAGCTTGTCAATACC	0	Tumor
BT1307_AGAGCTTTCAGTTGAC	0	Tumor
BT1307_AGATCTGAGAACTCGG	1.205889583	Tumor
BT1307_AGATCTGGTTGGAGGT	1.525993705	Tumor
BT1307_AGATTGCGTGTTAAGA	0	Tumor
BT1307_AGCAGCCAGAGTAATC	0	Tumor
BT1307_AGCAGCCGTATATCCG	2.102169752	Tumor
BT1307_AGCAGCCGTCAATGTC	1.807344675	Tumor
BT1307_AGCAGCCTCAGTTCGA	0	Tumor
BT1307_AGCATACCACAGAGGT	1.96198082	Tumor
BT1307_AGCATACTCTGTCTAT	0	Tumor
BT1307_AGCCTAAAGGACTGGT	0	Tumor
BT1307_AGCCTAACATCACGTA	0	Tumor
BT1307_AGCCTAACATGCAATC	0	Tumor
BT1307_AGCCTAATCATGTCCC	0	Tumor
BT1307_AGCGTATAGTGCCATT	1.372357845	Tumor
BT1307_AGCGTATCATTCTCAT	1.580938339	Tumor
BT1307_AGCGTCGTCTCATTCA	0.78795588	Tumor
BT1307_AGCTCTCGTACGAAAT	0	Tumor
BT1307_AGCTCTCTCTGTCCGT	1.033751607	Tumor
BT1307_AGGCCGTGTCTTTCAT	3.010490417	Tumor
BT1307_AGGGAGTCAGACAGGT	2.316975832	Tumor
BT1307_AGGGAGTGTGACGGTA	0	Tumor
BT1307_AGGGATGGTGACTACT	0.511573434	Tumor
BT1307_AGGGTGAAGACGCACA	0	Tumor
BT1307_AGTAGTCTCTGGTATG	0	Tumor
BT1307_AGTCTTTAGATCTGCT	1.871886849	Tumor
BT1307_AGTGAGGTCTGCAGTA	0	Tumor
BT1307_AGTGGGAAGATCTGCT	1.952971816	Tumor
BT1307_AGTGGGATCATGTCCC	0	Tumor
BT1307_AGTGTCAGTATCGCAT	0	Tumor
BT1307_AGTTGGTTCCACTCCA	1.911732197	Tumor
BT1307_ATAACGCAGCCAGGAT	0	Tumor
BT1307_ATAGACCCAACTGCTA	1.559033394	Tumor
BT1307_ATAGACCCAACTGGCC	0	Tumor
BT1307_ATAGACCCATGCGCAC	0	Tumor
BT1307_ATCACGAAGCTGATAA	1.786363244	Tumor
BT1307_ATCACGAGTCGCGTGT	0	Tumor
BT1307_ATCACGATCAGCTGGC	0	Tumor
BT1307_ATCATCTCAGACAAGC	0	Tumor
BT1307_ATCATGGAGAGTGACC	0.914643884	Tumor
BT1307_ATCATGGCAAGACACG	0	Tumor
BT1307_ATCCACCCACGTAAGG	2.602359056	Tumor
BT1307_ATCCGAACAGCCTTTC	1.180440664	Tumor
BT1307_ATCGAGTTCTCAACTT	0	Tumor
BT1307_ATCTACTAGAAGGGTA	0.803616107	Tumor
BT1307_ATCTACTCACCAGGCT	0	Tumor
BT1307_ATCTACTTCTCGCTTG	0	Tumor
BT1307_ATCTGCCCACACTGCG	1.719592214	Tumor
BT1307_ATCTGCCCATTCCTCG	0	Tumor
BT1307_ATGGGAGAGACCTAGG	0	Tumor
BT1307_ATGGGAGTCGCTTGTC	1.569693446	Tumor
BT1307_ATGTGTGCATATACGC	0	Tumor
BT1307_ATGTGTGGTACTCAAC	0.751449883	Tumor
BT1307_ATTATCCAGACAGACC	0	Tumor
BT1307_ATTATCCGTCGTCTTC	1.003791809	Tumor
BT1307_ATTCTACTCTCTGAGA	0	Tumor
BT1307_ATTGGTGAGCCCAATT	1.205234289	Tumor
BT1307_ATTGGTGCAAACTGTC	0	Tumor
BT1307_ATTTCTGCATTATCTC	2.154311419	Tumor
BT1307_ATTTCTGTCCGAAGAG	0	Tumor
BT1307_CAACCAAAGAAGCCCA	2.116238832	Tumor
BT1307_CAACCAACAGTCGATT	1.255268574	Tumor
BT1307_CAACCTCCAGATGAGC	0	Tumor
BT1307_CAACCTCGTTTGACTG	1.793741345	Tumor
BT1307_CAACCTCTCAGTCCCT	1.356631398	Tumor
BT1307_CAACCTCTCCTGTAGA	0	Tumor
BT1307_CAAGAAAAGGAGTAGA	0	Tumor
BT1307_CAAGGCCCAAGTCTGT	1.722167253	Tumor
BT1307_CAAGTTGGTCGCTTTC	1.498964667	Tumor
BT1307_CACACAACATATGCTG	1.227458358	Tumor
BT1307_CACACCTCAAGTCATC	0.938087046	Tumor
BT1307_CACACCTGTCGCCATG	0.775801659	Tumor
BT1307_CACACCTTCAGCTCTC	0.925815463	Tumor
BT1307_CACACCTTCATGTAGC	1.436732411	Tumor
BT1307_CACACTCAGACGACGT	0.819638848	Tumor
BT1307_CACACTCAGCCCGAAA	0	Tumor
BT1307_CACACTCCAGTCACTA	0	Tumor
BT1307_CACACTCTCTCGATGA	1.168617368	Tumor
BT1307_CACAGGCAGCGAAGGG	2.607497931	Tumor
BT1307_CACAGGCAGGTACTCT	0.859441459	Tumor
BT1307_CACAGGCGTGAACCTT	0	Tumor
BT1307_CACAGTATCAGGTAAA	1.418488145	Tumor
BT1307_CACATAGAGAGTAAGG	0	Tumor
BT1307_CACATTTCATCTACGA	1.847325325	Tumor
BT1307_CACCACTGTCCCTTGT	2.283618927	Tumor
BT1307_CACCACTTCGACAGCC	0	Tumor
BT1307_CACCTTGCAAATCCGT	1.412349463	Tumor
BT1307_CACCTTGCAGCTGCAC	2.206522703	Tumor
BT1307_CACCTTGTCCTCAATT	0.630331457	Tumor
BT1307_CACTCCAAGTCCTCCT	2.111899376	Tumor
BT1307_CAGAATCCACCCATTC	0.778914809	Tumor
BT1307_CAGAATCGTACCGAGA	1.059037447	Tumor
BT1307_CAGAGAGTCATCTGCC	1.243027568	Tumor
BT1307_CAGCAGCAGAGAGCTC	2.597560883	Tumor
BT1307_CAGCAGCCAAAGGAAG	2.671783447	Tumor
BT1307_CAGCAGCTCTCGAGTA	1.478898048	Tumor
BT1307_CAGCATACAAGCGTAG	2.966253757	Tumor
BT1307_CAGCATAGTTTACTCT	0	Tumor
BT1307_CAGCCGAAGCCCGAAA	0	Tumor
BT1307_CAGCGACAGGCCCTTG	0	Tumor
BT1307_CAGCTAATCACAGTAC	0	Tumor
BT1307_CAGCTGGGTAAACCTC	0	Tumor
BT1307_CAGTAACCAAGCGTAG	0	Tumor
BT1307_CAGTAACCACAGGTTT	0	Tumor
BT1307_CAGTAACCATCTACGA	0.991047084	Tumor
BT1307_CAGTCCTCACCAGATT	0	Tumor
BT1307_CATATGGAGTCCGGTC	0.872608721	Tumor
BT1307_CATATTCAGCTAGTGG	0.966274142	Tumor
BT1307_CATATTCGTCCAGTTA	1.733394265	Tumor
BT1307_CATCAAGTCGGTTAAC	0	Tumor
BT1307_CATCAAGTCTTACCGC	0	Tumor
BT1307_CATCAGAAGGATCGCA	0	Tumor
BT1307_CATCGGGAGCAACGGT	1.025306225	Tumor
BT1307_CATCGGGCAGCTTCGG	0.936151087	Tumor
BT1307_CATTATCTCGATAGAA	0	Tumor
BT1307_CATTCGCTCAGCTGGC	2.071995974	Tumor
BT1307_CCAATCCTCACATAGC	1.087275505	Tumor
BT1307_CCAATCCTCCTCATTA	1.185308099	Tumor
BT1307_CCACCTAAGGCCCTCA	1.263399601	Tumor
BT1307_CCACCTACATGGGAAC	2.319039345	Tumor
BT1307_CCACCTAGTGTGCGTC	1.412349463	Tumor
BT1307_CCACCTATCGCCCTTA	0.951590359	Tumor
BT1307_CCACCTATCTTACCGC	0	Tumor
BT1307_CCACGGAGTTCCACGG	1.374560118	Tumor
BT1307_CCAGCGAAGAGGTTAT	0.806305408	Tumor
BT1307_CCAGCGATCACATGCA	1.353748679	Tumor
BT1307_CCAGCGATCCGAAGAG	0	Tumor
BT1307_CCATGTCAGATGTGGC	1.81011796	Tumor
BT1307_CCCAATCAGACACTAA	1.365582347	Tumor
BT1307_CCCAATCTCCAAATGC	0.827531278	Tumor
BT1307_CCCAATCTCGTGACAT	2.359369993	Tumor
BT1307_CCCATACAGGTGACCA	1.861565113	Tumor
BT1307_CCCATACGTTAAGACA	1.692603111	Tumor
BT1307_CCCTCCTCAGGAACGT	2.330063105	Tumor
BT1307_CCCTCCTGTCAACTGT	1.435694337	Tumor
BT1307_CCCTCCTTCACCGGGT	0	Tumor
BT1307_CCGGGATAGAGGTTGC	2.49272275	Tumor
BT1307_CCGGGATTCACCACCT	0	Tumor
BT1307_CCGGTAGAGAGGGCTT	0	Tumor
BT1307_CCGGTAGGTTGGTAAA	0	Tumor
BT1307_CCGTACTAGATCTGCT	0.620692074	Tumor
BT1307_CCGTACTTCTGCGGCA	0	Tumor
BT1307_CCGTGGATCCGCTGTT	1.284353018	Tumor
BT1307_CCTAAAGGTTAGTGGG	0	Tumor
BT1307_CCTAAAGGTTATGTGC	0	Tumor
BT1307_CCTACACAGGAGTTGC	0.724070191	Tumor
BT1307_CCTACACTCTTCGAGA	1.350350142	Tumor
BT1307_CCTACCAAGCTAGTGG	0	Tumor
BT1307_CCTACCAAGTGTTAGA	1.795763731	Tumor
BT1307_CCTCTGATCTAAGCCA	0	Tumor
BT1307_CCTTACGCAAACTGTC	0.825867832	Tumor
BT1307_CCTTCGACAATGTTGC	1.833947778	Tumor
BT1307_CCTTTCTCACAGAGGT	1.681478858	Tumor
BT1307_CCTTTCTCACATTTCT	0.629163325	Tumor
BT1307_CGAACATAGTAGGTGC	0	Tumor
BT1307_CGAATGTAGCAGGCTA	1.282655358	Tumor
BT1307_CGAATGTCACCATGTA	1.164355278	Tumor
BT1307_CGAATGTTCATTATCC	1.870027423	Tumor
BT1307_CGAATGTTCCAGGGCT	1.456290126	Tumor
BT1307_CGACTTCAGCAACGGT	1.597544789	Tumor
BT1307_CGACTTCCATCATCCC	1.661311269	Tumor
BT1307_CGACTTCTCCTCAACC	1.015659451	Tumor
BT1307_CGAGAAGGTACGAAAT	1.598252416	Tumor
BT1307_CGAGAAGGTGGTGTAG	1.777017117	Tumor
BT1307_CGAGCACAGCTTCGCG	1.205234289	Tumor
BT1307_CGAGCACGTCCAGTTA	0	Tumor
BT1307_CGAGCCAAGTGTCCCG	0	Tumor
BT1307_CGAGCCACAGATGAGC	0	Tumor
BT1307_CGAGCCAGTATCGCAT	0	Tumor
BT1307_CGAGCCATCATGTCCC	0.970632315	Tumor
BT1307_CGATCGGAGAGACGAA	1.44590652	Tumor
BT1307_CGATCGGCAGGCTGAA	0	Tumor
BT1307_CGATGTATCAGCATGT	1.25044632	Tumor
BT1307_CGATTGATCAAAGACA	0.733899832	Tumor
BT1307_CGCCAAGCAGGCTCAC	1.456837058	Tumor
BT1307_CGCCAAGCATGTCCTC	2.113674879	Tumor
BT1307_CGCCAAGGTTATGCGT	1.684630394	Tumor
BT1307_CGCGGTAGTTGATTGC	0	Tumor
BT1307_CGCGGTATCTGTCTAT	0.475045621	Tumor
BT1307_CGCGTTTAGGGCTCTC	0	Tumor
BT1307_CGCGTTTAGTATTGGA	1.024618745	Tumor
BT1307_CGCGTTTCACATCTTT	0.959517121	Tumor
BT1307_CGCGTTTTCAGCTCGG	0	Tumor
BT1307_CGCTATCGTAGAAAGG	0.962957978	Tumor
BT1307_CGCTGGAAGAGTGACC	1.383339167	Tumor
BT1307_CGCTGGACAACTGGCC	0.588035643	Tumor
BT1307_CGCTGGAGTCGAGATG	2.230992317	Tumor
BT1307_CGCTTCAAGACTAGGC	0.700221479	Tumor
BT1307_CGCTTCATCATTGCGA	1.394639492	Tumor
BT1307_CGGACGTAGATTACCC	0	Tumor
BT1307_CGGACGTTCGTGACAT	0	Tumor
BT1307_CGGACTGAGAGCTATA	0	Tumor
BT1307_CGGACTGCAGCCTATA	2.445869684	Tumor
BT1307_CGGACTGGTCCTGCTT	1.860113263	Tumor
BT1307_CGGACTGTCCTAGAAC	1.445162654	Tumor
BT1307_CGGAGCTTCCACTGGG	0	Tumor
BT1307_CGGAGTCGTCACTGGC	1.235447407	Tumor
BT1307_CGGAGTCGTGTGCCTG	0	Tumor
BT1307_CGGCTAGAGAATTCCC	0.729422748	Tumor
BT1307_CGGCTAGAGGCAAAGA	0.507856667	Tumor
BT1307_CGGGTCAAGCGTCTAT	0	Tumor
BT1307_CGGGTCAGTCTTCGTC	1.811444283	Tumor
BT1307_CGTAGCGCACGCTTTC	0.982080996	Tumor
BT1307_CGTAGCGCATTCTCAT	0	Tumor
BT1307_CGTAGCGGTAATTGGA	1.608798265	Tumor
BT1307_CGTAGCGTCCGCAGTG	0	Tumor
BT1307_CGTAGGCGTGCTGTAT	1.27091229	Tumor
BT1307_CGTCACTAGAGTCTGG	0	Tumor
BT1307_CGTCAGGGTCAATGTC	1.250090837	Tumor
BT1307_CGTCAGGTCCGCTGTT	0	Tumor
BT1307_CGTCCATAGCGTTGCC	2.014036894	Tumor
BT1307_CGTCCATGTTCCATGA	0	Tumor
BT1307_CGTCTACAGACGCACA	0	Tumor
BT1307_CGTGAGCGTCTAGTCA	0	Tumor
BT1307_CGTGAGCTCAAGGTAA	0	Tumor
BT1307_CGTGTAACAACCGCCA	0	Tumor
BT1307_CGTGTAACAGCGATCC	1.834316015	Tumor
BT1307_CGTTAGAGTTGCGCAC	0.947993994	Tumor
BT1307_CGTTCTGCAGATTGCT	0.899150074	Tumor
BT1307_CGTTCTGCATATACGC	1.084157348	Tumor
BT1307_CTAACTTGTATTCGTG	0	Tumor
BT1307_CTAATGGTCTCAAACG	0	Tumor
BT1307_CTACACCGTGCACTTA	0.581005871	Tumor
BT1307_CTACATTAGAATTCCC	1.856230497	Tumor
BT1307_CTACATTGTAGGCATG	0	Tumor
BT1307_CTACATTGTCAAGCGA	1.569894433	Tumor
BT1307_CTACCCACAATGGAAT	0.700170398	Tumor
BT1307_CTACGTCTCATCATTC	1.414585233	Tumor
BT1307_CTAGAGTAGACGCAAC	0	Tumor
BT1307_CTAGAGTGTACATGTC	0	Tumor
BT1307_CTAGCCTCACCCAGTG	0	Tumor
BT1307_CTAGCCTGTGTTCTTT	0	Tumor
BT1307_CTAGTGAGTCTCATCC	0	Tumor
BT1307_CTCACACAGGGAACGG	0	Tumor
BT1307_CTCACACCATCCGTGG	1.386744499	Tumor
BT1307_CTCAGAACAGACGCTC	1.401292324	Tumor
BT1307_CTCATTAGTTCGTCTC	0	Tumor
BT1307_CTCCTAGGTACCGGCT	0	Tumor
BT1307_CTCGAAACAGGAATCG	2.398077011	Tumor
BT1307_CTCGAGGGTTACGCGC	0	Tumor
BT1307_CTCGAGGTCAAAGTAG	0	Tumor
BT1307_CTCGAGGTCAAGGCTT	1.926851988	Tumor
BT1307_CTCGGAGCACAGGTTT	2.471847296	Tumor
BT1307_CTCGGGAAGTAGCCGA	0.909918427	Tumor
BT1307_CTCGGGACACATGACT	0.916891158	Tumor
BT1307_CTCGTCAGTGCGCTTG	0	Tumor
BT1307_CTCGTCATCCAGATCA	2.410835981	Tumor
BT1307_CTCTAATAGATGCGAC	1.414585233	Tumor
BT1307_CTCTAATCATAACCTG	0.670119941	Tumor
BT1307_CTCTACGAGTCTTGCA	0	Tumor
BT1307_CTCTACGCACGCGAAA	0	Tumor
BT1307_CTGAAACCACAGACTT	1.200913191	Tumor
BT1307_CTGATAGAGTGGGCTA	0	Tumor
BT1307_CTGATAGTCACCAGGC	0	Tumor
BT1307_CTGCCTACACAGGAGT	0	Tumor
BT1307_CTGCCTACAGCTGTAT	1.682191133	Tumor
BT1307_CTGCGGAAGGGTTTCT	0.731318533	Tumor
BT1307_CTGCGGAAGTGAATTG	0	Tumor
BT1307_CTGCGGACATCTATGG	0	Tumor
BT1307_CTGCGGATCCGTCAAA	1.458185434	Tumor
BT1307_CTGCTGTAGGCTAGAC	1.150074601	Tumor
BT1307_CTGCTGTCAGGTCTCG	1.773861051	Tumor
BT1307_CTGCTGTTCTGATACG	0	Tumor
BT1307_CTGTGCTAGTGAATTG	0	Tumor
BT1307_CTTAGGAGTACGACCC	0	Tumor
BT1307_CTTAGGAGTAGAGCTG	1.376062274	Tumor
BT1307_CTTCTCTTCCTCATTA	0	Tumor
BT1307_CTTGGCTCATGCGCAC	1.69920671	Tumor
BT1307_CTTTGCGAGGTGATTA	0	Tumor
BT1307_CTTTGCGCACAACTGT	1.178802133	Tumor
BT1307_GAAACTCCACTCTGTC	0	Tumor
BT1307_GAACCTAAGTGTACTC	0	Tumor
BT1307_GAACGGAAGACAGGCT	2.469609261	Tumor
BT1307_GAACGGAAGATCTGAA	1.245313168	Tumor
BT1307_GAACGGACACGCATCG	0	Tumor
BT1307_GAAGCAGAGAATGTGT	0	Tumor
BT1307_GAAGCAGGTCCTAGCG	1.228482723	Tumor
BT1307_GAATAAGGTTGGTAAA	2.707117319	Tumor
BT1307_GACACGCCACAGGTTT	0	Tumor
BT1307_GACGCGTAGGTTACCT	0	Tumor
BT1307_GACGCGTCAGTCGTGC	2.038517475	Tumor
BT1307_GACGCGTCAGTGACAG	0	Tumor
BT1307_GACGCGTTCGGCTACG	1.166710377	Tumor
BT1307_GACGGCTAGCCCAATT	1.559725523	Tumor
BT1307_GACGGCTAGTCCCACG	0	Tumor
BT1307_GACGGCTCATTCCTGC	0	Tumor
BT1307_GACGGCTGTTAAGATG	0	Tumor
BT1307_GACGTGCAGTGACATA	2.75167799	Tumor
BT1307_GACGTGCCATGCCACG	1.158101559	Tumor
BT1307_GACGTGCGTCACAAGG	1.863096356	Tumor
BT1307_GACGTTAGTCGCCATG	2.044845581	Tumor
BT1307_GACGTTATCTTCTGGC	1.203599572	Tumor
BT1307_GACTAACAGTGTACCT	2.140286684	Tumor
BT1307_GACTGCGCACCAGGTC	1.797546744	Tumor
BT1307_GACTGCGCACCCTATC	0	Tumor
BT1307_GAGCAGAAGAGTCGGT	0	Tumor
BT1307_GAGCAGATCCGATATG	0	Tumor
BT1307_GAGGTGACATCGGACC	0.623489559	Tumor
BT1307_GAGGTGAGTAGTGAAT	1.455155849	Tumor
BT1307_GATCAGTGTCGCGGTT	0	Tumor
BT1307_GATCGATAGGGTGTGT	0	Tumor
BT1307_GATCGTACACCTGGTG	2.786492348	Tumor
BT1307_GATCTAGGTCCCTACT	1.72062099	Tumor
BT1307_GATGAGGCATCCGTGG	2.632200718	Tumor
BT1307_GATGAGGTCTTGAGAC	0	Tumor
BT1307_GATTCAGAGCATCATC	2.713887453	Tumor
BT1307_GATTCAGGTCAAAGAT	2.097976923	Tumor
BT1307_GCAAACTTCCCTTGTG	0	Tumor
BT1307_GCACATACAAAGTGCG	0	Tumor
BT1307_GCACATAGTTCCACGG	1.051953316	Tumor
BT1307_GCACATATCATTATCC	2.004947424	Tumor
BT1307_GCACTCTCATGTCCTC	2.063570499	Tumor
BT1307_GCAGCCAAGGTGCACA	0	Tumor
BT1307_GCAGCCACACCGTTGG	0	Tumor
BT1307_GCAGTTATCTGAGGGA	1.658207893	Tumor
BT1307_GCATACAAGGGATGGG	0	Tumor
BT1307_GCATACAGTATCAGTC	1.842838645	Tumor
BT1307_GCATACAGTCCTCTTG	0	Tumor
BT1307_GCATACATCAGGCAAG	1.708892226	Tumor
BT1307_GCATGCGAGATAGGAG	1.730408192	Tumor
BT1307_GCATGCGCAAGTCATC	0	Tumor
BT1307_GCATGTATCAAACCAC	0	Tumor
BT1307_GCATGTATCAGAGGTG	2.887142897	Tumor
BT1307_GCATGTATCATGCATG	1.55686295	Tumor
BT1307_GCATGTATCATTGCGA	0	Tumor
BT1307_GCCAAATGTCCAAGTT	1.839714408	Tumor
BT1307_GCCTCTAGTCCGCTGA	1.816774607	Tumor
BT1307_GCCTCTATCTTTAGGG	1.613610983	Tumor
BT1307_GCGACCACAACTGGCC	2.90798068	Tumor
BT1307_GCGCAACCAGTGGAGT	0.864816546	Tumor
BT1307_GCGCAACGTCTCGTTC	0	Tumor
BT1307_GCGCAGTTCCTGTAGA	1.523463249	Tumor
BT1307_GCGCAGTTCTGCCAGG	0	Tumor
BT1307_GCGCCAATCGGTCCGA	1.457932353	Tumor
BT1307_GCGCGATCAGACACTT	1.453144312	Tumor
BT1307_GCGGGTTGTGTGACGA	0.883705318	Tumor
BT1307_GCGGGTTTCGCATGGC	0	Tumor
BT1307_GCGGGTTTCTTGTCAT	0	Tumor
BT1307_GCTCTGTAGGTGCAAC	1.388962746	Tumor
BT1307_GCTCTGTAGTCTCAAC	0	Tumor
BT1307_GCTCTGTCATTCCTCG	1.133169889	Tumor
BT1307_GCTGCAGCAGGATTGG	0	Tumor
BT1307_GCTGCTTCAAGCCATT	2.313001156	Tumor
BT1307_GCTGCTTGTTCCCGAG	0	Tumor
BT1307_GCTGCTTTCAGCTCGG	2.296863079	Tumor
BT1307_GCTGCTTTCATTGCCC	1.897299409	Tumor
BT1307_GCTGGGTTCGCCTGAG	1.629578233	Tumor
BT1307_GGAAAGCCACAGAGGT	0	Tumor
BT1307_GGAAAGCCATCACCCT	0	Tumor
BT1307_GGAAAGCGTCGACTGC	2.028999805	Tumor
BT1307_GGAACTTAGGCTCTTA	0	Tumor
BT1307_GGAATAAGTCAGATAA	0.945773065	Tumor
BT1307_GGACAGAAGTTTGCGT	1.994153619	Tumor
BT1307_GGACAGACATTTGCCC	1.163825035	Tumor
BT1307_GGACATTGTTCCGGCA	1.036678791	Tumor
BT1307_GGACATTGTTCGTCTC	2.424416065	Tumor
BT1307_GGACGTCCAAGGGTCA	0	Tumor
BT1307_GGAGCAAAGATAGGAG	1.000626802	Tumor
BT1307_GGAGCAACATGAAGTA	0	Tumor
BT1307_GGATGTTAGTGAAGAG	0	Tumor
BT1307_GGATGTTAGTTGTCGT	0	Tumor
BT1307_GGATGTTCAGACTCGC	0	Tumor
BT1307_GGCAATTAGGACACCA	0	Tumor
BT1307_GGCAATTCATCTCGCT	0.940316916	Tumor
BT1307_GGCCGATTCCTTTACA	0	Tumor
BT1307_GGCGACTTCAACGGCC	0	Tumor
BT1307_GGCGACTTCATCGGAT	1.28586638	Tumor
BT1307_GGCGTGTAGTGAACGC	1.454652309	Tumor
BT1307_GGCGTGTGTCATATCG	1.351056576	Tumor
BT1307_GGCTCGAGTGCACTTA	0	Tumor
BT1307_GGCTGGTTCGAGGTAG	0	Tumor
BT1307_GGGAGATGTCGATTGT	0	Tumor
BT1307_GGGAGATGTCTGGTCG	0.550709963	Tumor
BT1307_GGGATGAGTATAAACG	0	Tumor
BT1307_GGGATGATCCCAACGG	0	Tumor
BT1307_GGGCACTGTTAGATGA	1.314115763	Tumor
BT1307_GGGCACTGTTCAACCA	0.909298241	Tumor
BT1307_GGGCACTTCACTGGGC	2.02842617	Tumor
BT1307_GGGCATCTCTTGTATC	0	Tumor
BT1307_GGGTCTGGTTCCATGA	0	Tumor
BT1307_GGTATTGAGCTCCCAG	0	Tumor
BT1307_GGTATTGCAAGCTGGA	1.303223848	Tumor
BT1307_GGTGAAGAGATGTTAG	0.820990741	Tumor
BT1307_GGTGAAGCAATGGATA	0.895363629	Tumor
BT1307_GGTGAAGTCGAACTGT	1.577422738	Tumor
BT1307_GGTGCGTCAATCCAAC	2.180894852	Tumor
BT1307_GGTGCGTCATATGAGA	3.140513659	Tumor
BT1307_GGTGCGTTCTGCCCTA	1.204252839	Tumor
BT1307_GGTGTTAGTTCCACGG	1.243203044	Tumor
BT1307_GGTGTTATCGCATGAT	0	Tumor
BT1307_GTAACGTCAACGATGG	0.846688807	Tumor
BT1307_GTAACGTCAGCTGGCT	0	Tumor
BT1307_GTAACGTTCAAGATCC	2.684279442	Tumor
BT1307_GTAACTGAGGATGCGT	0	Tumor
BT1307_GTAACTGGTGGCGAAT	1.554699779	Tumor
BT1307_GTACGTAAGACACTAA	0.871555746	Tumor
BT1307_GTACTCCCAGCGTCCA	0.721995592	Tumor
BT1307_GTACTTTGTTAAGTAG	1.144791484	Tumor
BT1307_GTAGGCCCAAACCTAC	1.530233264	Tumor
BT1307_GTAGGCCCAACTGCGC	0	Tumor
BT1307_GTAGGCCCAGGCAGTA	2.471327305	Tumor
BT1307_GTATTCTCAGCTGCTG	1.323799014	Tumor
BT1307_GTATTCTGTCCTCCAT	0.77177465	Tumor
BT1307_GTCACAATCTTATCTG	1.449702024	Tumor
BT1307_GTCATTTGTCCATGAT	0.444086432	Tumor
BT1307_GTCATTTTCACGAAGG	0.955216169	Tumor
BT1307_GTCATTTTCATGTAGC	0	Tumor
BT1307_GTCATTTTCGAGAGCA	1.714470506	Tumor
BT1307_GTCCTCACACCTATCC	0	Tumor
BT1307_GTCCTCACATTATCTC	1.113085747	Tumor
BT1307_GTCCTCAGTGTAACGG	0	Tumor
BT1307_GTCGGGTAGGCTAGAC	1.62203598	Tumor
BT1307_GTCGGGTCAGAGCCAA	0	Tumor
BT1307_GTCGGGTGTTAGAACA	0	Tumor
BT1307_GTCGGGTGTTGCTCCT	0	Tumor
BT1307_GTCGTAAGTCATCCCT	0.8844558	Tumor
BT1307_GTCTCGTAGACACGAC	2.045040846	Tumor
BT1307_GTCTCGTAGTCGCCGT	1.355028152	Tumor
BT1307_GTCTTCGAGGGTCTCC	0	Tumor
BT1307_GTGAAGGTCCGGCACA	1.139128327	Tumor
BT1307_GTGCAGCCATCCGCGA	0	Tumor
BT1307_GTGCAGCTCGTCCGTT	1.845938921	Tumor
BT1307_GTGCATAAGGTGCAAC	1.939339042	Tumor
BT1307_GTGCGGTAGACTTGAA	1.331797242	Tumor
BT1307_GTGCTTCAGTCATCCA	0	Tumor
BT1307_GTGCTTCGTCTGATTG	2.842512131	Tumor
BT1307_GTGGGTCGTTACGCGC	0	Tumor
BT1307_GTGTGCGAGTCGAGTG	1.357595444	Tumor
BT1307_GTGTTAGCACCAGTTA	0	Tumor
BT1307_GTGTTAGTCATAACCG	1.534786582	Tumor
BT1307_GTTAAGCAGTGAACGC	1.499910474	Tumor
BT1307_GTTAAGCCACAAGACG	0.970225155	Tumor
BT1307_GTTACAGTCATGCAAC	0	Tumor
BT1307_GTTACAGTCTGCGTAA	0.934458315	Tumor
BT1307_GTTCATTAGTTATCGC	1.952452898	Tumor
BT1307_GTTCATTCAAGTCATC	0	Tumor
BT1307_GTTCGGGGTCACTGGC	0	Tumor
BT1307_GTTCGGGTCTTCCTTC	0	Tumor
BT1307_GTTCGGGTCTTGTATC	0	Tumor
BT1307_GTTCTCGTCCCAAGTA	0	Tumor
BT1307_GTTTCTAAGCAGGCTA	1.32031846	Tumor
BT1307_GTTTCTAAGTCGAGTG	0	Tumor
BT1307_TAAGAGAGTACTCGCG	0.773719728	Tumor
BT1307_TAAGCGTTCAACACGT	0	Tumor
BT1307_TAAGCGTTCTGTGCAA	0	Tumor
BT1307_TAAGTGCAGGCAAAGA	1.76537919	Tumor
BT1307_TACACGAAGCCGGTAA	2.345407248	Tumor
BT1307_TACAGTGAGCGTGAAC	0	Tumor
BT1307_TACCTATCAGTACACT	2.011228561	Tumor
BT1307_TACTCATAGGCTACGA	1.427331686	Tumor
BT1307_TACTCATAGGTGATTA	1.868327141	Tumor
BT1307_TACTCATCACACCGAC	0	Tumor
BT1307_TACTCATCAGCTCGAC	2.038187265	Tumor
BT1307_TACTCGCTCCCTTGCA	1.688095808	Tumor
BT1307_TACTTACAGCGCCTCA	1.854524016	Tumor
BT1307_TACTTACAGTTTGCGT	0.827096641	Tumor
BT1307_TACTTACCAATACGCT	0	Tumor
BT1307_TACTTACCAGGGCATA	0	Tumor
BT1307_TACTTACGTCTAGCCG	1.737434268	Tumor
BT1307_TACTTGTCACATCCGG	2.138039351	Tumor
BT1307_TACTTGTCATAAGACA	0	Tumor
BT1307_TAGACCAAGCTATGCT	1.683439374	Tumor
BT1307_TAGACCAGTAGGGACT	0.900882483	Tumor
BT1307_TAGACCATCGACAGCC	2.003003597	Tumor
BT1307_TAGAGCTAGTGGTAAT	0.490708232	Tumor
BT1307_TAGCCGGCAATGACCT	0	Tumor
BT1307_TAGCCGGCATGTTCCC	1.674149752	Tumor
BT1307_TAGGCATCACCGTTGG	1.216650486	Tumor
BT1307_TAGGCATCATTGGCGC	0	Tumor
BT1307_TAGTGGTGTCTCTCTG	1.230194211	Tumor
BT1307_TAGTTGGTCCGGCACA	1.695321679	Tumor
BT1307_TATCTCAAGATGTGTA	0	Tumor
BT1307_TATCTCAAGGCCCGTT	0	Tumor
BT1307_TATCTCATCACTTCAT	0.953742683	Tumor
BT1307_TCAACGAGTACATGTC	1.453144312	Tumor
BT1307_TCACGAAAGCGGCTTC	1.238571286	Tumor
BT1307_TCAGATGAGAGTGACC	1.511440635	Tumor
BT1307_TCAGCAATCTACTATC	2.062221289	Tumor
BT1307_TCAGGATCACTCTGTC	1.657004714	Tumor
BT1307_TCAGGTAGTCATGCAT	1.31341958	Tumor
BT1307_TCATTACAGCAGCGTA	1.798457384	Tumor
BT1307_TCATTTGGTGCACGAA	0	Tumor
BT1307_TCATTTGTCAGGCGAA	2.294774532	Tumor
BT1307_TCCACACAGGCGTACA	0	Tumor
BT1307_TCCCGATTCATTTGGG	1.165873528	Tumor
BT1307_TCCCGATTCTCGGACG	0.858892202	Tumor
BT1307_TCGAGGCAGACATAAC	1.303565621	Tumor
BT1307_TCGAGGCGTTAAAGTG	0	Tumor
BT1307_TCGGGACAGAGAGCTC	1.011020541	Tumor
BT1307_TCGGGACGTAGAGTGC	0	Tumor
BT1307_TCGTACCAGATCCCGC	0	Tumor
BT1307_TCGTACCAGGCACATG	1.105188608	Tumor
BT1307_TCGTAGACAGCCAATT	1.93959403	Tumor
BT1307_TCTATTGGTAAGTGTA	1.434597135	Tumor
BT1307_TCTATTGTCTCTTGAT	2.717787504	Tumor
BT1307_TCTCATAAGACTGTAA	2.201264381	Tumor
BT1307_TCTCATAAGGTGGGTT	2.213991404	Tumor
BT1307_TCTCTAAAGACAAAGG	0	Tumor
BT1307_TCTGGAAAGACACGAC	0.897683084	Tumor
BT1307_TCTGGAAGTAGCTGCC	0	Tumor
BT1307_TCTGGAAGTCCCGACA	0	Tumor
BT1307_TCTTCGGAGCGTGAGT	0	Tumor
BT1307_TCTTCGGGTTAGAACA	0	Tumor
BT1307_TCTTTCCGTATTCTCT	0.806992114	Tumor
BT1307_TCTTTCCTCCCAGGTG	0	Tumor
BT1307_TGAAAGAAGTTTGCGT	1.304152131	Tumor
BT1307_TGAAAGAGTAAATACG	0	Tumor
BT1307_TGAAAGAGTGATAAAC	0	Tumor
BT1307_TGACAACCACATCTTT	0	Tumor
BT1307_TGACGGCAGTCCTCCT	0	Tumor
BT1307_TGACGGCCAGCTGTTA	0	Tumor
BT1307_TGACTAGCAATACGCT	0.863624752	Tumor
BT1307_TGACTAGGTCTCTTAT	0	Tumor
BT1307_TGACTTTAGACGACGT	0	Tumor
BT1307_TGACTTTCATGCTAGT	0.473144859	Tumor
BT1307_TGAGAGGAGAAACCTA	0.859127522	Tumor
BT1307_TGAGAGGAGAGATGAG	1.944491029	Tumor
BT1307_TGAGAGGGTCTAGCCG	0	Tumor
BT1307_TGAGCATCAAAGTGCG	2.667741537	Tumor
BT1307_TGAGCATGTAGAAGGA	1.600379825	Tumor
BT1307_TGAGCATGTCATATCG	0.882291496	Tumor
BT1307_TGAGCATGTTAGATGA	2.17636919	Tumor
BT1307_TGAGCCGCAGTTTACG	1.970390201	Tumor
BT1307_TGAGGGAAGTCGCCGT	0	Tumor
BT1307_TGAGGGAAGTGAACGC	1.461993217	Tumor
BT1307_TGCACCTAGCCGTCGT	1.833005786	Tumor
BT1307_TGCCAAATCAGCGATT	0	Tumor
BT1307_TGCCCTAAGAAGGTGA	1.726142645	Tumor
BT1307_TGCCCTAAGAGCCTAG	0	Tumor
BT1307_TGCGCAGGTATTAGCC	0	Tumor
BT1307_TGCGCAGTCATGTCTT	1.387270212	Tumor
BT1307_TGCGCAGTCTCTAGGA	0	Tumor
BT1307_TGCTACCAGCCATCGC	1.647456288	Tumor
BT1307_TGCTACCCAGCTGTAT	0	Tumor
BT1307_TGCTGCTAGCTCAACT	2.379968405	Tumor
BT1307_TGCTGCTAGCTTTGGT	1.770617843	Tumor
BT1307_TGGCGCAAGTTGCAGG	0.779937029	Tumor
BT1307_TGGCGCATCTTGTACT	0	Tumor
BT1307_TGGCTGGCATAAGACA	0.773091197	Tumor
BT1307_TGGCTGGTCCGCATAA	0	Tumor
BT1307_TGGTTAGGTTTGACTG	1.067476869	Tumor
BT1307_TGGTTCCTCCAAACAC	0	Tumor
BT1307_TGTATTCAGGTTACCT	0.633033097	Tumor
BT1307_TGTGGTATCTAAGCCA	2.110942125	Tumor
BT1307_TGTGTTTAGACTAGGC	1.525712013	Tumor
BT1307_TGTGTTTGTCAGTGGA	0	Tumor
BT1307_TGTTCCGTCCCATTAT	1.106225371	Tumor
BT1307_TGTTCCGTCGTTGCCT	1.495105863	Tumor
BT1307_TTAACTCCATGTAGTC	1.953664303	Tumor
BT1307_TTAACTCTCCAGGGCT	0.62899977	Tumor
BT1307_TTAGGACCACCACCAG	0	Tumor
BT1307_TTAGGACTCAGTACGT	1.021878839	Tumor
BT1307_TTAGGACTCTTTACGT	1.86516881	Tumor
BT1307_TTAGGCACATAGTAAG	1.595034957	Tumor
BT1307_TTATGCTTCTATCGCC	0	Tumor
BT1307_TTCCCAGCAGATCGGA	1.735238194	Tumor
BT1307_TTCCCAGTCTGCTGCT	1.656833053	Tumor
BT1307_TTCGAAGGTTCTGGTA	1.917188764	Tumor
BT1307_TTCGGTCTCTAACGGT	0	Tumor
BT1307_TTCGGTCTCTGCAGTA	2.119061708	Tumor
BT1307_TTCTACACACGTAAGG	0.691650569	Tumor
BT1307_TTCTCAATCCGTCATC	0.952909827	Tumor
BT1307_TTCTCCTAGCAGCCTC	0	Tumor
BT1307_TTCTCCTCACCAGGTC	1.083122373	Tumor
BT1307_TTCTCCTCAGTAACGG	1.781007528	Tumor
BT1307_TTCTCCTGTCAGTGGA	0	Tumor
BT1307_TTCTTAGGTCATTAGC	0.956398487	Tumor
BT1307_TTGAACGAGCTAAGAT	1.703358531	Tumor
BT1307_TTGAACGCAGATAATG	0.815330267	Tumor
BT1307_TTGAACGCAGATCGGA	0	Tumor
BT1307_TTGAACGCATGGGACA	0	Tumor
BT1307_TTGAACGTCATGCATG	2.882488966	Tumor
BT1307_TTGCCGTTCTGTGCAA	0	Tumor
BT1307_TTGGAACAGAGGACGG	0	Tumor
BT1307_TTGGAACAGCCAGGAT	0.662291884	Tumor
BT1307_TTGGAACGTGGCCCTA	0	Tumor
[truncated: 417 more rows]
