# Supplementary material for: Soluble TREM2 engages cell-surface nucleolin to drive vascular permeability and malignant ascites in ovarian cancer
Source: EMBO Mol Med. 2026 May 26;18(7):2667–90. doi: 10.1038/s44321-026-00452-2 (PMC13365401; doi:10.1038/s44321-026-00452-2)
Supplement: Supplementary file 9 — Figure EV1 Source Data [file 44321_2026_452_MOESM9_ESM.zip › Figure EV1/EV1C-D/Figure EV1C_TREM2andOS_TCGAOC_New.txt]

Sample	OS	OS.time	TREM2	Group
TCGA-04-1331-01A-01R-1569-13	1	1336	11.30365306	low
TCGA-04-1332-01A-01R-1564-13	1	1247	27.27414923	low
TCGA-04-1338-01A-01R-1564-13	0	1418	13.64036441	low
TCGA-04-1343-01A-01R-1564-13	1	361	44.87276242	low
TCGA-04-1347-01A-01R-1564-13	0	1919	7.73739885	low
TCGA-04-1350-01A-01R-1565-13	1	1946	3.298026539	low
TCGA-04-1361-01A-01R-1565-13	0	989	66.16698516	high
TCGA-04-1364-01A-01R-1565-13	1	1024	1.075058874	low
TCGA-04-1365-01A-01R-1565-13	0	2329	26.61924355	low
TCGA-04-1514-01A-01R-1566-13	1	1720	2.733741968	low
TCGA-04-1530-01A-02R-1569-13	1	3622	18.71571315	low
TCGA-04-1536-01A-01R-1566-13	1	885	54.68338065	low
TCGA-04-1542-01A-01R-1566-13	1	2561	4.916867648	low
TCGA-04-1648-01A-01R-1567-13	1	871	48.92590222	low
TCGA-04-1651-01A-01R-1567-13	1	1102	10.59035484	low
TCGA-04-1655-01A-01R-1566-13	1	1380	6.495236509	low
TCGA-09-0366-01A-01R-1564-13	1	1757	483.1851177	high
TCGA-09-0367-01A-01R-1564-13	1	547	35.64081559	low
TCGA-09-0369-01A-01R-1564-13	1	1082	22.87347459	low
TCGA-09-1659-01B-01R-1564-13	1	304	44.12454777	low
TCGA-09-1661-01B-01R-1566-13	1	1169	8.237946434	low
TCGA-09-1662-01A-01R-1566-13	1	2717	14.54665313	low
TCGA-09-1665-01B-01R-1566-13	1	1266	19.11913829	low
TCGA-09-1666-01A-01R-1566-13	0	1752	49.14989556	low
TCGA-09-1668-01B-01R-1566-13	0	1684	14.18767562	low
TCGA-09-1669-01A-01R-1566-13	0	928	28.78332899	low
TCGA-09-1670-01A-01R-1566-13	0	547	101.2765587	high
TCGA-09-1673-01A-01R-1566-13	0	92	28.32228697	low
TCGA-09-2045-01A-01R-1568-13	1	1069	28.02868153	low
TCGA-09-2048-01A-01R-1568-13	1	138	16.13271582	low
TCGA-09-2051-01A-01R-1568-13	0	1919	45.56945644	low
TCGA-09-2053-01C-01R-1568-13	0	1209	22.95022497	low
TCGA-09-2054-01A-01R-1568-13	1	637	18.02762285	low
TCGA-09-2056-01B-01R-1568-13	0	379	43.10949196	low
TCGA-10-0927-01A-02R-1564-13	1	2490	8.418251893	low
TCGA-10-0928-01A-02R-1564-13	1	563	13.51646799	low
TCGA-10-0931-01A-01R-1564-13	1	1000	42.22245096	low
TCGA-10-0933-01A-01R-1569-13	1	446	2.51445979	low
TCGA-10-0936-01A-01R-1564-13	1	1123	35.01634099	low
TCGA-10-0937-01A-02R-1564-13	1	608	30.3245715	low
TCGA-10-0938-01A-02R-1564-13	1	636	1.527746746	low
TCGA-13-0714-01A-01R-1564-13	1	189	28.23313432	low
TCGA-13-0720-01A-01R-1564-13	1	1355	5.174592323	low
TCGA-13-0724-01A-01R-1564-13	1	83	22.73139319	low
TCGA-13-0725-01A-01R-1564-13	1	377	99.08646712	high
TCGA-13-0726-01A-01R-1564-13	1	949	25.26968203	low
TCGA-13-0727-01A-01R-1564-13	1	462	106.3594015	high
TCGA-13-0730-01A-01R-1564-13	1	542	14.8976948	low
TCGA-13-0762-01A-01R-1564-13	0	3400	2.269471973	low
TCGA-13-0765-01A-01R-1564-13	1	1389	39.93315688	low
TCGA-13-0766-01A-02R-1564-13	1	1725	59.50942604	low
TCGA-13-0768-01A-01R-1569-13	1	1784	82.81583782	high
TCGA-13-0795-01A-01R-1564-13	1	619	159.7327279	high
TCGA-13-0797-01A-01R-1564-13	0	2121	39.41753131	low
TCGA-13-0800-01A-01R-1564-13	0	2661	1.583909345	low
TCGA-13-0804-01A-01R-1564-13	1	1073	120.5204072	high
TCGA-13-0883-01A-02R-1569-13	1	2097	50.60968288	low
TCGA-13-0884-01B-01R-1565-13	1	3260	20.21352977	low
TCGA-13-0885-01A-02R-1569-13	0	3388	55.60334857	low
TCGA-13-0886-01A-01R-1569-13	0	4665	58.66322327	low
TCGA-13-0887-01A-01R-1564-13	1	2028	20.58166597	low
TCGA-13-0888-01A-01R-1564-13	1	2811	1.97783806	low
TCGA-13-0891-01A-01R-1564-13	1	3128	10.57549588	low
TCGA-13-0893-01B-01R-1565-13	1	1319	33.34333969	low
TCGA-13-0897-01A-01R-1564-13	1	2182	55.57380895	low
TCGA-13-0900-01B-01R-1565-13	0	4077	25.2934176	low
TCGA-13-0901-01B-01R-1565-13	0	589	26.84870485	low
TCGA-13-0905-01B-01R-1565-13	0	3746	12.05500038	low
TCGA-13-0906-01A-01R-1564-13	0	3619	10.49937175	low
TCGA-13-0908-01B-01R-1565-13	1	1843	36.81888858	low
TCGA-13-0911-01A-01R-1564-13	1	1355	16.08437693	low
TCGA-13-0913-02A-01R-1564-13	0	3325	18.68416407	low
TCGA-13-0916-01A-01R-1564-13	0	1785	26.61083842	low
TCGA-13-0920-01A-01R-1564-13	1	1484	6.266030393	low
TCGA-13-0923-01A-01R-1564-13	0	2547	19.86078884	low
TCGA-13-0924-01A-01R-1564-13	0	2614	86.91177592	high
TCGA-13-1403-01A-01R-1565-13	1	2345	11.79786438	low
TCGA-13-1404-01A-01R-1565-13	0	2469	27.78045726	low
TCGA-13-1405-01A-01R-1565-13	1	868	42.53136759	low
TCGA-13-1407-01A-01R-1565-13	0	2534	3.450543699	low
TCGA-13-1408-01A-01R-1565-13	1	1680	14.10841962	low
TCGA-13-1409-01A-01R-1565-13	1	1742	4.470087851	low
TCGA-13-1410-01A-01R-1565-13	0	2464	38.49073844	low
TCGA-13-1411-01A-01R-1565-13	1	531	27.75731046	low
TCGA-13-1477-01A-01R-1565-13	1	1662	7.068844186	low
TCGA-13-1483-01A-01R-1565-13	1	895	26.08390574	low
TCGA-13-1485-01A-02R-1565-13	1	629	25.66459663	low
TCGA-13-1487-01A-01R-1565-13	1	681	11.42620779	low
TCGA-13-1488-01A-01R-1565-13	1	2154	8.49329681	low
TCGA-13-1489-02A-01R-1565-13	1	2553	3.779972125	low
TCGA-13-1489-01A-01R-1565-13	1	2553	18.31739452	low
TCGA-13-1492-01A-01R-1565-13	1	3819	16.61757688	low
TCGA-13-1495-01A-01R-1565-13	1	2749	14.44491424	low
TCGA-13-1496-01A-01R-1565-13	1	129	23.05225957	low
TCGA-13-1497-01A-01R-1565-13	0	3871	16.2378884	low
TCGA-13-1498-01A-01R-1565-13	1	2012	23.26338711	low
TCGA-13-1499-01A-01R-1565-13	0	3500	40.32324794	low
TCGA-13-1501-01A-01R-1565-13	1	1314	25.84968796	low
TCGA-13-1505-01A-01R-1565-13	0	1998	26.91078358	low
TCGA-13-1506-01A-01R-1565-13	1	1039	11.43809664	low
TCGA-13-1507-01A-01R-1565-13	1	1993	68.88729865	high
TCGA-13-1509-01A-01R-1565-13	0	2438	35.29612571	low
TCGA-13-1510-01A-02R-1565-13	1	1359	11.79843918	low
TCGA-13-1511-01A-01R-1565-13	1	1650	14.96910132	low
TCGA-13-1512-01A-01R-1565-13	0	442	22.02573457	low
TCGA-13-2060-01A-01R-1568-13	0	2369	32.55697797	low
TCGA-13-A5FT-01A-11R-A406-31	0	2143	5.862415269	low
TCGA-20-0987-01A-02R-1564-13	1	701	173.978763	high
TCGA-20-1682-01A-01R-1564-13	0	837	52.33674595	low
TCGA-20-1683-01A-01R-1566-13	0	772	17.8796292	low
TCGA-20-1686-01A-01R-1566-13	0	89	7.582771481	low
TCGA-20-1687-01A-01R-1566-13	0	81	55.31453938	low
TCGA-23-1021-01B-01R-1564-13	1	1446	20.4144798	low
TCGA-23-1022-01A-01R-1564-13	1	1511	9.14809118	low
TCGA-23-1024-01A-02R-1564-13	0	468	14.18947196	low
TCGA-23-1026-01B-01R-1569-13	0	816	47.99504724	low
TCGA-23-1027-01A-02R-1564-13	1	976	67.13491613	high
TCGA-23-1028-01A-01R-1564-13	0	1503	3.121884221	low
TCGA-23-1029-01B-01R-1567-13	0	268	14.70498212	low
TCGA-23-1030-01A-02R-1564-13	0	886	6.868507289	low
TCGA-23-1109-01A-01R-1564-13	1	1562	25.48402596	low
TCGA-23-1110-01A-01R-1564-13	0	1658	2.212711414	low
TCGA-23-1111-01A-01R-1567-13	0	98	6.603530999	low
TCGA-23-1113-01A-01R-1564-13	1	949	45.04218997	low
TCGA-23-1114-01B-01R-1566-13	1	2089	4.180925537	low
TCGA-23-1116-01A-01R-1564-13	1	592	19.24687921	low
TCGA-23-1118-01A-01R-1564-13	0	2616	22.95220527	low
TCGA-23-1119-01A-02R-1565-13	0	3953	34.16628269	low
TCGA-23-1120-01A-02R-1565-13	0	130	22.29948994	low
TCGA-23-1122-01A-01R-1565-13	1	1189	43.34938341	low
TCGA-23-1123-01A-01R-1565-13	1	1018	67.6961836	high
TCGA-23-2077-01A-01R-1568-13	0	3525	74.8091389	high
TCGA-23-2078-01A-01R-1568-13	0	2661	9.915810637	low
TCGA-23-2084-01A-02R-1568-13	1	1516	55.81112542	low
TCGA-24-0966-01A-01R-1564-13	0	232	38.44760869	low
TCGA-24-0970-01B-01R-1565-13	1	354	32.14250696	low
TCGA-24-0979-01A-01R-1565-13	1	1264	13.38035697	low
TCGA-24-0982-01A-01R-1565-13	1	679	7.229648238	low
TCGA-24-1103-01A-01R-1565-13	1	1646	9.602713756	low
TCGA-24-1104-01A-01R-1565-13	1	1933	53.67303207	low
TCGA-24-1105-01A-01R-1565-13	1	1442	10.7757651	low
TCGA-24-1413-01A-01R-1565-13	0	192	19.63672065	low
TCGA-24-1416-01A-01R-1565-13	0	194	49.67995278	low
TCGA-24-1417-01A-01R-1565-13	0	238	39.76482489	low
TCGA-24-1418-01A-01R-1565-13	0	243	23.5478991	low
TCGA-24-1419-01A-01R-1565-13	0	239	12.12427265	low
TCGA-24-1423-01A-01R-1565-13	0	190	9.758329773	low
TCGA-24-1424-01A-01R-1565-13	0	183	14.4659675	low
TCGA-24-1425-01A-02R-1566-13	0	181	49.11133412	low
TCGA-24-1426-01A-01R-1565-13	0	163	24.65501426	low
TCGA-24-1427-01A-01R-1565-13	0	147	76.22083974	high
TCGA-24-1428-01A-01R-1564-13	0	529	79.2257724	high
TCGA-24-1430-01A-01R-1566-13	1	863	5.72654734	low
TCGA-24-1431-01A-01R-1566-13	1	567	55.87606709	low
TCGA-24-1434-01A-01R-1566-13	1	568	118.203919	high
TCGA-24-1435-01A-01R-1566-13	1	1324	38.4267929	low
TCGA-24-1464-01A-01R-1566-13	1	379	46.87438446	low
TCGA-24-1467-01A-01R-1566-13	1	3224	13.46608764	low
TCGA-24-1469-01A-01R-1566-13	0	277	8.996153924	low
TCGA-24-1470-01A-01R-1566-13	0	105	69.49214775	high
TCGA-24-1471-01A-01R-1566-13	0	36	30.15715316	low
TCGA-24-1474-01A-01R-1566-13	1	676	127.9306965	high
TCGA-24-1544-01A-01R-1566-13	1	820	8.452402364	low
TCGA-24-1546-01A-01R-1566-13	1	1955	81.10647812	high
TCGA-24-1549-01A-01R-1566-13	1	1721	19.98382851	low
TCGA-24-1550-01A-01R-1566-13	1	1249	32.01032319	low
TCGA-24-1551-01A-01R-1566-13	1	1579	54.0025644	low
TCGA-24-1552-01A-01R-1566-13	1	1259	30.28314736	low
TCGA-24-1553-01A-01R-1566-13	1	1767	93.83418773	high
TCGA-24-1557-01A-01R-1566-13	1	1213	40.01340576	low
TCGA-24-1558-01A-01R-1566-13	1	594	9.155463219	low
TCGA-24-1560-01A-01R-1566-13	1	1341	15.10166796	low
TCGA-24-1562-01A-01R-1566-13	1	1384	32.94535134	low
TCGA-24-1563-01A-01R-1566-13	1	1451	48.17124385	low
TCGA-24-1565-01A-01R-1566-13	1	312	93.79800227	high
TCGA-24-1567-01A-01R-1566-13	1	524	12.59668318	low
TCGA-24-1603-01A-01R-1566-13	1	2742	22.1760625	low
TCGA-24-1604-01A-01R-1566-13	1	2688	21.39361225	low
TCGA-24-1616-01A-01R-1566-13	1	1163	14.38636768	low
TCGA-24-1842-01A-01R-1567-13	0	253	51.20760383	low
TCGA-24-1843-01A-01R-1567-13	0	106	71.79230675	high
TCGA-24-1844-01A-01R-1567-13	0	113	23.75454337	low
TCGA-24-1845-01A-01R-1567-13	0	116	22.00625034	low
TCGA-24-1846-01A-01R-1567-13	0	133	38.3766009	low
TCGA-24-1847-01A-01R-1566-13	0	343	67.82276717	high
TCGA-24-1850-01A-01R-1567-13	0	168	38.65341447	low
TCGA-24-1923-01A-01R-1567-13	1	690	29.75602452	low
TCGA-24-1924-01A-01R-1567-13	1	919	92.79132831	high
TCGA-24-1928-01A-01R-1567-13	1	336	49.77086581	low
TCGA-24-1930-01A-01R-1567-13	1	2467	71.44405616	high
TCGA-24-2020-01A-01R-1567-13	1	4624	8.746269888	low
TCGA-24-2023-01A-01R-1567-13	1	1364	21.96674279	low
TCGA-24-2024-01A-02R-1568-13	1	1769	25.40873252	low
TCGA-24-2026-01A-01R-1567-13	1	1059	27.66277544	low
TCGA-24-2027-01A-01R-1567-13	1	3337	14.83271699	low
TCGA-24-2033-01A-01R-1568-13	1	562	55.76334413	low
TCGA-24-2035-01A-01R-1568-13	1	857	37.09101533	low
TCGA-24-2036-01A-01R-1568-13	1	1947	22.1972482	low
TCGA-24-2038-01A-01R-1568-13	1	1354	30.88085323	low
TCGA-24-2254-01A-01R-1568-13	1	1736	77.09392506	high
TCGA-24-2271-01A-01R-1568-13	1	962	25.82152012	low
TCGA-24-2280-01A-01R-1568-13	0	2143	23.46397285	low
TCGA-24-2289-01A-01R-1568-13	1	2049	71.9951022	high
TCGA-24-2290-01A-01R-1568-13	1	1102	73.57351932	high
TCGA-24-2297-01A-01R-1568-13	1	1699	7.073114553	low
TCGA-24-2298-01A-01R-1569-13	1	1620	16.88896571	low
TCGA-25-1312-01A-01R-1565-13	1	31	51.8514239	low
TCGA-25-1313-01A-01R-1565-13	1	820	128.1383316	high
TCGA-25-1315-01A-01R-1565-13	1	1583	7.921840328	low
TCGA-25-1316-01A-01R-1565-13	1	1279	1.486932567	low
TCGA-25-1317-01A-01R-1565-13	1	61	7.48732368	low
TCGA-25-1318-01A-01R-1565-13	1	1064	44.80568585	low
TCGA-25-1319-01A-01R-1565-13	1	1977	41.50290777	low
TCGA-25-1320-01A-01R-1565-13	1	1155	32.30405927	low
TCGA-25-1321-01A-01R-1565-13	1	1033	26.4712652	low
TCGA-25-1322-01A-01R-1565-13	1	91	47.35015103	low
TCGA-25-1323-01A-01R-1565-13	1	395	14.65769145	low
TCGA-25-1326-01A-01R-1565-13	1	1249	75.28766857	high
TCGA-25-1328-01A-01R-1565-13	1	2009	27.89658562	low
TCGA-25-1329-01A-01R-1565-13	1	457	56.18731138	low
TCGA-25-1623-01A-01R-1566-13	1	565	50.8049294	low
TCGA-25-1626-01A-01R-1566-13	1	518	84.47721919	high
TCGA-25-1627-01A-01R-1566-13	1	394	29.54953492	low
TCGA-25-1628-01A-01R-1566-13	1	627	63.71286284	high
TCGA-25-1630-01A-01R-1566-13	1	1162	63.84438552	high
TCGA-25-1632-01A-01R-1566-13	1	1799	3.92375154	low
TCGA-25-1633-01A-01R-1566-13	1	1891	57.58020683	low
TCGA-25-1634-01A-01R-1566-13	1	1091	1.267027487	low
TCGA-25-1635-01A-01R-1566-13	1	1583	79.12293648	high
TCGA-25-1870-01A-01R-1567-13	1	455	63.93603462	high
TCGA-25-1877-01A-01R-1567-13	1	730	18.43149219	low
TCGA-25-2042-01A-01R-1568-13	1	396	41.2616962	low
TCGA-25-2391-01A-01R-1569-13	1	1492	68.51796724	high
TCGA-25-2392-01A-01R-1569-13	1	31	226.2823048	high
TCGA-25-2393-01A-01R-1569-13	1	1157	10.10102349	low
TCGA-25-2396-01A-01R-1569-13	1	92	38.16112163	low
TCGA-25-2398-01A-01R-1569-13	1	1369	13.16364315	low
TCGA-25-2399-01A-01R-1569-13	1	608	47.45969433	low
TCGA-25-2400-01A-01R-1569-13	1	1278	46.4977175	low
TCGA-25-2401-01A-01R-1569-13	1	90	158.6215214	high
TCGA-25-2404-01A-01R-1569-13	1	883	31.06149377	low
TCGA-25-2409-01A-01R-1569-13	1	821	60.36047491	high
TCGA-29-1688-01A-01R-1566-13	1	2400	87.04028677	high
TCGA-29-1690-01A-01R-1566-13	1	1448	106.4080697	high
TCGA-29-1691-01A-01R-1566-13	1	1470	49.40080429	low
TCGA-29-1693-01A-01R-1567-13	0	3096	32.50178039	low
TCGA-29-1694-01A-01R-1567-13	1	1187	32.53476633	low
TCGA-29-1695-01A-01R-1567-13	1	1229	24.36995949	low
TCGA-29-1696-01A-01R-1567-13	1	1032	32.90650924	low
TCGA-29-1697-01A-01R-1567-13	1	949	16.43901562	low
TCGA-29-1701-01A-01R-1567-13	1	515	77.50098981	high
TCGA-29-1703-01A-01R-1567-13	1	1815	16.85251923	low
TCGA-29-1705-01A-01R-1567-13	1	555	62.26872939	high
TCGA-29-1710-01A-02R-1567-13	1	951	68.32241408	high
TCGA-29-1711-01A-01R-1567-13	0	1053	31.26685408	low
TCGA-29-1761-01A-01R-1567-13	1	528	75.32207724	high
TCGA-29-1762-01A-01R-1567-13	1	2634	52.23467225	low
TCGA-29-1766-01A-01R-1567-13	1	1199	18.91825775	low
TCGA-29-1768-01A-01R-1567-13	1	952	71.16221362	high
TCGA-29-1769-01A-01R-1567-13	0	699	68.80537445	high
TCGA-29-1770-01A-01R-1567-13	0	741	40.66013697	low
TCGA-29-1774-01A-01R-1567-13	0	527	11.70470055	low
TCGA-29-1776-01A-01R-1567-13	0	360	41.54100318	low
TCGA-29-1777-01A-01R-1567-13	0	374	46.03552078	low
TCGA-29-1778-01A-01R-1567-13	0	454	20.17840137	low
TCGA-29-1781-01A-01R-1567-13	0	255	58.4700423	low
TCGA-29-1783-01A-01R-1567-13	0	220	75.91817664	high
TCGA-29-1784-01A-02R-1567-13	0	163	126.8166398	high
TCGA-29-1785-01A-01R-1567-13	1	1104	64.17072809	high
TCGA-29-2414-01A-02R-1569-13	1	2621	23.0499959	low
TCGA-29-2414-02A-01R-1569-13	1	2621	20.8183625	low
TCGA-29-2425-01A-01R-1569-13	0	1977	21.35045879	low
TCGA-29-2427-01A-01R-1569-13	0	1900	198.8761145	high
TCGA-29-2428-01A-01R-1569-13	0	1372	29.38345064	low
TCGA-29-A5NZ-01A-11R-A406-31	1	1088	14.57332381	low
TCGA-30-1714-01A-02R-1567-13	1	1158	12.24263604	low
TCGA-30-1718-01A-01R-1567-13	1	1579	67.43674439	high
TCGA-30-1853-01A-02R-1567-13	1	1103	2.699512613	low
TCGA-30-1860-01A-01R-1568-13	1	1366	36.43992741	low
TCGA-30-1861-01A-01R-1568-13	1	1058	26.65362711	low
TCGA-30-1862-01A-02R-1568-13	1	186	35.58637489	low
TCGA-30-1866-01A-02R-1568-13	1	1114	39.80526073	low
TCGA-30-1891-01A-01R-1568-13	1	914	59.63749917	high
TCGA-30-1892-01A-01R-1568-13	1	1484	43.20145773	low
TCGA-31-1944-01A-01R-1568-13	0	1386	21.60298309	low
TCGA-31-1946-01A-01R-1568-13	0	918	56.81657067	low
TCGA-31-1950-01A-01R-1568-13	0	571	28.05692707	low
TCGA-31-1951-01A-01R-1568-13	0	684	36.94669149	low
TCGA-31-1953-01A-01R-1568-13	0	204	43.89232638	low
TCGA-31-1956-01A-01R-1568-13	0	1342	55.73119614	low
TCGA-31-1959-01A-01R-1568-13	0	67	46.03788322	low
TCGA-36-1568-01A-01R-1566-13	0	875	20.70625149	low
TCGA-36-1569-01A-01R-1566-13	0	885	56.84910144	low
TCGA-36-1570-01A-01R-1566-13	0	655	19.60995317	low
TCGA-36-1571-01A-01R-1566-13	1	695	9.732640536	low
TCGA-36-1574-01A-01R-1566-13	0	686	28.49789124	low
TCGA-36-1576-01A-01R-1566-13	0	915	50.19103041	low
TCGA-36-1580-01A-01R-1566-13	1	737	33.41942562	low
TCGA-57-1582-01A-01R-1566-13	1	731	22.44083721	low
TCGA-57-1583-01A-01R-1566-13	1	346	7.822657997	low
TCGA-57-1584-01A-01R-1566-13	0	643	57.48570316	low
TCGA-57-1585-01A-01R-1566-13	1	53	32.82811692	low
TCGA-57-1586-01A-02R-1567-13	0	679	22.44979809	low
TCGA-57-1993-01A-01R-1568-13	0	763	49.6840594	low
TCGA-59-2348-01A-01R-1569-13	0	5481	34.17400518	low
TCGA-59-2350-01A-01R-1569-13	1	679	35.81160519	low
TCGA-59-2351-01A-01R-1569-13	0	3532	56.24763179	low
TCGA-59-2352-01A-01R-1569-13	1	286	16.84710128	low
TCGA-59-2354-01A-01R-1569-13	1	1046	46.73011006	low
TCGA-59-2355-01A-01R-1569-13	1	65	22.53865857	low
TCGA-59-2363-01A-01R-1569-13	0	165	8.801085171	low
TCGA-61-1721-01A-01R-1569-13	0	338	32.52716464	low
TCGA-61-1724-01A-01R-1568-13	1	637	20.17067204	low
TCGA-61-1725-01A-01R-1567-13	0	956	70.87776037	high
TCGA-61-1728-01A-01R-1568-13	0	848	43.10250083	low
TCGA-61-1733-01A-01R-1567-13	0	967	45.37140268	low
TCGA-61-1736-01B-01R-1568-13	1	1484	81.45108244	high
TCGA-61-1737-01A-01R-1567-13	0	1364	28.95626637	low
TCGA-61-1738-01A-01R-1567-13	1	1089	20.25866084	low
TCGA-61-1741-01A-02R-1567-13	1	1024	23.24276852	low
TCGA-61-1900-01A-01R-1567-13	0	176	7.268437493	low
TCGA-61-1907-01A-01R-1567-13	0	952	50.16709959	low
TCGA-61-1914-01A-01R-1567-13	0	1722	73.16115447	high
TCGA-61-1918-01A-01R-1568-13	1	479	69.01252098	high
TCGA-61-1919-01A-01R-1568-13	1	1161	44.91861008	low
TCGA-61-1995-01A-01R-1568-13	0	61	112.2067552	high
TCGA-61-1998-01A-01R-1568-13	0	168	34.55001516	low
TCGA-61-2000-01A-01R-1568-13	0	441	32.99207491	low
TCGA-61-2002-01A-01R-1568-13	0	547	67.61457162	high
TCGA-61-2003-01A-01R-1568-13	0	122	26.25561134	low
TCGA-61-2009-01A-01R-1568-13	0	1212	43.33227263	low
TCGA-61-2088-01A-01R-1568-13	0	145	26.02316871	low
TCGA-61-2092-01A-01R-1568-13	0	1573	6.948082764	low
TCGA-61-2098-01A-01R-1568-13	0	1993	5.308730478	low
TCGA-61-2101-01A-01R-1568-13	1	1688	10.49617987	low
TCGA-61-2102-01A-01R-1568-13	1	197	32.57472903	low
TCGA-61-2109-01A-01R-1568-13	1	629	39.22074305	low
TCGA-61-2110-01A-01R-1568-13	1	1354	25.69003261	low
TCGA-61-2111-01A-01R-1568-13	0	3825	27.60728515	low
TCGA-WR-A838-01A-12R-A406-31	1	304	7.045741696	low
TCGA-04-1356-01A-01R-1569-13	1	1499	5.464017897	low
TCGA-04-1362-01A-01R-1565-13	1	1348	38.89757534	low
TCGA-09-0364-01A-02R-1564-13	1	887	3.473434282	low
TCGA-09-1667-01C-01R-1566-13	0	1882	16.70313414	low
TCGA-09-2044-01B-01R-1568-13	0	186	133.195402	high
TCGA-20-0991-01A-01R-1564-13	0	797	109.642681	high
TCGA-24-2267-01A-01R-1568-13	1	1446	71.53197363	high
TCGA-24-2281-01A-01R-1568-13	0	1357	39.24713557	low
TCGA-29-1707-02A-01R-1567-13	0	1277	8.844556119	low
TCGA-29-1763-01A-02R-1567-13	0	2032	23.92843329	low
TCGA-36-1577-01A-01R-1566-13	0	783	12.7305908	low
TCGA-36-1581-01A-01R-1566-13	0	751	37.23511698	low
TCGA-59-A5PD-01A-11R-A406-31	1	624	2.231316977	low
TCGA-5X-AA5U-01A-11R-A406-31	0	361	3.215655531	low
TCGA-61-1910-01A-01R-1567-13	0	1127	20.01506792	low
TCGA-61-1911-01A-01R-1567-13	0	1293	43.37827131	low
TCGA-61-2008-01A-02R-1568-13	0	932	54.76532609	low
TCGA-61-2008-02A-01R-1568-13	0	932	16.60543011	low
TCGA-61-2012-01A-01R-1568-13	0	932	26.67422994	low
TCGA-61-2097-01A-02R-1568-13	0	1844	46.43708836	low
TCGA-61-2104-01A-01R-1568-13	0	2338	41.08862285	low
TCGA-61-2113-01A-01R-1568-13	1	676	39.06127365	low
TCGA-OY-A56Q-01A-11R-A406-31	0	576	6.990926115	low
