# Supplementary material for: Soluble TREM2 engages cell-surface nucleolin to drive vascular permeability and malignant ascites in ovarian cancer
Source: EMBO Mol Med. 2026 May 26;18(7):2667–90. doi: 10.1038/s44321-026-00452-2 (PMC13365401; doi:10.1038/s44321-026-00452-2)
Supplement: Supplementary file 9 — Figure EV1 Source Data [file 44321_2026_452_MOESM9_ESM.zip › Figure EV1/EV1E/Figure EV1E statistical analysis.xlsx]

## Sheet: Sheet1
2096	188	187	1
Malignant ascites	Benign ascites*	overlap
P01024	P01024	P01024	Q5DT20
P02768	P02768	P02768
C0JYY2	C0JYY2	C0JYY2
P02751	P02751	P02751
P00450	P00450	P00450
P01009	P01009	P01009
P01023	P01023	P01023
P02679	P02679	P02679
P08603	P08603	P08603
P02675	P02675	P02675
P02787	P02787	P02787
P01031	P01031	P01031
P00734	P00734	P00734
P02647	P02647	P02647
P02671	P02671	P02671
B4E1D8	B4E1D8	B4E1D8
Q8N355	Q8N355	Q8N355
Q12805	Q12805	Q12805
Q06033	Q06033	Q06033
P01008	P01008	P01008
P23142	P23142	P23142
P04004	P04004	P04004
P01011	P01011	P01011
Q08380	Q08380	Q08380
P02790	P02790	P02790
P02766	P02766	P02766
P06396	P06396	P06396
P00747	P00747	P00747
P13645	P13645	P13645
P04264	P04264	P04264
P02748	P02748	P02748
P10909	P10909	P10909
P02760	P02760	P02760
P60709	P60709	P60709
B4E1Z4	B4E1Z4	B4E1Z4
P27169	P27169	P27169
P02649	P02649	P02649
P05155	P05155	P05155
P35908	P35908	P35908
P04217	P04217	P04217
P09871	P09871	P09871
O00391	O00391	O00391
P04196	P04196	P04196
P01042	P01042	P01042
P05090	P05090	P05090
Q53YY1	Q53YY1	Q53YY1
Q8NF17	Q8NF17	Q8NF17
P51884	P51884	P51884
P69905	P69905	P69905
P02753	P02753	P02753
P18428	P18428	P18428
P10643	P10643	P10643
P02746	P02746	P02746
P43652	P43652	P43652
C8C504	C8C504	C8C504
Q6U2E9	Q6U2E9	Q6U2E9
Q15582	Q15582	Q15582
Q96PD5	Q96PD5	Q96PD5
P05156	P05156	P05156
P04275	P04275	P04275
P13671	P13671	P13671
P08670	P08670	P08670
P22352	P22352	P22352
Q16610	Q16610	Q16610
P22792	P22792	P22792
P35858	P35858	P35858
P36955	P36955	P36955
P19652	P19652	P19652
P25311	P25311	P25311
P02747	P02747	P02747
O95445	O95445	O95445
O75636	O75636	O75636
Q68CK4	Q68CK4	Q68CK4
P02749	P02749	P02749
B2R5G8	B2R5G8	B2R5G8
O43866	O43866	O43866
P05543	P05543	P05543
P04278	P04278	P04278
P02652	P02652	P02652
P08185	P08185	P08185
Q03591	Q03591	Q03591
Q8IZZ5	Q8IZZ5	Q8IZZ5
P07357	P07357	P07357
P08571	P08571	P08571
P29622	P29622	P29622
P07858	P07858	P07858
P02751	P02751	P02751
G3V2W1	G3V2W1	G3V2W1
P15169	P15169	P15169
Q96IY4	Q96IY4	Q96IY4
B4E344	B4E344	B4E344
A8K1K1	A8K1K1	A8K1K1
Q14515	Q14515	Q14515
P01591	P01591	P01591
P00746	P00746	P00746
Q04756	Q04756	Q04756
O75882	O75882	O75882
P20851	P20851	P20851
B4E1B2	B4E1B2	B4E1B2
P04003	P04003	P04003
P68871	P68871	P68871
P02452	P02452	P02452
Q02985	Q02985	Q02985
B2R6W1	B2R6W1	B2R6W1
D3DNN4	D3DNN4	D3DNN4
P02656	P02656	P02656
P13611	P13611	P13611
P03951	P03951	P03951
P01033	P01033	P01033
Q1HP67	Q1HP67	Q1HP67
P08294	P08294	P08294
P02750	P02750	P02750
P02654	P02654	P02654
P35542	P35542	P35542
A8K5T0	A8K5T0	A8K5T0
A8K3E4	A8K3E4	A8K3E4
P02751	P02751	P02751
F6KPG5	F6KPG5	F6KPG5
K7ER74	K7ER74	K7ER74
P18065	P18065	P18065
P61769	P61769	P61769
P36980	P36980	P36980
Q6EMK4	Q6EMK4	Q6EMK4
B4DR57	B4DR57	B4DR57
Q4TWB7	Q4TWB7	Q4TWB7
Q6VFQ6	Q6VFQ6	Q6VFQ6
Q6UXB8	Q6UXB8	Q6UXB8
P22692	P22692	P22692
B3VL31	B3VL31	B3VL31
P06702	P06702	P06702
A7L3A3	A7L3A3	A7L3A3
B4DI57	B4DI57	B4DI57
P02751	P02751	P02751
D3DTX7	D3DTX7	D3DTX7
Q59HB3	Q59HB3	Q59HB3
B3KTA8	B3KTA8	B3KTA8
P24592	P24592	P24592
B3VL17	B3VL17	B3VL17
P04217	P04217	P04217
P27918	P27918	P27918
Q14624	Q14624	Q14624
Q4LE82	P19827	P19827
Q6GMX6	P19823	P19823
P01871	P02774	P02774
Q6MZU6	P06727	P06727
P00738	P07225	P07225
Q0ZCH9	Q14520	Q14520
P02741	Q9Y6R7	Q9Y6R7
B4DUV1	P07358	P07358
P08697	P02763	P02763
B2R950	Q92954	Q92954
P98160	P02788	P02788
Q6N093	P07360	P07360
P04406	Q7Z351	Q7Z351
P35527	P00739	P00739
P04206	P22105	P22105
P14618	P14625	P14625
P07900	P20774	P20774
Q15063	P06681	P06681
P02745	Q4LE33	Q4LE33
Q86TT1	P11021	P11021
A0N5G1	P27797	P27797
A0N5G5	P0DJI9	P0DJI9
P80108	P05452	P05452
P00740	P35579	P35579
P01767	D3DQX7	D3DQX7
Q15113	B7Z539	B7Z539
P02743	P09486	P09486
P49747	P01034	P01034
P12111	P07237	P07237
A2NYQ9	P07998	P07998
P05787	Q9NZP8	Q9NZP8
Q9UBX5	P07355	P07355
P08727	P10253	P10253
Q9UL88	P05109	P05109
P01611	P60660	P60660
P01619	P06576	P06576
P35555	P55056	P55056
Q8WZ42	B2R582	B2R582
P01859	Q658S9	Q658S9
Q8WWA0	Q6PJF2	Q6PJF2
P00742	P62736	P62736
P01605	P24821	P24821
Q99715	P30101	P30101
P06733	P10809	P10809
Q07954	P24752	P24752
P48740	P40926	P40926
O75339	Q5DT20
P00558
P04434
Q5NV90
P08238
Q6N089
P07195
P04430
Q9NR99
Q8IUX7
Q6MZQ6
P05160
P68104
P55083
P01768
Q9Y279
P01594
Q6N091
P01612
Q5U0B9
Q6P5S8
P01613
P07602
P00915
P01714
P04180
P22314
P01824
Q9NQ79
A8K008
Q9UL86
A2NB44
Q14767
Q59E99
P61626
Q65ZC9
P32119
P07339
P04075
P13639
O94985
P01593
O95967
B1N7B9
Q14112
A2JA16
A0N5G3
P23083
Q9UBP4
P08253
P01597
P01780
Q86UD1
P01596
P01622
Q5NV92
P01763
Q15166
A2MYE1
Q6MZX9
B1N7B8
P13796
P04433
Q6YHK3
P01719
P62937
Q92743
Q9HCB6
P01620
P11142
Q9UL92
P80188
P07737
Q9H8L6
P01617
P09382
Q9HCU0
B7ZLF0
Q00610
P09211
A2N011
P01781
Q15149
Q13421
P36222
P0DJI8
A2KLM6
B1N7B6
P49908
P04792
Q9NRN5
P83593
P80748
Q7Z3Y6
P34096
P02461
P49788
P30041
Q9Y509
P01762
P60174
A8K2W6
Q5NV67
A2NUT2
P48740
P33151
Q8NBP7
P01598
P08123
Q99969
A2J1N6
Q59GF8
P11597
Q569I7
Q65ZC8
P01599
A0N7I9
P06311
P26038
Q9BUD6
B4DU16
P68371
P02042
P55285
P59665
Q5NV82
A2NXP9
P12273
P16035
P30086
Q06830
P06744
B4DR87
B4DID6
P01609
P16070
P01601
P08572
P07333
P29692
Q8NBJ4
A2NV54
O75787
P37802
P24593
O15204
P12277
P17936
P03973
A0A5E4
P31944
O14498
A2J422
P62158
P07585
Q9UL89
P08779
P01707
P14550
Q13103
P30050
Q5NV74
Q4ZHG4
Q96QS0
Q14118
Q06323
Q16270
P01604
A2N2G5
Q12841
P07711
O00468
Q9UL82
A8K6Q8
P17900
Q02487
P49746
Q15181
P10599
Q5W0A3
Q9UI42
P01760
P30046
Q5IWS5
P06889
Q5U000
A2JA14
Q3SXP2
Q5NV62
P81605
P05019
Q9BRK5
Q6N092
O95336
Q01469
Q5HYL0
Q6N094
Q13361
P28799
P01344
P42785
P31949
P11940
Q9UNN8
P10451
C9IZP8
Q12860
Q708C4
H7C1X1
P01742
P61247
Q6FHJ7
P05451
Q6ZVX0
P30048
Q15828
O00584
P62942
P13987
O43505
P01765
P00966
P15941
Q92876
P01701
P01623
P06310
P18135
A4F255
P68366
P31948
P58107
Q13753
Q15121
Q8TCD0
Q96CG8
Q4ZG40
Q9Y3E8
P50895
Q0ZCH8
Q59EG0
P19827
P19823
P02774
P06727
P07225
Q14520
Q9Y6R7
P07358
P02763
Q92954
P02788
P07360
Q7Z351
P00739
P22105
P14625
P20774
P06681
Q4LE33
P11021
P27797
P0DJI9
P05452
P35579
D3DQX7
B7Z539
P09486
P01034
P07237
P07998
Q9NZP8
P07355
P10253
P05109
P60660
P06576
P55056
B2R582
Q658S9
Q6PJF2
P62736
P24821
P30101
P10809
P24752
P40926
Q6PIL8
Q96K68
B2RMS9
P55058
B4DPQ0
Q6MZV7
A2KBC4
P01861
B7ZLE5
Q4LDE5
P05546
P02765
Q15848
A2IPI4
O14791
G1FM85
Q6GMW4
Q9UL70
H0YAC1
Q9UL83
P01625
A2J1M2
Q86SX2
A2JA19
Q9NPP6
Q9UL90
Q53GA7
P33908
P07437
P00488
P12259
B4DLJ9
P01833
P01621
O00187
P00338
Q6P4R1
Q9BXR6
H3BS21
P06314
Q6X907
O43707
P20908
P35442
Q8NEJ1
A2IPI6
P06331
Q96SB0
P07988
P62258
Q96JD1
P01769
P07942
P63104
P13647
P22891
A0N7J6
Q9HDC9
P01703
Q5FWF9
Q9Y490
O95428
P11047
B4DDR9
Q0PNF2
P05154
Q0ZCH6
Q6N041
P05783
P13489
P19971
P04070
P02533
Q0KKI6
A2NYU7
Q9UL73
P10523
B7Z9B8
Q9HCC1
A2J1N5
P24043
P23528
Q5D044
P08729
P61204
P18206
Q15485
P35443
B7Z1F8
O00299
Q0ZCI8
P26927
Q9UL95
P0C0L4
H0YHU6
P14543
G1FM90
D3DSM4
P19320
Q6GMX0
A2IPI2
A2NZ55
Q8NF20
P01606
P46940
P15144
P26641
Q7Z379
Q60FE5
Q86VP6
Q9UHG3
Q07507
Q16769
Q6ZW64
Q9UNW1
P02792
H0Y5A1
Q99536
A0M8Q6
P05164
O95497
P05388
Q3SY19
Q96MN2
P55072
K4ENJ5
E9PFZ2
P12109
P30043
P68032
P09960
P37837
P07093
Q05707
F8WDX4
F5GZZ9
P61158
P01624
Q9UL79
Q9UL81
P01603
A2NH53
A2N2F4
Q14766
A2KBC1
P31946
B7Z5Q2
P01700
A2J1N4
P08865
P01814
L0R5A1
P23526
Q9UJ70
P07741
P23381
P01602
Q567P1
A3KC71
P62805
Q14974
Q12905
A2J1M8
A2J1N2
B3KY95
O60218
P60842
P16152
P01608
Q9NUQ9
Q5HYB6
Q06828
P52907
E7EUU1
P31146
A2NB43
P15814
P62979
Q7LBX6
A2N0T9
A2MYD6
P04207
P52209
P55786
P62826
P61981
Q96SM3
O14818
C5IWY0
Q9NSD6
P05062
B1N7B7
P60953
A2N7P4
P0C0S8
Q92626
Q14393
P20618
Q99459
P01708
O75874
Q59EJ3
Q9H0U4
B4DJQ5
P63244
A8K7Q1
A2NKM7
Q0D2M2
P02538
Q96KP4
P06309
Q6UX71
P25787
Q9BTY2
Q6N090
Q96CX2
P01770
P13716
P55268
P55060
P00918
Q13813
P25786
Q9UJJ9
Q6UY14
E7EUF1
P12814
A2J1N0
P03950
Q12906
P27348
P08709
P30044
P61586
E9PQ57
Q5DVJ7
Q9UNU2
P00352
Q2TU64
Q7Z2U7
Q9UGM5
P12830
B6EDE2
Q04917
Q86UX7
D3DSQ1
Q76LX8
Q5EFE6
P07359
P02545
P53004
P01616
P05997
Q99542
A2NW98
Q5NV63
P20160
Q7Z3Y5
B2R7T8
Q6UX73
O75083
P47755
P13284
A2IPI1
Q14126
P07307
P08833
Q7M4S4
D3YTG3
A2NV55
Q6UVK1
Q7Z5L7
P11226
P28066
P62136
A2IPI5
P25788
P04209
Q6P5S3
P63261
O15143
A2NJV5
P17931
P39059
Q59EQ1
Q59EF6
P35241
P01699
P19021
P61224
O43396
P41240
Q13790
P15291
P23396
P61978
B4DVA7
Q86SZ7
B4DJQ8
P01825
B4DPP8
Q3LAZ3
Q96QK1
P54802
O60701
O76076
Q5NV65
P02794
P49721
P04040
P63241
P04632
P05198
O14980
P04066
P28070
Q8N6C8
P30153
P50991
Q7Z738
Q8N0V4
Q5NV84
Q14CN4
P41250
Q92597
A2J1M5
Q32Q12
O15144
Q56G89
Q9BXD5
Q0ZCI6
P01610
P25789
P78417
P13591
P59998
O14773
Q9Y3Z3
P01772
P01771
Q59GF2
P78509
Q03154
P51149
P61160
Q15365
Q9BY76
Q08397
B4E0U6
Q0ZCH4
Q8IZD7
Q08211
A8K6D3
P52790
Q9BS26
P80419
Q7Z3G6
P16870
Q53HV2
Q9UKK9
Q8TBD0
A2MYD5
Q92673
Q9BXX0
B4DG06
Q5NV91
A2NYV1
P69892
O95153
P40261
P45974
O75436
P12956
A2NB45
A6NJ16
Q9BWP8
P55103
P10768
P36871
Q96RD9
Q04637
Q6MZX7
P15153
Q6GMX4
A2J1N7
O15145
H0Y4U4
P54920
O00764
A2NB46
B7Z556
Q99983
P17980
Q5NV88
Q00839
P62714
O14776
Q6P528
P01615
P01721
P49913
Q15019
P04424
P50395
Q71U36
P04220
P28062
Q8WUM4
A2J1N3
H0YA96
B4DT05
Q5NV83
Q5NV79
P62873
P13798
Q13838
P48444
Q6PIK1
O00533
P84095
Q15198
Q9Y3F4
Q2TU34
P78371
Q01459
P28300
A2J1M3
Q9UL93
Q6GMV7
P01773
Q13228
Q9GZP0
P06737
Q15435
Q14204
P20591
P14151
P07203
Q10567
O60568
B4DW52
Q92820
P18669
P25325
Q14697
P04899
P21266
P67936
P07384
P02511
P80422
Q14019
A0M8Q7
P15090
P01040
Q5NV69
P27487
P41159
Q9UBX1
Q6S8J3
P11717
P35998
Q9UKZ9
Q9BXS5
P10586
P00492
D6RF35
P41218
P61163
P54826
P13010
Q9NP29
P04080
Q13332
P00568
Q8NES3
P38571
P13727
Q2NL81
Q13733
P17987
P55774
Q7Z3Y4
Q9Y5Y7
P00325
P17858
P28065
P46781
P52597
P12004
P01614
Q9H6X2
P28838
Q8WUI6
P21695
P61019
P62249
B7Z3K9
A2NI60
Q66K66
P43490
Q13347
Q96A72
P07951
P19883
Q9UL96
Q9Y6Z7
P62330
P50990
P40227
P21281
Q6IBT1
P24387
P07686
P50897
P98066
O75594
Q6DHW4
Q9UL75
Q53EM5
P28472
O60234
P11413
Q9UBQ7
Q08257
P42858
P15311
Q14116
Q15008
A8K2Y2
Q5CZ94
Q92859
P62244
B2RDY9
P56537
P49773
P00491
P05089
O94973
P26022
B4DW75
Q6LAM1
B4DZM1
Q15907
P22897
Q86X29
P58335
O15230
P62195
O00231
P48960
Q15366
P62888
P06280
P60891
Q13200
P62140
B7ZMG8
Q9NWT6
Q96C23
P24534
P48643
Q9UKU9
Q12794
P14324
P61970
Q8TDL5
C9JTY3
P42224
P46782
Q8N474
Q7L2H7
P53621
P14174
A2J1M4
P49189
P18085
P51148
B7Z2N4
P60228
Q13214
O94769
P53618
P30530
Q59GB4
P58166
Q9UNH7
Q04446
P30740
P06888
A2NXP8
P51665
O43488
Q8TAQ9
O14579
O43175
P20700
D3DSY9
Q13310
Q9Y2S2
Q9Y646
Q7Z374
Q9UQ80
Q7L5N1
P06732
O95633
Q8IVL1
O95479
Q99497
Q8N5F4
P35268
P00750
P10646
Q9UBB4
P05067
Q9Y2T3
P61106
Q9Y275
Q8WWZ8
Q9H4A4
P40306
P01137
Q9UM47
Q8IZ83
Q9H4M9
P40925
P01778
D6RE86
Q562V5
Q6ZP85
Q9BXJ4
Q5TDH0
Q14956
P21980
Q00796
P05362
Q540I6
Q9NQW7
Q641Q3
Q99460
O00410
Q9UNS2
Q8NFL0
P28482
P55001
Q96HF1
Q13283
Q9GZR1
P04062
P07910
Q6P089
Q5D862
P28072
Q15904
Q9H173
Q68BL8
Q9HBI0
A6NDG6
B4DEC8
P54725
P15104
Q8TE63
B7Z5V1
P17174
D3DRP5
Q99988
Q8IXL6
P25398
P62424
Q71DI3
P20062
Q5JQI0
Q13509
P08637
P31025
A2NWW3
P04179
Q0ZCJ1
P24666
P61006
P62081
Q53XC6
D6CHE9
Q6U2E7
P08311
Q16401
Q53GN6
D3DP78
Q59H07
P46777
Q9Y315
P55735
P54687
Q5NV81
B7ZKJ8
Q562R1
Q96DA0
O43508
Q16658
Q8WUA8
Q02878
A4D2P0
Q14623
Q16543
P42765
O60749
P60981
O95782
Q5T5C7
O60506
Q5NV68
P23470
P18136
Q6PIQ7
Q05DH5
Q9NP55
Q8NCL6
Q96RZ6
A0N5G7
P62269
P49257
E7ENU7
Q9BXJ0
P15924
O60613
Q9BT78
Q6GMW6
O43681
Q5NV66
P26572
P21291
Q66K74
Q11201
P09104
O43776
O95084
Q86SV6
Q5M8T4
P0CG06
Q7Z5F4
B0AZM0
O76003
Q96FW1
O43561
Q9Y6C2
Q16181
Q8N423
Q53F37
Q14667
P23246
B4E1N5
B0V2C8
Q99873
Q14764
A8KAK1
P49327
P30520
O43157
Q9P1C5
P12955
Q13126
P13646
P58546
Q96IU4
Q15102
O95379
P30085
E9PHH6
Q9Y3I1
Q9BQT9
Q6FIC5
P48061
Q9Y333
Q15465
O00587
P49641
Q9H993
Q9Y230
P50552
P18124
P55263
Q9UKU6
Q92905
P52565
P05121
B4DJV9
Q6IPQ0
J3KSN0
P01600
B2R679
Q5NV64
E9ABX8
P11216
P54803
P50454
P46783
Q9UBE0
Q9H3G5
Q08188
Q5U651
A2IPI0
P17661
Q16787
P13497
P02549
P11171
Q9HB40
P61026
Q6ICR6
P68402
G3GAU4
P05556
Q53GC9
Q9NPH3
B4DWN1
Q9BQA1
Q03167
O00232
P12110
P36507
Q6XQN6
P35813
B5BTZ6
Q53FU0
Q86SQ4
Q8IVP1
Q0ZCF9
P01775
P46976
P16930
O14950
O43765
P52788
Q96EG2
P29218
Q14240
P38606
P55209
Q96C86
B4E2L8
B8ZWD8
O96009
A8K257
B4DZI8
A2J1N9
Q7LFX5
H7C4X0
P04208
A6NJS3
Q9UMV1
Q8TCZ8
P08493
Q3SYB4
Q53FC3
P31943
A2N0S8
P61081
Q6MZW0
P60983
Q9UHD8
P12724
O00182
P36959
B2RBC8
P45877
P11766
P61923
P09622
P62333
B4DSQ5
H7BYV1
B1ALD8
Q6ZNX5
Q13867
Q59GW6
Q9NRX4
P40189
Q5QPM7
P13929
P48507
P50224
P98155
Q8TER0
Q3KQT6
P62314
P14598
P09668
Q6IBS0
Q16706
P43686
P07738
P53992
Q14376
P48556
P28845
Q9UJU6
B4DKU9
P15374
Q8N8N7
O75822
Q0IIN1
P32456
P00451
Q59FF0
P08246
P25774
A2IPH7
Q06141
B4DHZ6
Q07020
O00487
P62913
A8K5T7
H9KV45
P20340
P06899
Q92930
O94874
P83110
Q13162
P10155
P21399
Q08830
Q502X2
Q15185
P80303
B4DG11
P26599
O60664
Q16539
Q96GA7
P50453
Q5T6V5
P80217
P07099
Q13287
Q9UL72
P05386
Q0ZCI2
P26640
Q6IB39
P53680
Q01523
Q9Y3T1
A8MX19
Q0ZCH1
P01713
A2JA18
P08134
O95372
Q8IVV7
P62277
P02776
P19447
B4DKK2
P40616
P55769
P35270
O95407
Q4G0F5
P08567
C9JDE9
P62847
Q08554
D6RAJ6
P52735
Q6ZVX7
Q6U8A4
P49588
Q05315
P21926
Q3ZCM7
E7ETN3
A2N0T4
P60866
Q04695
Q14213
H3BP91
Q12904
Q9Y5P6
Q9UHY7
O43598
Q9HD89
Q9GZM7
P62820
P47895
B7Z809
Q9UM02
Q6FIB4
P08319
P19623
B4DGR3
P61353
Q13363
P38919
Q8TBC4
Q8WWQ8
A8K6G4
Q96JD2
Q5NV85
O60844
Q53YU7
O43464
O95433
P54578
Q9NUV9
B5MCC9
Q14558
Q9UBS4
Q8WVQ1
P35244
P62879
Q8TF11
A8K646
Q86YT9
P50452
P62241
P52434
Q02413
Q53F64
Q07021
P53396
Q658J0
P84103
Q13740
Q6MZM7
Q9NX62
Q96QA5
P35916
P21810
B4DMJ6
P09529
B4DGP8
Q5T749
Q9BY32
H0YL12
P84090
P11908
P36543
P37235
P09172
P08397
O00429
P00390
Q6Q788
Q13177
Q15382
Q59FB9
Q13232
Q9NXR7
P27361
Q9BUJ0
P18031
P06730
O14960
Q9UBG0
Q7Z4G1
K7ER48
B2R7P8
Q6E0U4
Q96HW7
P15531
Q9UBQ0
O15511
P63167
O43684
Q9BS40
G3V3E8
Q9NQ88
P54619
Q6P589
P49593
Q6UXI9
P62851
Q16186
P13686
P62995
H8XBT9
P50914
P63172
O75493
Q15233
O00602
Q9BVJ7
Q96GX3
O76071
Q9Y5C1
B4DGB4
P62834
P37840
Q5KU26
Q8IVN8
Q02543
P02144
B7ZA73
Q10588
P51570
P0CF74
P42025
O00585
P35237
Q9NT62
O00154
Q6NSD4
P62266
O00442
P09601
Q06481
P43121
Q7Z2E8
P36551
Q9Y265
A2J1N1
O60603
P60510
P49767
O94766
P01111
Q8TCE6
P62280
Q9NZL9
Q13885
P19784
P14866
O60237
Q6ZN40
Q01432
Q9NSY1
Q9Y2W1
A2NYU9
B4DG45
P41567
A2N0U0
Q9Y3E1
P00167
Q9C011
P22061
Q9NP79
B2R4X4
Q2L9C1
P09012
A2N2X0
P61018
Q59GW5
O75935
O60547
P62753
Q9H3H0
O60884
P55036
P12268
P51808
Q9NVD7
P21964
Q14914
Q2YS46
Q9NS15
Q9BSL1
A2KBC7
Q5TCX1
P83731
Q9BWV1
B3KPX6
O14879
P06132
O95865
O60684
P78536
O00629
Q6KF10
Q9UMX0
Q24JP5
P69891
O75441
P19440
P06887
Q7Z4W1
Q14574
P01037
Q96RQ9
P55084
Q9BZQ8
O60256
Q9HBZ9
P52306
Q9C0E8
Q71VH6
E9M263
P30990
P02778
P27635
Q9GZS3
Q9UHJ6
Q9NPF4
Q6GMV8
P62854
Q53FR9
P16112
O75368
P48059
Q9Y2Y8
Q86UX2
Q9BUT1
P62829
Q8IXJ6
O43617
Q92520
D3DPK5
Q15257
Q7Z4R8
P39019
E2FIL8
Q99523
Q99816
Q16719
P13693
Q13231
P58215
P82675
P13667
Q4KWH8
Q6ZUA3
Q92945
B3KTP9
P60900
Q9Y6V0
Q92887
F5H025
P49720
P55010
E9PAV3
B2RDE8
Q9Y3R5
Q9Y274
Q6J1Z9
Q08174
P05455
Q9Y2G3
B2RCX0
Q96D09
P27695
Q6ZP87
A1L4H1
Q14980
Q16790
P13861
Q16531
H0YAJ5
P04083
Q00577
P09429
O75610
P01607
P09237
Q01813
P06748
P12107
Q15293
P62701
Q01082
P42345
O95248
Q9UGM3
P28074
P07814
Q567R6
Q14651
L0R6N9
Q6WRI0
Q9NYQ8
Q9P258
P22234
P31947
Q7L1Q6
O75369
P08758
Q9H7T9
P35221
P53999
P62495
Q6ZQQ6
Q15631
O15371
Q02790
P20290
Q96QR8
Q05639
P39687
Q09028
Q59G42
H7C1I9
P23284
Q9H7P6
Q8IUK5
Q14152
Q13308
Q03252
Q9HCU4
O00303
Q6IQ49
Q13596
P13473
B7Z5L4
P62318
P29762
P42330
P15121
Q14444
Q7Z355
Q8N0X7
Q9Y3A3
Q9BZZ5
P25391
B2R4F3
Q07092
P22223
Q14247
G1FM91
P67936
H3BQZ7
P67809
P47813
P63208
Q5NV75
Q9NX46
Q12913
Q9P2J5
P63010
Q63HQ2
Q04760
P78386
A2IPI3
B4DPR2
K7EJV9
P17213
Q07955
Q9BQE5
Q9H444
Q9UNZ2
Q15034
Q8N475
F8VZ49
O94979
O75367
H3BRK3
P29373
J3QRC4
Q15274
Q96BM9
P22676
A2JA15
Q9Y2B0
Q53GL6
Q01130
B4DGU4
P33241
P47972
Q14195
Q92688
Q9H832
O60763
P07954
Q9H074
H7BY82
P51991
Q9NP35
P01710
P11362
B7Z6C9
P08708
P29590
Q9Y3I0
Q9GZZ9
P46821
P47897
H9KVA7
Q6N096
Q13751
P99999
O43324
Q5EFE5
P16401
Q14847
Q15369
A2KBC3
O00560
Q16864
Q92747
O00567
P10915
P55884
Q99598
Q15046
P12429
G8JLC6
H0Y448
Q5NV86
Q9NTG1
Q6ZRI8
Q9NRA1
Q8N335
Q92522
J3KQ32
Q13185
P18754
Q9Y295
Q01081
P49458
Q9UL80
E9PF18
Q9GZP4
Q99645
P46060
Q5D1D5
Q6FGY5
Q13630
B4DQD9
O96019
Q06210
F5GWJ1
P62263
Q8N442
P68400
P08581
Q9P2P6
Q13404
Q7Z7M0
P63173
Q71UM5
Q6ZMP0
P49903
P29508
Q6DKJ4
O43809
O43390
Q15024
P54136
D9N155
P26368
P61088
Q12765
Q53GI5
P35052
Q99574
P21741
Q9H2U2
A0T064
P49407
Q6ZS72
P59894
Q13561
Q8N163
P16403
Q6PJ77
P32969
Q9NY56
Q14512
Q9UBQ5
O15372
Q8NFJ5
A2MYC9
Q9H3K6
Q13685
E9PQN5
Q16666
H7BYH4
H7C1E4
P38159
Q59EL2
Q99627
Q9Y5S9
O43813
P39023
P49356
P23297
Q549M8
P43034
P07451
Q9NQR4
P36405
P10645
Q9UK45
B4DKJ0
Q4J6C0
O14929
A0RZB8
A7VJC9
Q9BRF8
Q9H2A7
B4DRF2
P22626
P62310
P48426
P62306
Q15370
Q9HCL0
P62304
Q15262
O14618
Q9Y4Z0
H0YGH6
P26196
P09936
Q8NDH3
P31689
P62316
Q9Y570
Q9BR76
Q53G58
P14923
Q9BUF5
P49770
Q6FGB3
B4DDF9
P16298
Q9UHS8
Q9P2T1
P12532
P14780
Q8IWE2
P28676
Q9Y5B9
P20592
Q9Y2Q5
[truncated: 98 more rows]
