# Supplementary material for: Soluble TREM2 engages cell-surface nucleolin to drive vascular permeability and malignant ascites in ovarian cancer
Source: EMBO Mol Med. 2026 May 26;18(7):2667–90. doi: 10.1038/s44321-026-00452-2 (PMC13365401; doi:10.1038/s44321-026-00452-2)
Supplement: Supplementary file 10 — Figure EV2 Source Data [file 44321_2026_452_MOESM10_ESM.zip]

Archive with 27 entries (17 files):
- Figure EV2/
- Figure EV2/EV2AB/
- Figure EV2/EV2AB/Figure EV2AB statistical analysis.xlsx
- Figure EV2/EV2AB/Instructions for cropping Western blot images1.tif
- Figure EV2/EV2AB/WB_ Uncropped blots_ TREM2.tif
- Figure EV2/EV2AB/WB_ Uncropped blots_ β-actin.tif
- Figure EV2/EV2CD/
- Figure EV2/EV2CD/Figure EV2CD statistical analysis.xlsx
- Figure EV2/EV2CD/Instructions for cropping Western blot images1.tif
- Figure EV2/EV2CD/WB_ Uncropped blots_ TREM2.tif
- Figure EV2/EV2CD/WB_ Uncropped blots_ β-actin.tif
- Figure EV2/EV2E/
- Figure EV2/EV2E/Figure EV2E.jpg
- Figure EV2/EV2F/
- Figure EV2/EV2F/Figure EV2F statistical analysis.xlsx
- Figure EV2/EV2G/
- Figure EV2/EV2G/Figure EV2G statistical analysis.xlsx
- Figure EV2/EV2H/
- Figure EV2/EV2H/Figure EV2H statistical analysis.xlsx
- Figure EV2/EV2I/
- Figure EV2/EV2I/Figure EV2I statistical analysis.xlsx
- Figure EV2/EV2J/
- Figure EV2/EV2J/Instructions for cropping Western blot images 1.tif
- Figure EV2/EV2J/WB_ Uncropped blots_ TREM2.tif
- Figure EV2/EV2J/WB_ Uncropped blots_ β-actin.tif
- Figure EV2/EV2K/
- Figure EV2/EV2K/Figure EV2K statistical analysis.xlsx
