# Supplementary material for: Soluble TREM2 engages cell-surface nucleolin to drive vascular permeability and malignant ascites in ovarian cancer
Source: EMBO Mol Med. 2026 May 26;18(7):2667–90. doi: 10.1038/s44321-026-00452-2 (PMC13365401; doi:10.1038/s44321-026-00452-2)
Supplement: Supplementary file 10 — Figure EV2 Source Data [file 44321_2026_452_MOESM10_ESM.zip › Figure EV2/EV2AB/Figure EV2AB statistical analysis.xlsx]

## Sheet: Description
Description (A, B) Western blot analysis (A) and quantification (B) of TREM2 expression in iBMDM macrophages overexpressing TREM2 (OE-TREM2) versus empty vector control (OE-Ctrl); β-actin was used as a loading control (n = 3).

## Sheet: Sheet2
OE-Ctrl	OE-TREM2
0	1.48059
0	1.46084
0	1.13071
