# Supplementary material for: Soluble TREM2 engages cell-surface nucleolin to drive vascular permeability and malignant ascites in ovarian cancer
Source: EMBO Mol Med. 2026 May 26;18(7):2667–90. doi: 10.1038/s44321-026-00452-2 (PMC13365401; doi:10.1038/s44321-026-00452-2)
Supplement: Supplementary file 10 — Figure EV2 Source Data [file 44321_2026_452_MOESM10_ESM.zip › Figure EV2/EV2CD/Figure EV2CD statistical analysis.xlsx]

## Sheet: Description
Description (C, D) Western blot analysis (C) and quantification (D) of TREM2 expression in iBMDM macrophages with TREM2 knockdown (Sh-TREM2) versus scramble control (Sh-Ctrl); β-actin was used as a loading control (n = 3).

## Sheet: Sheet2
Sh-Ctrl	Sh-TREM2
1.42678	0.442316
1.5674	0.901072
1.46096	0.703401
