# Supplementary material for: Soluble TREM2 engages cell-surface nucleolin to drive vascular permeability and malignant ascites in ovarian cancer
Source: EMBO Mol Med. 2026 May 26;18(7):2667–90. doi: 10.1038/s44321-026-00452-2 (PMC13365401; doi:10.1038/s44321-026-00452-2)
Supplement: Supplementary file 10 — Figure EV2 Source Data [file 44321_2026_452_MOESM10_ESM.zip › Figure EV2/EV2F/Figure EV2F statistical analysis.xlsx]

## Sheet: Description
Description (F) TRITC-dextran flux in C166 endothelial cells directly cocultured with OE-sTREM2 or OE-Ctrl iBMDM macrophages (n = 3).

## Sheet: Sheet2
OE-Ctrl	OE-TREM2
14.0177	37.0757
11.6433	28.562
12.8203	27.3097
