# Supplementary material for: Soluble TREM2 engages cell-surface nucleolin to drive vascular permeability and malignant ascites in ovarian cancer
Source: EMBO Mol Med. 2026 May 26;18(7):2667–90. doi: 10.1038/s44321-026-00452-2 (PMC13365401; doi:10.1038/s44321-026-00452-2)
Supplement: Supplementary file 10 — Figure EV2 Source Data [file 44321_2026_452_MOESM10_ESM.zip › Figure EV2/EV2G/Figure EV2G statistical analysis.xlsx]

## Sheet: Description
Description (G) TRITC-dextran flux in C166 cells cocultured with Sh-TREM2 or Sh-Ctrl iBMDM macrophages (n = 3).

## Sheet: Sheet2
Sh-Ctrl	Sh-TREM2
13.7677	9.636
12.6473	9.17667
12.9747	7.429
