# Supplementary material for: Soluble TREM2 engages cell-surface nucleolin to drive vascular permeability and malignant ascites in ovarian cancer
Source: EMBO Mol Med. 2026 May 26;18(7):2667–90. doi: 10.1038/s44321-026-00452-2 (PMC13365401; doi:10.1038/s44321-026-00452-2)
Supplement: Supplementary file 10 — Figure EV2 Source Data [file 44321_2026_452_MOESM10_ESM.zip › Figure EV2/EV2H/Figure EV2H statistical analysis.xlsx]

## Sheet: Description
Description (H) Peritoneal vascular permeability in mice injected intraperitoneally with 1 × 10^6 TREM2-overexpressing iBMDM versus control iBMDM cells (n = 6 mice).

## Sheet: Sheet2
	OE-Ctrl	OE-TREM2
	0.702069	3.77793
	0.473103	4.9131
	0.41931	3.2469
	0.645517	2.8731
	1.00828	4.98207
	2.75172	2.44828
