# Supplementary material for: Soluble TREM2 engages cell-surface nucleolin to drive vascular permeability and malignant ascites in ovarian cancer
Source: EMBO Mol Med. 2026 May 26;18(7):2667–90. doi: 10.1038/s44321-026-00452-2 (PMC13365401; doi:10.1038/s44321-026-00452-2)
Supplement: Supplementary file 10 — Figure EV2 Source Data [file 44321_2026_452_MOESM10_ESM.zip › Figure EV2/EV2I/Figure EV2I statistical analysis.xlsx]

## Sheet: Description
Description (I) ELISA quantification of sTREM2 levels in the culture supernatants of THP-1 cells to verify successful overexpression.

## Sheet: Sheet2
OE-Ctrl	OE-sTREM2
23.9445	708.071
26.3691	723.328
29.5486	853.283
