# Supplementary material for: Soluble TREM2 engages cell-surface nucleolin to drive vascular permeability and malignant ascites in ovarian cancer
Source: EMBO Mol Med. 2026 May 26;18(7):2667–90. doi: 10.1038/s44321-026-00452-2 (PMC13365401; doi:10.1038/s44321-026-00452-2)
Supplement: Supplementary file 10 — Figure EV2 Source Data [file 44321_2026_452_MOESM10_ESM.zip › Figure EV2/EV2K/Figure EV2K statistical analysis.xlsx]

## Sheet: Description
Description (K) ELISA quantification of sTREM2 levels in conditioned media from sTREM2-overexpressing THP-1 cells before and after immunoprecipitation-mediated depletion with an anti-sTREM2 antibody.

## Sheet: Sheet2
IgG	anti-sTREM2
730.277	248.266
748.398	257.386
758.174	319.816
