# Supplementary material for: Soluble TREM2 engages cell-surface nucleolin to drive vascular permeability and malignant ascites in ovarian cancer
Source: EMBO Mol Med. 2026 May 26;18(7):2667–90. doi: 10.1038/s44321-026-00452-2 (PMC13365401; doi:10.1038/s44321-026-00452-2)
Supplement: Supplementary file 11 — Figure EV3 Source Data [file 44321_2026_452_MOESM11_ESM.zip]

Archive with 10 entries (7 files):
- Figure EV3/
- Figure EV3/EV3A-D/
- Figure EV3/EV3A-D/Figure  EV3A(left) Sh-Ctrl.jpg
- Figure EV3/EV3A-D/Figure  EV3A(right) Sh-TREM2.jpg
- Figure EV3/EV3A-D/Figure  EV3A.tif
- Figure EV3/EV3A-D/Figure  EV3B tumor burden 2.tif
- Figure EV3/EV3A-D/Figure  EV3B tumor burden.jpg
- Figure EV3/EV3A-D/Figure  EV3C-D quantification of ascites volume and tumor burden.xlsx
- Figure EV3/EV3E-F/
- Figure EV3/EV3E-F/Figure EV3E-F.xlsx
