# Supplementary material for: Soluble TREM2 engages cell-surface nucleolin to drive vascular permeability and malignant ascites in ovarian cancer
Source: EMBO Mol Med. 2026 May 26;18(7):2667–90. doi: 10.1038/s44321-026-00452-2 (PMC13365401; doi:10.1038/s44321-026-00452-2)
Supplement: Supplementary file 11 — Figure EV3 Source Data [file 44321_2026_452_MOESM11_ESM.zip › Figure EV3/EV3A-D/Figure EV3C-D quantification of ascites volume and tumor burden.xlsx]

## Sheet: Description
Description： quantification of ascites volume and tumor burden in mice following intraperitoneal injection of Sh-TREM2 or Sh-Ctrl iBMDM cells in combination with ID8 ovarian cancer cells (n = 6 mice).

## Sheet: Figure S3C ascites volume
ascites volume (mL)
Sh-Ctrl	Sh-TREM2
4	1
2	0.5
4	0.2
2.8	0.6
2.5	1.2
2	0.8

## Sheet: Figure S3D tumor burden
tumor burden(g)
Sh-Ctrl	Sh-TREM2
0.312	0.208
0.357	0.225
0.321	0.153
0.386	0.232
0.304	0.141
0.311	0.221
