# Supplementary material for: Soluble TREM2 engages cell-surface nucleolin to drive vascular permeability and malignant ascites in ovarian cancer
Source: EMBO Mol Med. 2026 May 26;18(7):2667–90. doi: 10.1038/s44321-026-00452-2 (PMC13365401; doi:10.1038/s44321-026-00452-2)
Supplement: Supplementary file 11 — Figure EV3 Source Data [file 44321_2026_452_MOESM11_ESM.zip › Figure EV3/EV3E-F/Figure EV3E-F.xlsx]

## Sheet: Description
Description (E) ELISA measurement of sTREM2 levels in ascites supernatant. (F) Correlation analysis between ascites volume and sTREM2 levels.

## Sheet: sheet2_Figure S3E
sTREM2(pg/mL)
Sh-Ctrl	Sh-TREM2
90.4375	49.2529
99.2967	17.1795
172.441	53.1339
162.633	0
104.371	52.6458
181.436	23.0525

## Sheet: sheet3_Figure S3F
Ascites volume(mL)	sTREM2(pg)
4	361.75
2	198.593
4	689.762
2.8	455.373
2.5	260.927
2	362.872
1	49.2529
0.5	8.58973
0.2	10.6268
0.6	0
1.2	63.175
0.8	18.442
