# Supplementary material for: Soluble TREM2 engages cell-surface nucleolin to drive vascular permeability and malignant ascites in ovarian cancer
Source: EMBO Mol Med. 2026 May 26;18(7):2667–90. doi: 10.1038/s44321-026-00452-2 (PMC13365401; doi:10.1038/s44321-026-00452-2)
Supplement: Supplementary file 12 — Figure EV4 Source Data [file 44321_2026_452_MOESM12_ESM.zip]

Archive with 35 entries (29 files):
- Figure EV4/
- Figure EV4/EV4A-B/
- Figure EV4/EV4A-B/Figure EV4B Western blot quantification.xlsx
- Figure EV4/EV4A-B/Instructions for cropping Western blot images.tif
- Figure EV4/EV4A-B/WB_ Uncropped blots_  p-AKT.tif
- Figure EV4/EV4A-B/WB_ Uncropped blots_  p-eNOS.tif
- Figure EV4/EV4A-B/WB_ Uncropped blots_ AKT.tif
- Figure EV4/EV4A-B/WB_ Uncropped blots_ β-actin.tif
- Figure EV4/EV4A-B/WB_ Uncropped blots_eNOS.tif
- Figure EV4/EV4C-D/
- Figure EV4/EV4C-D/Figure EV4CD Western blot quantification.xlsx
- Figure EV4/EV4C-D/Instructions for cropping Western blot images.tif
- Figure EV4/EV4C-D/WB_ Uncropped blots_ eNOS.tif
- Figure EV4/EV4C-D/WB_ Uncropped blots_ p-eNOS.tif
- Figure EV4/EV4C-D/WB_ Uncropped blots_ β-actin.tif
- Figure EV4/EV4E-G/
- Figure EV4/EV4E-G/Figure EV4E-G Western blot quantification.xlsx
- Figure EV4/EV4E-G/Instructions for cropping Western blot images 1.tif
- Figure EV4/EV4E-G/WB_ Uncropped blots_ AKT.tif
- Figure EV4/EV4E-G/WB_ Uncropped blots_ eNOS.tif
- Figure EV4/EV4E-G/WB_ Uncropped blots_ p-AKT.tif
- Figure EV4/EV4E-G/WB_ Uncropped blots_ p-eNOS.tif
- Figure EV4/EV4E-G/WB_ Uncropped blots_ β-actin.tif
- Figure EV4/EV4H/
- Figure EV4/EV4H/Figure EV4H statistical analysis.xlsx
- Figure EV4/EV4I-J/
- Figure EV4/EV4I-J/Ctrl CD31.jpg
- Figure EV4/EV4I-J/Ctrl DAPI.jpg
- Figure EV4/EV4I-J/Ctrl merge.jpg
- Figure EV4/EV4I-J/Ctrl p-eNOS.jpg
- Figure EV4/EV4I-J/Figure EV4I-J statistical analysis.xlsx
- Figure EV4/EV4I-J/OC CD31.jpg
- Figure EV4/EV4I-J/OC DAPI.jpg
- Figure EV4/EV4I-J/OC Merge.jpg
- Figure EV4/EV4I-J/OC p-eNOS.jpg
