# Supplementary material for: Soluble TREM2 engages cell-surface nucleolin to drive vascular permeability and malignant ascites in ovarian cancer
Source: EMBO Mol Med. 2026 May 26;18(7):2667–90. doi: 10.1038/s44321-026-00452-2 (PMC13365401; doi:10.1038/s44321-026-00452-2)
Supplement: Supplementary file 12 — Figure EV4 Source Data [file 44321_2026_452_MOESM12_ESM.zip › Figure EV4/EV4A-B/Figure EV4B Western blot quantification.xlsx]

## Sheet: description
description： (A, B) Western blot analysis (A) and quantification (B) of p-AKT and p-eNOS in sTREM2-treated C166 endothelial cells; β-actin was used as a loading control (n = 4).

## Sheet: Sheet2
Fold change of p-eNOS/eNOS			Fold change of p-AKT/AKT
PBS	sTREM2		PBS	sTREM2
1	2.22393		1	2.35209
1	1.26986		1	1.24418
1	1.47336		1	1.57379
1	1.83071		1	2.09312
