# Supplementary material for: Soluble TREM2 engages cell-surface nucleolin to drive vascular permeability and malignant ascites in ovarian cancer
Source: EMBO Mol Med. 2026 May 26;18(7):2667–90. doi: 10.1038/s44321-026-00452-2 (PMC13365401; doi:10.1038/s44321-026-00452-2)
Supplement: Supplementary file 12 — Figure EV4 Source Data [file 44321_2026_452_MOESM12_ESM.zip › Figure EV4/EV4C-D/Figure EV4CD Western blot quantification.xlsx]

## Sheet: description
description： (C, D) Western blot analysis (C) and quantification (D) of eNOS phosphorylation inhibition by L-NAME; β-actin was used as a loading control (n = 3).

## Sheet: Sheet2
PBS	L-NAME	sTREM2	L-NAME+sTREM2
1	0.58356	1.56887	1.02892
1	0.782742	1.35677	0.778355
1	0.954433	1.9212	0.965422
