# Supplementary material for: Soluble TREM2 engages cell-surface nucleolin to drive vascular permeability and malignant ascites in ovarian cancer
Source: EMBO Mol Med. 2026 May 26;18(7):2667–90. doi: 10.1038/s44321-026-00452-2 (PMC13365401; doi:10.1038/s44321-026-00452-2)
Supplement: Supplementary file 12 — Figure EV4 Source Data [file 44321_2026_452_MOESM12_ESM.zip › Figure EV4/EV4E-G/Figure EV4E-G Western blot quantification.xlsx]

## Sheet: description
description (E-G) Western blot analysis (E) and quantification (F, G) of AKT and eNOS phosphorylation inhibition by MK2206; β-actin was used as a loading control (n = 4).

## Sheet: Sheet2
Figure EV4F: Flod change of p-eNOS/eNOS
PBS	MK2206	sTREM2	MK2206+sTREM2
1	0.409348	1.53702	0.632026
1	0.683674	2.09926	1.57803
1	0.514566	1.82209	1.21355
1	0.758529	1.80757	1.34767
Figure EV4G: Flod change of p-AKT/AKT
PBS	MK2206	sTREM2	MK2206+sTREM2
1	0.318545	1.52536	0.488432
1	0.525198	2.98954	1.47946
1	0.493077	3.33575	1.65453
1	0.47711	1.93556	1.55205
