# Supplementary material for: Soluble TREM2 engages cell-surface nucleolin to drive vascular permeability and malignant ascites in ovarian cancer
Source: EMBO Mol Med. 2026 May 26;18(7):2667–90. doi: 10.1038/s44321-026-00452-2 (PMC13365401; doi:10.1038/s44321-026-00452-2)
Supplement: Supplementary file 12 — Figure EV4 Source Data [file 44321_2026_452_MOESM12_ESM.zip › Figure EV4/EV4H/Figure EV4H statistical analysis.xlsx]

## Sheet: description
description (H) TRITC-dextran permeability assay in HUVECs treated with sTREM2 ± AKT inhibitor MK2206 (n = 4).

## Sheet: Sheet2
PBS	MK2206	sTREM2	MK2206+sTREM2
3.22667	4.03267	8.23667	5.234
2.02733	2.42967	6.044	4.75567
2.95567	3.62167	7.08833	4.42867
2.87633	3.31967	6.59967	4.488
