# Supplementary material for: Soluble TREM2 engages cell-surface nucleolin to drive vascular permeability and malignant ascites in ovarian cancer
Source: EMBO Mol Med. 2026 May 26;18(7):2667–90. doi: 10.1038/s44321-026-00452-2 (PMC13365401; doi:10.1038/s44321-026-00452-2)
Supplement: Supplementary file 12 — Figure EV4 Source Data [file 44321_2026_452_MOESM12_ESM.zip › Figure EV4/EV4I-J/Figure EV4I-J statistical analysis.xlsx]

## Sheet: description
description (I, J) Immunofluorescence analysis (I) and quantification (J) of p-eNOS (green) expression in vasculature (CD31, red) within human OC tissues. Nuclei were counterstained with DAPI (blue). MFI stands for Mean Fluorescence Intensity.

## Sheet: Sheet2
Mean Fluorescence Intensity
Ctrl	OC
6.08433	24.173
6.944	14.1743
14.4167	18.8947
5.43133	11.6757
4.15367	14.7107
5.26867	10.345
