# Supplementary material for: Soluble TREM2 engages cell-surface nucleolin to drive vascular permeability and malignant ascites in ovarian cancer
Source: EMBO Mol Med. 2026 May 26;18(7):2667–90. doi: 10.1038/s44321-026-00452-2 (PMC13365401; doi:10.1038/s44321-026-00452-2)
Supplement: Supplementary file 13 — Figure EV5 Source Data [file 44321_2026_452_MOESM13_ESM.zip]

Archive with 17 entries (10 files):
- Figure EV5/
- Figure EV5/EV5A/
- Figure EV5/EV5A/Figure EV5A statistical analysis.xlsx
- Figure EV5/EV5B/
- Figure EV5/EV5B/Figure EV5B statistical analysis.xlsx
- Figure EV5/EV5C-D/
- Figure EV5/EV5C-D/Figure EV5C-D statistical analysis.xlsx
- Figure EV5/EV5C-D/Instructions for cropping Western blot images 1.tif
- Figure EV5/EV5C-D/WB_ Uncropped blots_ p-VEcad.tif
- Figure EV5/EV5C-D/WB_ Uncropped blots_ VEcad.tif
- Figure EV5/EV5C-D/WB_ Uncropped blots_ β-actin.tif
- Figure EV5/EV5E/
- Figure EV5/EV5E/Figure EV5E statistical analysis.xlsx
- Figure EV5/EV5F/
- Figure EV5/EV5F/Figure EV5F.tif
- Figure EV5/EV5G/
- Figure EV5/EV5G/Figure EV5G statistical analysis.xlsx
