# Supplementary material for: Soluble TREM2 engages cell-surface nucleolin to drive vascular permeability and malignant ascites in ovarian cancer
Source: EMBO Mol Med. 2026 May 26;18(7):2667–90. doi: 10.1038/s44321-026-00452-2 (PMC13365401; doi:10.1038/s44321-026-00452-2)
Supplement: Supplementary file 13 — Figure EV5 Source Data [file 44321_2026_452_MOESM13_ESM.zip › Figure EV5/EV5A/Figure EV5A statistical analysis.xlsx]

## Sheet: description
description (A) Flow cytometry analysis of TREM2 knockdown efficiency in ascites-derived macrophages (siTREM2 vs. negative control [NC]) (n = 3).

## Sheet: Sheet2
NC	si-TREM2
8.6733	3.5576
7.8529	3.3478
7.1618	3.6291
