# Supplementary material for: Soluble TREM2 engages cell-surface nucleolin to drive vascular permeability and malignant ascites in ovarian cancer
Source: EMBO Mol Med. 2026 May 26;18(7):2667–90. doi: 10.1038/s44321-026-00452-2 (PMC13365401; doi:10.1038/s44321-026-00452-2)
Supplement: Supplementary file 13 — Figure EV5 Source Data [file 44321_2026_452_MOESM13_ESM.zip › Figure EV5/EV5B/Figure EV5B statistical analysis.xlsx]

## Sheet: description
description (B) TRITC-dextran permeability assay in HUVECs cocultured with NC or siTREM2 ascites macrophages (n = 3).

## Sheet: Sheet2
NC	si-TREM2
19.836	15.3227
21.6913	17.1827
20.8517	13.116
