# Supplementary material for: Soluble TREM2 engages cell-surface nucleolin to drive vascular permeability and malignant ascites in ovarian cancer
Source: EMBO Mol Med. 2026 May 26;18(7):2667–90. doi: 10.1038/s44321-026-00452-2 (PMC13365401; doi:10.1038/s44321-026-00452-2)
Supplement: Supplementary file 13 — Figure EV5 Source Data [file 44321_2026_452_MOESM13_ESM.zip › Figure EV5/EV5C-D/Figure EV5C-D statistical analysis.xlsx]

## Sheet: description
description (C, D) Western blot analysis (C) and quantification (D) of p-VE-cadherin (Tyr658) in HUVECs treated with NC or siTREM2 ascites macrophages; β-actin was used as a loading control (n = 3).

## Sheet: Sheet2
NC	siTREM2
1	0.70556
1	0.737172
1	0.530464
