# Supplementary material for: Soluble TREM2 engages cell-surface nucleolin to drive vascular permeability and malignant ascites in ovarian cancer
Source: EMBO Mol Med. 2026 May 26;18(7):2667–90. doi: 10.1038/s44321-026-00452-2 (PMC13365401; doi:10.1038/s44321-026-00452-2)
Supplement: Supplementary file 13 — Figure EV5 Source Data [file 44321_2026_452_MOESM13_ESM.zip › Figure EV5/EV5E/Figure EV5E statistical analysis.xlsx]

## Sheet: description
description (E) TRITC-dextran flux in C166 endothelial cells treated with sTREM2 ± anti-sTREM2 scFv (n = 4).

## Sheet: Sheet2
PBS	scFv	sTREM2	sTREM2+scFv
0.937667	1.043	1.79567	1.28133
0.889333	0.893333	1.751	1.25033
1.11667	1.19733	1.81867	1.334
1.083	1.136	1.361	1.115
