# Supplementary material for: Soluble TREM2 engages cell-surface nucleolin to drive vascular permeability and malignant ascites in ovarian cancer
Source: EMBO Mol Med. 2026 May 26;18(7):2667–90. doi: 10.1038/s44321-026-00452-2 (PMC13365401; doi:10.1038/s44321-026-00452-2)
Supplement: Supplementary file 13 — Figure EV5 Source Data [file 44321_2026_452_MOESM13_ESM.zip › Figure EV5/EV5G/Figure EV5G statistical analysis.xlsx]

## Sheet: description
description (G) Peritoneal vascular permeability in mice treated with intraperitoneal sTREM2 ± anti-sTREM2 scFv (n = 6 mice).

## Sheet: Sheet2
PBS	sTREM2	sTREM2+scFv
0.797168	2.98626	1.9192
0.957101	3.13619	1.94419
1.41691	2.68888	1.56685
0.979592	3.71345	2.05414
1.11204	3.05373	1.90671
0.737193	3.32362	1.79675
